# Supplementary material for: Transcriptome Sequencing of Diverse Peanut (Arachis) Wild Species and the Cultivated Species Reveals a Wealth of Untapped Genetic Variability
Source: G3 (Bethesda). 2016 Oct 10;6(12):3825–36. doi: 10.1534/g3.115.026898 (PMC5144954; doi:10.1534/g3.115.026898)
Supplement: Supplemental Material [file supp_g3.115.026898_FileS1.xlsx]

## Sheet: Supplementary_File_1_v8b
BINCODE	IDENTIFIER	DESCRIPTION		BINCODE	NAME
0				0	control genes
1				1	PS
1	contig16036	at1g67250		1.1	PS.lightreaction
1	contig55219	loc_os08g27010.1		1.1.1	PS.lightreaction.photosystem II
1	contig109667	loc_os08g27010.1		1.1.1.1	PS.lightreaction.photosystem II.LHC-II
1	contig82633	loc_os08g27010.1		1.1.1.2	PS.lightreaction.photosystem II.PSII polypeptide subunits
1.1				1.1.1.3	PS.lightreaction.photosystem II.biogenesis
1.1.1				1.1.1.4	PS.lightreaction.photosystem II.LHC biogenesis
1.1.1.1	contig461	at4g10340		1.1.1001	PS.lightreaction
1.1.1.1	contig1823	at1g15820		1.1.1002	PS.lightreaction.binding proteins.Chlorophyll a
1.1.1.1	contig3917	at5g54270		1.1.1003	PS.lightreaction.binding proteins.Chlorophyll b
1.1.1.1	contig12969	p09756|cb23_soybn		1.1.1004	PS.lightreaction.PS II.PQ
1.1.1.1	contig14014	p27520|cb23_pea		1.1.2	PS.lightreaction.photosystem I
1.1.1.1	contig14481	at5g01530		1.1.2.1	PS.lightreaction.photosystem I.LHC-I
1.1.1.1	contig14486	at2g40100		1.1.2.2	PS.lightreaction.photosystem I.PSI polypeptide subunits
1.1.1.1	contig23917	at5g54270		1.1.2.3	PS.lightreaction.photosystem I.biogenesis
1.1.1.1	contig27935	p09756|cb23_soybn		1.1.3	PS.lightreaction.cytochrome b6/f
1.1.1.1	contig28362	at1g76570		1.1.3.1	PS.lightreaction.cytochrome b6/f.iron sulfur subunit
1.1.1.1	contig35721	at1g76570		1.1.3.2	PS.lightreaction.cytochrome b6/f.subunit 4 PETD)
1.1.1.1	contig52712	at5g54270		1.1.3.3	PS.lightreaction.cytochrome b6/f.cytochrome b6 CYB6)
1.1.1.1	contig61279	at4g10340		1.1.3.4	PS.lightreaction.cytochrome b6/f.apocytochrome f CYF)
1.1.1.1	contig63222	at1g76570		1.1.3.5	PS.lightreaction.cytochrome b6/f.biogenesis
1.1.1.1	contig114766	at5g54270		1.1.30	PS.lightreaction.state transition
1.1.1.1	contig115508	p09756|cb23_soybn		1.1.4	PS.lightreaction.ATP synthase
1.1.1.1	contig119293	p09756|cb23_soybn		1.1.4.1	PS.lightreaction.ATP synthase.alpha subunit
1.1.1.1	contig122017	at4g10340		1.1.4.2	PS.lightreaction.ATP synthase.beta subunit
1.1.1.1	contig124296	at5g54270		1.1.4.3	PS.lightreaction.ATP synthase.epsilon chain
1.1.1.1	contig98273	p09756|cb23_soybn		1.1.4.4	PS.lightreaction.ATP synthase.gamma chain
1.1.1.1	contig98274	p08222|cb22_cucsa		1.1.4.5	PS.lightreaction.ATP synthase.subunit C
1.1.1.1	contig102071	p08222|cb22_cucsa		1.1.4.6	PS.lightreaction.ATP synthase.chloroplastic subunit a
1.1.1.1	contig102104	at5g54270		1.1.4.7	PS.lightreaction.ATP synthase.delta chain
1.1.1.1	contig105633	p27518|cb21_goshi		1.1.4.8	PS.lightreaction.ATP synthase.subunit B ATPF)
1.1.1.1	contig107537	at5g54270		1.1.4.9	PS.lightreaction.ATP synthase.subunit B_ ATPX)
1.1.1.1	contig108328	at5g54270		1.1.40	PS.lightreaction.cyclic electron flow-chlororespiration
1.1.1.1	contig112961	at5g54270		1.1.5	PS.lightreaction.other electron carrier ox/red)
1.1.1.1	contig73200	p09756|cb23_soybn		1.1.5.1	PS.lightreaction.other electron carrier ox/red).plastocyanin
1.1.1.1	contig80914	p09756|cb23_soybn		1.1.5.2	PS.lightreaction.other electron carrier ox/red).ferredoxin
1.1.1.1	contig80915	p09756|cb23_soybn		1.1.5.3	PS.lightreaction.other electron carrier ox/red).ferredoxin reductase
1.1.1.1	contig82531	at5g54270		1.1.5.4	PS.lightreaction.other electron carrier ox/red).ferredoxin oxireductase
1.1.1.1	contig82532	loc_os07g37550.2		1.1.50	PS.lightreaction.NPQ
1.1.1.1	contig82533	at4g10340		1.1.6	PS.lightreaction.NADH DH
1.1.1.1	contig84642	at5g54270		1.1.60	PS.lightreaction.state transition
1.1.1.1	contig84692	loc_os07g37240.1		1.1.70	PS.lightreaction.hydrogenase
1.1.1.1	contig85058	p09756|cb23_soybn		1.1.70.1	PS.lightreaction.hydrogenase.FeFe-hydrogenase
1.1.1.1	contig85059	p09756|cb23_soybn		1.1.70.2	PS.lightreaction.hydrogenase.NiFe-hydrogenase
1.1.1.1	contig86058	at5g54270		1.1.99	PS.lightreaction.unspecified
1.1.1.1	contig88251	at5g54270		1.1.99.1	PS.lightreaction.unspecified.TEF
1.1.1.1	contig88412	p09756|cb23_soybn		1.2	PS.photorespiration
1.1.1.1	contig157264	chl4|513876		1.2.1	PS.photorespiration.phosphoglycolate phosphatase
1.1.1.1	contig157315	p27518|cb21_goshi		1.2.1001	PS.photorespiration.glycerate
1.1.1.1	contig157689	chl4|523580		1.2.1002	PS.photorepiration.glycolate
1.1.1.1	contig157794	p12333|cb2a_spiol		1.2.1003	PS.photorepiration.glycine
1.1.1.1	contig157915	chl4|523315		1.2.1004	PS.photorepiration.serine
1.1.1.1	contig158878	p27493|cb22_tobac		1.2.1005	PS.photorepiration.glyoxylate
1.1.1.1	contig163530	at4g10340		1.2.1006	PS.photorepiration.hydroxypyruvate
1.1.1.1	contig163531	loc_os11g13890.1		1.2.2	PS.photorespiration.glycolate oxydase
1.1.1.1	contig163533	loc_os11g13890.1		1.2.3	PS.photorespiration.aminotransferases peroxisomal
1.1.1.1	contig163534	loc_os11g13890.5		1.2.4	PS.photorespiration.glycine cleavage
1.1.1.1	contig163536	at4g10340		1.2.4.1	PS.photorespiration.glycine cleavage.P subunit
1.1.1.1	contig163538	loc_os11g13890.1		1.2.4.2	PS.photorespiration.glycine cleavage.T subunit
1.1.1.1	contig163540	at3g05970		1.2.4.3	PS.photorespiration.glycine cleavage.L subunit
1.1.1.1	contig163541	loc_os11g13890.1		1.2.4.4	PS.photorespiration.glycine cleavage.H protein
1.1.1.1	contig163543	loc_os11g13890.1		1.2.5	PS.photorespiration.serine hydroxymethyltransferase
1.1.1.1	contig163552	loc_os11g13890.5		1.2.6	PS.photorespiration.hydroxypyruvate reductase
1.1.1.1	contig163553	loc_os11g13890.1		1.2.7	PS.photorespiration.glycerate kinase
1.1.1.1	contig163554	loc_os11g13890.1		1.3	PS.calvin cycle
1.1.1.1	contig163555	loc_os11g13890.1		1.3.1	PS.calvin cycle.rubisco large subunit
1.1.1.1	contig40698	loc_os11g13890.5		1.3.10	PS.calvin cycle.Rib5P Isomerase
1.1.1.1	contig46224	at4g10340		1.3.1001	PS.calvin cycle.ribulose-1,5-bisP
1.1.1.1	contig46225	loc_os11g13890.4		1.3.1002	PS.calvin cycle
1.1.1.1	contig46226	loc_os11g13890.5		1.3.1003	PS.calvin cycle
1.1.1.1	contig46228	loc_os11g13890.1		1.3.1004	PS.calvin cycle
1.1.1.1	contig47343	at5g54270		1.3.1005	PS.calvin cycle
1.1.1.1	contig47420	p09756|cb23_soybn		1.3.1006	PS.calvin cycle
1.1.1.1	contig48240	at4g10340		1.3.1007	PS.calvin cycle
1.1.1.1	contig49895	p09756|cb23_soybn		1.3.11	PS.calvin cycle.RPE
1.1.1.1	contig50390	at5g54270		1.3.12	PS.calvin cycle.PRK
1.1.1.1	contig127583	at5g54270		1.3.13	PS.calvin cycle.rubisco interacting
1.1.1.2	contig1683	loc_os01g71190.1		1.3.2	PS.calvin cycle.rubisco small subunit
1.1.1.2	contig1759	q41387|psbw_spiol		1.3.3	PS.calvin cycle.phosphoglycerate kinase
1.1.1.2	contig4993	atcg00020		1.3.4	PS.calvin cycle.GAP
1.1.1.2	contig4999	q68s23|psbk_pangi		1.3.5	PS.calvin cycle.TPI
1.1.1.2	contig6062	at2g28605		1.3.6	PS.calvin cycle.aldolase
1.1.1.2	contig6614	loc_os04g44200.1		1.3.7	PS.calvin cycle.FBPase
1.1.1.2	contig6744	at1g76450		1.3.8	PS.calvin cycle.transketolase
1.1.1.2	contig8352	p06413|psbc_tobac		1.3.9	PS.calvin cycle.seduheptulose bisphosphatase
1.1.1.2	contig9329	at2g06520		1.4	PS.reductive PP
1.1.1.2	contig9461	at4g05180		1.5	PS.carbon concentrating mechanism
1.1.1.2	contig10609	p06411|psbb_tobac		1.5.1	PS.carbon concentrating mechanism.C4
1.1.1.2	contig10610	p06411|psbb_tobac		1.5.2	PS.carbon concentrating mechanism.CAM
1.1.1.2	contig11030	p06411|psbb_tobac		1.5.3	PS.carbon concentrating mechanism.algal
1.1.1.2	contig11031	p06411|psbb_tobac		10	cell wall
1.1.1.2	contig17352	at5g11450		10.1	cell wall.precursor synthesis
1.1.1.2	contig19192	at3g01440		10.1.1	cell wall.precursor synthesis.NDP sugar pyrophosphorylase
1.1.1.2	contig19651	at3g56650		10.1.1.1	cell wall.precursor synthesis.NDP sugar pyrophosphorylase.GDP mannose
1.1.1.2	contig19842	q7dm39|psbp1_tobac		10.1.1.2	cell wall.precursor synthesis.NDP sugar pyrophosphorylase.GDP fucose and fucokinase
1.1.1.2	contig20301	at5g51545		10.1.1.20	cell wall.precursor synthesis.NDP sugar pyrophosphorylase.multiple NDP-Sugars
1.1.1.2	contig20541	loc_os05g22730.1		10.1.10	cell wall.precursor synthesis.RHM
1.1.1.2	contig21606	q40519|psbr_tobac		10.1.11	cell wall.precursor synthesis.UER
1.1.1.2	contig21761	q41387|psbw_spiol		10.1.12	cell wall.precursor synthesis.KDO pathway
1.1.1.2	contig23352	q332w1|psbe_lacsa		10.1.12.1	cell wall.precursor synthesis.KDO pathway.arabinose-5-phosphate isomerase
1.1.1.2	contig23787	p16059|psbp_pea		10.1.12.2	cell wall.precursor synthesis.KDO pathway.KDO-8-Phosphate Synthase
1.1.1.2	contig23788	p16059|psbp_pea		10.1.12.3	cell wall.precursor synthesis.KDO pathway.KDO-8-Phosphate Phosphatase
1.1.1.2	contig23789	p16059|psbp_pea		10.1.12.4	cell wall.precursor synthesis.KDO pathway.CMP-KDO Synthetase
1.1.1.2	contig27237	p56318|psba_chlvu		10.1.2	cell wall.precursor synthesis.UGE
1.1.1.2	contig29898	at1g77090		10.1.20	cell wall.precursor synthesis.phosphomannose isomerase
1.1.1.2	contig31702	loc_os05g22730.1		10.1.21	cell wall.precursor synthesis.phosphomannomutase
1.1.1.2	contig31703	loc_os05g22730.1		10.1.3	cell wall.precursor synthesis.AXS
1.1.1.2	contig33433	p80470|psby_spiol		10.1.30	cell wall.precursor synthesis.sugar kinases
1.1.1.2	contig35621	at2g39470		10.1.30.1	cell wall.precursor synthesis.sugar kinases.galacturonic acid kinase
1.1.1.2	contig52543	q02060|psbs_spiol		10.1.30.2	ell wall.precursor synthesis.sugar kinases.arabinose-1-kinase
1.1.1.2	contig53635	loc_os05g22730.1		10.1.30.3	cell wall.precursor synthesis.sugar kinases.glucuronic acid kinase
1.1.1.2	contig53751	p16059|psbp_pea		10.1.4	cell wall.precursor synthesis.UDP-Glc dehydrogenase UGD)
1.1.1.2	contig54911	at1g14150		10.1.5	cell wall.precursor synthesis.UXS
1.1.1.2	contig54943	at3g01440		10.1.6	cell wall.precursor synthesis.GAE
1.1.1.2	contig55793	at4g15510		10.1.7	cell wall.precursor synthesis.GMD
1.1.1.2	contig55957	at1g76450		10.1.8	cell wall.precursor synthesis.GER
1.1.1.2	contig55958	at1g76450		10.1.9	cell wall.precursor synthesis.MUR4
1.1.1.2	contig56246	p16059|psbp_pea		10.2	cell wall.cellulose synthesis
1.1.1.2	contig59359	q6ent8|psbb_sacof		10.2.1	cell wall.cellulose synthesis.cellulose synthase
1.1.1.2	contig63188	atcg00020		10.2.1001	cell wall degradation
1.1.1.2	contig63189	p12463|psba_wheat		10.2.1002	cell wall degradation
1.1.1.2	contig63190	p06402|psba_marpo		10.2.1003	cell wall degradation
1.1.1.2	contig64867	at4g15510		10.2.1004	cell wall degradation
1.1.1.2	contig64868	at4g15510		10.2.1005	cell wall degradation
1.1.1.2	contig65485	loc_os01g17279.1		10.2.1006	cell wall degradation
1.1.1.2	contig66123	loc_os05g22730.1		10.2.1007	cell wall degradation
1.1.1.2	contig114761	at1g14150		10.2.1008	cell wall degradation
1.1.1.2	contig115273	at5g51545		10.2.1009	cell wall degradation
1.1.1.2	contig117585	p16059|psbp_pea		10.2.1010	cell wall degradation
1.1.1.2	contig119414	p16059|psbp_pea		10.2.1011	cell wall degradation
1.1.1.2	contig119490	at1g77090		10.2.1012	cell wall degradation
1.1.1.2	contig97555	at1g76450		10.2.1013	cell wall degradation
1.1.1.2	contig97556	at1g76450		10.2.2	cell wall.cellulose synthesis.COBRA
1.1.1.2	contig97557	at1g76450		10.3	cell wall.hemicellulose synthesis
1.1.1.2	contig104376	loc_os10g32400.2		10.3.1	cell wall.hemicellulose synthesis.xyloglucan
1.1.1.2	contig104377	at3g55330		10.3.1.1	cell wall.hemicellulose synthesis.xyloglucan.XXXG galactose Transferase
1.1.1.2	contig104442	at1g76450		10.3.2	cell wall.hemicellulose synthesis.glucuronoxylan
1.1.1.2	contig107462	at1g14150		10.3.3	cell wall.hemicellulose synthesis.arabinoxylan
1.1.1.2	contig107865	q332w1|psbe_lacsa		10.3.4	cell wall.hemicellulose synthesis.glucomannan
1.1.1.2	contig108791	at1g76450		10.3.5	cell wall.hemicellulose synthesis.galactomannan
1.1.1.2	contig109291	at1g03600		10.4	cell wall.pectin synthesis
1.1.1.2	contig109487	p80470|psby_spiol		10.4.1	cell wall.pectin synthesis.homogalacturonan
1.1.1.2	contig109637	at3g01440		10.4.1.1	cell wall.pectin synthesis.homogalacturonan.Galacturonic Acid Trnasferase
1.1.1.2	contig109917	at4g15510		10.4.2	cell wall.pectin synthesis.rhamnogalacturonan I
1.1.1.2	contig110029	at1g77090		10.4.3	cell wall.pectin synthesis.rhamnogalacturonan II
1.1.1.2	contig110156	p14226|psbo_pea		10.4.3.6	cell wall.pectin synthesis.rhamnogalacturonan II.Xylose Transferase with Fucose Acceptor
1.1.1.2	contig110423	at2g06520		10.4.4	cell wall.pectin synthesis.Xylogalacturonan
1.1.1.2	contig111313	p12463|psba_wheat		10.4.4.1	cell wall.pectin synthesis.Xylogalacturonan.Xylose Transferase
1.1.1.2	contig112673	at3g55330		10.5	cell wall.cell wall proteins
1.1.1.2	contig112819	q02060|psbs_spiol		10.5.1	cell wall.cell wall proteins.AGPs
1.1.1.2	contig73134	at4g15510		10.5.1.1	cell wall.cell wall proteins.AGPs.AGP
1.1.1.2	contig75504	p06402|psba_marpo		10.5.1.2	cell wall.cell wall proteins.AGPs.AGP Fucosyltransferase
1.1.1.2	contig75944	at2g39470		10.5.2	cell wall.cell wall proteins.proline rich proteins
1.1.1.2	contig76362	p14226|psbo_pea		10.5.3	cell wall.cell wall proteins.LRR
1.1.1.2	contig78425	at3g55330		10.5.4	cell wall.cell wall proteins.HRGP
1.1.1.2	contig78596	q332w1|psbe_lacsa		10.5.5	cell wall.cell wall proteins.RGP
1.1.1.2	contig78925	at1g76450		10.6	cell wall.degradation
1.1.1.2	contig82080	at1g76450		10.6.1	cell wall.degradation.cellulases and beta -1,4-glucanases
1.1.1.2	contig82512	at1g03600		10.6.1001	cell wall.degradation
1.1.1.2	contig82725	p16059|psbp_pea		10.6.2	cell wall.degradation.mannan-xylose-arabinose-fucose
1.1.1.2	contig82726	p16059|psbp_pea		10.6.3	cell wall.degradation.pectate lyases and polygalacturonases
1.1.1.2	contig82727	q7dm39|psbp1_tobac		10.7	cell wall.modification
1.1.1.2	contig84385	at2g06520		10.8	cell wall.pectin*esterases
1.1.1.2	contig84386	q02060|psbs_spiol		10.8.1	cell wall.pectin*esterases.PME
1.1.1.2	contig84535	at1g14150		10.8.2	cell wall.pectin*esterases.acetyl esterase
1.1.1.2	contig84669	at4g15510		10.8.99	cell wall.pectin*esterases.misc
1.1.1.2	contig84670	at4g15510		11	lipid metabolism
1.1.1.2	contig84783	p16059|psbp_pea		11.1	lipid metabolism.FA synthesis and FA elongation
1.1.1.2	contig84784	p16059|psbp_pea		11.1.1	lipid metabolism.FA synthesis and FA elongation.Acetyl CoA Carboxylation
1.1.1.2	contig85146	loc_os05g22730.1		11.1.1.1	lipid metabolism.FA synthesis and FA elongation.Acetyl CoA Carboxylation.homomeric Enzyme
1.1.1.2	contig87435	at1g76450		11.1.1.2	lipid metabolism.FA synthesis and FA elongation.Acetyl CoA Carboxylation.heteromeric Complex
1.1.1.2	contig88192	at1g77090		11.1.1.2.1	lipid metabolism.FA synthesis and FA elongation.Acetyl CoA Carboxylation.heteromeric Complex.alpha Carboxyltransferase
1.1.1.2	contig88774	at2g39470		11.1.1.2.2	lipid metabolism.FA synthesis and FA elongation.Acetyl CoA Carboxylation.heteromeric Complex.beta Carboxyltransferase
1.1.1.2	contig145786	at2g39470		11.1.1.2.3	lipid metabolism.FA synthesis and FA elongation.Acetyl CoA Carboxylation.heteromeric Complex.Biotin Carboxyl Carrier Protein
1.1.1.2	contig151030	p06413|psbc_tobac		11.1.1.2.4	lipid metabolism.FA synthesis and FA elongation.Acetyl CoA Carboxylation.heteromeric Complex.Biotin Carboxylase
1.1.1.2	contig153988	at2g28605		11.1.10	lipid metabolism.FA synthesis and FA elongation.beta ketoacyl CoA synthase
1.1.1.2	contig157203	p56307|psbb_chlvu		11.1.1001	lipid metabolism.FA synthesis and FA elongation
1.1.1.2	contig157223	p56308|psbc_chlvu		11.1.1002	lipid metabolism.FA synthesis and FA elongation
1.1.1.2	contig157632	q9tl00|psbd_nepol		11.1.1003	lipid metabolism.FA synthesis and FA elongation
1.1.1.2	contig158097	q9tkw4|psbb_nepol		11.1.11	lipid metabolism.FA synthesis and FA elongation.fatty acid elongase
1.1.1.2	contig158098	q6ent8|psbb_sacof		11.1.12	lipid metabolism.FA synthesis and FA elongation.ACP protein
1.1.1.2	contig158424	p12853|psbo_chlre		11.1.13	lipid metabolism.FA synthesis and FA elongation.acyl-CoA binding protein
1.1.1.2	contig158710	p56309|psbe_chlvu		11.1.15	lipid metabolism.FA synthesis and FA elongation.ACP desaturase
1.1.1.2	contig158762	p56318|psba_chlvu		11.1.2	lipid metabolism.FA synthesis and FA elongation.Acetyl CoA Transacylase
1.1.1.2	contig159188	p06411|psbb_tobac		11.1.20	lipid metabolism.FA synthesis and FA elongation.MCD
1.1.1.2	contig159390	p69686|psbd_tobac		11.1.3	lipid metabolism.FA synthesis and FA elongation.ketoacyl ACP synthase
1.1.1.2	contig159607	at4g15510		11.1.30	lipid metabolism.FA synthesis and FA elongation.pyruvate kinase
1.1.1.2	contig161771	q85bh5|psba_antfo		11.1.31	lipid metabolism.FA synthesis and FA elongation.pyruvate DH
1.1.1.2	contig161782	q9tky1|psbe_nepol		11.1.4	lipid metabolism.FA synthesis and FA elongation.ACP oxoacyl reductase
1.1.1.2	contig161829	p12158|psbc_orysa		11.1.5	lipid metabolism.FA synthesis and FA elongation.beta hydroxyacyl ACP dehydratase
1.1.1.2	contig161835	p56323|psbh_chlvu		11.1.6	lipid metabolism.FA synthesis and FA elongation.enoyl ACP reductase
1.1.1.2	contig36637	at2g28605		11.1.7	lipid metabolism.FA synthesis and FA elongation.ACP thioesterase
1.1.1.2	contig38154	at2g39470		11.1.8	lipid metabolism.FA synthesis and FA elongation.acyl coa ligase
1.1.1.2	contig39009	at3g56650		11.1.9	lipid metabolism.FA synthesis and FA elongation.long chain fatty acid CoA ligase
1.1.1.2	contig39278	at1g77090		11.1	lipid metabolism.glycolipid synthesis
1.1.1.2	contig47073	at3g55330		11.10.1	lipid metabolism.glycolipid synthesis.MGDG synthase
1.1.1.2	contig47105	at2g06520		11.10.1001	lipid metabolism.galactolipid synthesis
1.1.1.2	contig47451	q68s23|psbk_pangi		11.10.1002	lipid metabolism.galactolipid synthesis
1.1.1.2	contig50051	at4g15510		11.10.2	lipid metabolism.glycolipid synthesis.DGDG synthase
1.1.1.2	contig50395	p80470|psby_spiol		11.10.3	lipid metabolism.glycolipid synthesis.UDP-sulfoquinovose synthase
1.1.1.2	contig50478	q7dm39|psbp1_tobac		11.10.4	lipid metabolism.glycolipid synthesis.sulfolipid synthase
1.1.1.2	contig51661	p14226|psbo_pea		11.10.5	lipid metabolism.glycolipid synthesis.chloroplastic UGPase
1.1.1.2	contig139111	at1g77090		11.1001	lipid metabolism
1.1.1.2	contig141241	p56310|psbf_chlvu		11.1002	lipid metabolism
1.1.1.2	contig143851	p56318|psba_chlvu		11.1003	lipid metabolism
1.1.1.3				11.1004	lipid metabolism
1.1.1.3	contig19542	at5g23120		11.1005	lipid metabolism
1.1.1.3	contig50257	at5g23120		11.1006	lipid metabolism
1.1.1.4				11.1007	lipid metabolism
1.1.1001	phytol	PS.lightreaction, chlorophyll		11.1008	lipid metabolism
1.1.1002	chlorophyll a	PS.lightreaction, chlorophyll		11.1009	lipid metabolism
1.1.1003	chlorophyll b	PS.lightreaction, chlorophyll		11.101	lipid metabolism
1.1.1004	decyl-plastoquinone	PS.lightreaction		11.1011	lipid metabolism
1.1.2				11.1012	lipid metabolism
1.1.2	contig31632	loc_os04g53612.1		11.1013	lipid metabolism
1.1.2	contig55493	at3g21740		11.1014	lipid metabolism
1.1.2	contig146638	at3g21740		11.1015	lipid metabolism
1.1.2.1	contig6489	at1g61520		11.1016	lipid metabolism
1.1.2.1	contig9522	p13869|cb12_pethy		11.1017	lipid metabolism
1.1.2.1	contig11956	at1g34000		11.1018	lipid metabolism
1.1.2.1	contig14017	at1g19150		11.1019	lipid metabolism
1.1.2.1	contig19230	at3g54890		11.102	lipid metabolism
1.1.2.1	contig19296	p13869|cb12_pethy		11.1021	lipid metabolism
1.1.2.1	contig19452	at1g45474		11.1022	lipid metabolism
1.1.2.1	contig33450	at1g45474		11.1023	lipid metabolism
1.1.2.1	contig35494	at3g47470		11.1024	lipid metabolism
1.1.2.1	contig52730	at3g54890		11.1025	lipid metabolism
1.1.2.1	contig62690	loc_os07g38960.2		11.1026	lipid metabolism
1.1.2.1	contig117527	at1g34000		11.1027	lipid metabolism
1.1.2.1	contig119186	at3g47470		11.1028	lipid metabolism
1.1.2.1	contig110508	p13869|cb12_pethy		11.1029	lipid metabolism
1.1.2.1	contig76625	at3g54890		11.103	lipid metabolism
1.1.2.1	contig78559	at3g47470		11.1031	lipid metabolism
1.1.2.1	contig78767	at1g34000		11.1032	lipid metabolism
1.1.2.1	contig80737	p13869|cb12_pethy		11.1033	lipid metabolism
1.1.2.1	contig84458	at1g19150		11.1034	lipid metabolism
1.1.2.1	contig85897	p13869|cb12_pethy		11.1035	lipid metabolism
1.1.2.1	contig146541	at1g45474		11.1036	lipid metabolism
1.1.2.1	contig146542	at1g45474		11.1037	lipid metabolism
1.1.2.1	contig157914	chl4|523315		11.1038	lipid metabolism
1.1.2.1	contig157915	chl4|523315		11.1039	lipid metabolism
1.1.2.1	contig158107	chl4|518157		11.104	lipid metabolism
1.1.2.1	contig49551	at1g34000		11.1041	lipid metabolism
1.1.2.1	contig138809	at1g45474		11.2	lipid metabolism.FA desaturation
1.1.2.1	contig138810	at1g45474		11.2.1	lipid metabolism.FA desaturation.desaturase
1.1.2.1	contig141480	at1g45474		11.2.1001	lipid metabolism.FA desaturation
1.1.2.1	contig141481	at1g45474		11.2.2	lipid metabolism.FA desaturation.a hydroxylase
1.1.2.2	contig2090	p32869|psad_cucsa		11.2.3	lipid metabolism.FA desaturation.omega 3 desaturase
1.1.2.2	contig6616	at1g30380		11.2.4	lipid metabolism.FA desaturation.omega 6 desaturase
1.1.2.2	contig9648	p12355|psaf_spiol		11.3	lipid metabolism.Phospholipid synthesis
1.1.2.2	contig11089	p06405|psaa_tobac		11.3.1	lipid metabolism.Phospholipid synthesis.1-acylglycerol-3-phosphate O-acyltransferase
1.1.2.2	contig11838	at1g55670		11.3.10	lipid metabolism.Phospholipid synthesis.S)-coclaurine-N-methyltransferase
1.1.2.2	contig12646	p58385|psab_lotja		11.3.2	lipid metabolism.Phospholipid synthesis.choline kinase
1.1.2.2	contig12647	p06405|psaa_tobac		11.3.3	lipid metabolism.Phospholipid synthesis.phosphatidate cytidylyltransferase
1.1.2.2	contig13447	p12355|psaf_spiol		11.3.4	lipid metabolism.Phospholipid synthesis.CDP-diacylglycerol-inositol 3-phosphatidyltransferase
1.1.2.2	contig15665	p06405|psaa_tobac		11.3.5	lipid metabolism.Phospholipid synthesis.diacylglycerol kinase
1.1.2.2	contig16152	q41385|psal_spiol		11.3.6	lipid metabolism.Phospholipid synthesis.choline-phosphate cytidylyltransferase
1.1.2.2	contig17486	p06405|psaa_tobac		11.3.7	lipid metabolism.Phospholipid synthesis.cyclopropane-fatty-acyl-phospholipid synthase
1.1.2.2	contig19487	at1g08380		11.3.8	lipid metabolism.Phospholipid synthesis.phosphatidylserine decarboxylase
1.1.2.2	contig19620	q41228|psaea_nicsy		11.3.9	lipid metabolism.Phospholipid synthesis.choline monooxygenase
1.1.2.2	contig19687	p12355|psaf_spiol		11.4	lipid metabolism.TAG synthesis
1.1.2.2	contig20263	p32869|psad_cucsa		11.5	lipid metabolism.glyceral metabolism
1.1.2.2	contig20264	p32869|psad_cucsa		11.5.1	lipid metabolism.glyceral metabolism.glycerol kinase
1.1.2.2	contig21664	at2g46820		11.5.1001	lipid metabolism.glyceral metabolism
1.1.2.2	contig21785	q41228|psaea_nicsy		11.5.1002	lipid metabolism.glyceral metabolism
1.1.2.2	contig21821	at2g46820		11.5.2	lipid metabolism.glyceral metabolism.Glycerol-3-phosphate dehydrogenase NAD+)
1.1.2.2	contig22178	p12355|psaf_spiol		11.5.3	lipid metabolism.glyceral metabolism.FAD-dependent glycerol-3-phosphate dehydrogenase
1.1.2.2	contig27188	q41228|psaea_nicsy		11.6	lipid metabolism.lipid transfer proteins etc
1.1.2.2	contig27549	p32869|psad_cucsa		11.7	lipid metabolism.unassigned
1.1.2.2	contig30317	atcg00340		11.8	lipid metabolism.exoticssteroids, squalene etc)
1.1.2.2	contig30571	at1g55670		11.8.1	lipid metabolism.exotics steroids, squalene etc).sphingolipids
1.1.2.2	contig33948	p58385|psab_lotja		11.8.1.1	lipid metabolism.exotics steroids, squalene etc).sphingolipids.ceramidase
1.1.2.2	contig35830	q41228|psaea_nicsy		11.8.1.2	lipid metabolism.exotics steroids, squalene etc).sphingolipids.serine C-palmitoyltransferase
1.1.2.2	contig52395	q41385|psal_spiol		11.8.1.3	lipid metabolism.exotics steroids, squalene etc).sphingolipids.ceramide glucosyltransferase
1.1.2.2	contig57841	at1g52230		11.8.10	lipid metabolism.exotics steroids, squalene etc).phosphatidylcholinesterol O-acyltransferase
1.1.2.2	contig65027	q41228|psaea_nicsy		11.8.1001	lipid metabolism.exotics steroids, squalene etc)
1.1.2.2	contig65028	q41228|psaea_nicsy		11.8.1002	lipid metabolism.exotics steroids, squalene etc)
1.1.2.2	contig70326	q41228|psaea_nicsy		11.8.1003	lipid metabolism.exotics steroids, squalene etc)
1.1.2.2	contig114541	at1g52230		11.8.1004	lipid metabolism.exotics steroids, squalene etc)
1.1.2.2	contig119350	p12354|psae_spiol		11.8.1005	lipid metabolism.exotics steroids, squalene etc)
1.1.2.2	contig91412	atcg00340		11.8.1006	lipid metabolism.exotics steroids, squalene etc)
1.1.2.2	contig91764	p32869|psad_cucsa		11.8.1007	lipid metabolism.exotics steroids, squalene etc)
1.1.2.2	contig94896	p06405|psaa_tobac		11.8.1008	lipid metabolism.exotics steroids, squalene etc)
1.1.2.2	contig94897	p58385|psab_lotja		11.8.1009	lipid metabolism.exotics steroids, squalene etc)
1.1.2.2	contig98486	p12354|psae_spiol		11.8.1010	lipid metabolism.exotics steroids, squalene etc)
1.1.2.2	contig105634	p12355|psaf_spiol		11.8.1011	lipid metabolism.exotics steroids, squalene etc)
1.1.2.2	contig112453	p12354|psae_spiol		11.8.1012	lipid metabolism.exotics steroids, squalene etc)
1.1.2.2	contig112775	at5g64040		11.8.1013	lipid metabolism.exotics steroids, squalene etc)
1.1.2.2	contig73784	p32869|psad_cucsa		11.8.2	lipid metabolism.exotics steroids, squalene etc).methylsterol monooxygenase
1.1.2.2	contig73785	p32869|psad_cucsa		11.8.3	lipid metabolism.exotics steroids, squalene etc).UDP-glucose:sterol glucosyltransferase
1.1.2.2	contig78439	at1g52230		11.8.4	lipid metabolism.exotics steroids, squalene etc).3-beta hydroxysteroid dehydrogenase/isomerase
1.1.2.2	contig79496	p12354|psae_spiol		11.8.5	lipid metabolism.exotics steroids, squalene etc).squalene monooxygenase
1.1.2.2	contig79497	p12354|psae_spiol		11.8.6	lipid metabolism.exotics steroids, squalene etc).cycloartenol synthase
1.1.2.2	contig80465	p06405|psaa_tobac		11.8.7	lipid metabolism.exotics steroids, squalene etc).trans-2-enoyl-CoA reductase NADPH)
1.1.2.2	contig80466	atcg00340		11.8.8	lipid metabolism.exotics steroids, squalene etc).squalene synthase
1.1.2.2	contig84384	at5g64040		11.9	lipid metabolism.lipid degradation
1.1.2.2	contig88854	p58385|psab_lotja		11.9.1	lipid metabolism.lipid degradation.palmitoyl[protein] hydrolase
1.1.2.2	contig152883	at1g08380		11.9.2	lipid metabolism.lipid degradation.lipases
1.1.2.2	contig154101	p58310|psaa_lotja		11.9.2.1	lipid metabolism.lipid degradation.lipases.triacylglycerol lipase
1.1.2.2	contig157314	p12356|psaf_chlre		11.9.2.2	lipid metabolism.lipid degradation.lipases.acylglycerol lipase
1.1.2.2	contig157351	q39615|psad_chlre		11.9.3	lipid metabolism.lipid degradation.lysophospholipases
1.1.2.2	contig157649	q9tkw2|psaa_nepol		11.9.3.1	lipid metabolism.lipid degradation.lysophospholipases.phospholipase D
1.1.2.2	contig157651	q9muj3|psaa_adica		11.9.3.2	lipid metabolism.lipid degradation.lysophospholipases.carboxylesterase
1.1.2.2	contig157652	q9muj2|psaa_psinu		11.9.3.3	lipid metabolism.lipid degradation.lysophospholipases.glycerophosphodiester phosphodiesterase
1.1.2.2	contig157653	p58311|psaa_wheat		11.9.3.4	lipid metabolism.lipid degradation.lysophospholipases.phospholipase A2
1.1.2.2	contig157659	q70y04|psab_ambtc		11.9.3.5	lipid metabolism.lipid degradation.lysophospholipases.phosphoinositide phospholipase C
1.1.2.2	contig157660	p06408|psab_marpo		11.9.4	lipid metabolism.lipid degradation.beta-oxidation
1.1.2.2	contig157661	p06408|psab_marpo		11.9.4.13	lipid metabolism.lipid degradation.beta-oxidation.acyl CoA reductase
1.1.2.2	contig157662	q85wx0|psab_pinko		11.9.4.14	lipid metabolism.lipid degradation.beta-oxidation.enoyl isomerase
1.1.2.2	contig157911	p56341|psaa_chlvu		11.9.4.2	lipid metabolism.lipid degradation.beta-oxidation.acyl CoA DH
1.1.2.2	contig157912	p56342|psab_chlvu		11.9.4.3	lipid metabolism.lipid degradation.beta-oxidation.enoyl CoA hydratase
1.1.2.2	contig159779	p32869|psad_cucsa		11.9.4.4	lipid metabolism.lipid degradation.beta-oxidation.hydroxybutyryl CoA DH
1.1.2.2	contig161789	p56301|psac_chlvu		11.9.4.5	lipid metabolism.lipid degradation.beta-oxidation.acyl-CoA thioesterase
1.1.2.2	contig36240	p58385|psab_lotja		11.9.4.9	lipid metabolism.lipid degradation.beta-oxidation.multifunctional
1.1.2.2	contig45840	q41228|psaea_nicsy		11.9.4.99	lipid metabolism.lipid degradation.beta-oxidation.misc
1.1.2.2	contig47017	at5g64040		12	N-metabolism
1.1.2.2	contig126903	p12354|psae_spiol		12.1	N-metabolism.nitrate metabolism
1.1.2.2	contig126904	p12354|psae_spiol		12.1.1	N-metabolism.nitrate metabolism.NR
1.1.2.2	contig127796	p12355|psaf_spiol		12.1.2	N-metabolism.nitrate metabolism.nitrite reductase
1.1.2.2	contig130417	q41228|psaea_nicsy		12.2	N-metabolism.ammonia metabolism
1.1.2.3				12.2.1	N-metabolism.ammonia metabolism.glutamate synthase
1.1.3	contig5490	p69463|petg_wheat		12.2.1.1	N-metabolism.ammonia metabolism.glutamate synthase.ferredoxin dependent
1.1.3	contig9851	at2g26500		12.2.1.2	N-metabolism.ammonia metabolism.glutamate synthase.NADH dependent
1.1.3	contig19411	p26291|ucria_pea		12.2.1001	N-metabolism.ammonia metabolism
1.1.3	contig21920	p26291|ucria_pea		12.2.1002	N-metabolism.ammonia metabolism
1.1.3	contig24513	at5g36120		12.2.1003	N-metabolism.ammonia metabolism
1.1.3	contig28317	p26291|ucria_pea		12.2.2	N-metabolism.ammonia metabolism.glutamine synthetase
1.1.3	contig29368	p26291|ucria_pea		12.2.99	N-metabolism.ammonia metabolism.unspecified
1.1.3				12.3	N-metabolism.N-degradation
1.1.3	contig120622	at5g36120		12.3.1	N-metabolism.N-degradation.glutamate dehydrogenase
1.1.3	contig102165	p26291|ucria_pea		12.4	N-metabolism.misc
1.1.3	contig78817	p26291|ucria_pea		13	amino acid metabolism
1.1.3	contig78818	p26291|ucria_pea		13.1	amino acid metabolism.synthesis
1.1.3	contig78819	p26291|ucria_pea		13.1.1	amino acid metabolism.synthesis.central amino acid metabolism
1.1.3	contig157674	q9sbn3|ucria_volca		13.1.1.1	amino acid metabolism.synthesis.central amino acid metabolism.GABA
1.1.3	contig161105	at5g36120		13.1.1.1.1	amino acid metabolism.synthesis.central amino acid metabolism.GABA.Glutamate decarboxylase
1.1.3	contig38518	p26291|ucria_pea		13.1.1.1.2	amino acid metabolism.synthesis.central amino acid metabolism.GABA.GABA transaminase
1.1.3	contig40530	at5g36120		13.1.1.1.3	amino acid metabolism.synthesis.central amino acid metabolism.GABA.SSADH
1.1.3	contig42144	p26291|ucria_pea		13.1.1.1.4	amino acid metabolism.synthesis.central amino acid metabolism.GABA.gamma-hydroxybutyrate DH
1.1.3	contig126910	p26291|ucria_pea		13.1.1.2	amino acid metabolism.synthesis.central amino acid metabolism.aspartate
1.1.3.1				13.1.1.2.1	amino acid metabolism.synthesis.central amino acid metabolism.aspartate.aspartate aminotransferase
1.1.3.2				13.1.1.2.1001	amino acid metabolism.synthesis.central amino acid metabolism.aspartate
1.1.3.2	contig158615	p56322|petd_chlvu		13.1.1.3	amino acid metabolism.synthesis.central amino acid metabolism.alanine
1.1.3.2	contig161809	p56322|petd_chlvu		13.1.1.3.1	amino acid metabolism.synthesis.central amino acid metabolism.alanine.alanine aminotransferase
1.1.3.3				13.1.1.3.10001	amino acid synthesis.alanine
1.1.3.3	contig55922	loc_osp1g00640.1		13.1.1.3.11	amino acid metabolism.synthesis.central amino acid metabolism.alanine.alanine-glyoxylate aminotransferase
1.1.3.3	contig157238	q00471|cyb6_chlre		13.1.2	amino acid metabolism.synthesis.glutamate family
1.1.3.3	contig158616	p56321|cyb6_chlvu		13.1.2.1	amino acid metabolism.synthesis.glutamate family.glutamine
1.1.3.3	contig158617	p56321|cyb6_chlvu		13.1.2.2	amino acid metabolism.synthesis.glutamate family.proline
1.1.3.4	contig5543	q9bbr8|cyf_lotja		13.1.2.2.1	amino acid metabolism.synthesis.glutamate family.proline.delta 1-pyrroline-5-carboxylate synthetase
1.1.3.4				13.1.2.2.10	amino acid metabolism.synthesis.glutamate family.proline.ornithine aminotransferase
1.1.3.4	contig158299	p56316|cyf_chlvu		13.1.2.2.1001	amino acid metabolism.synthesis.glutamate family.proline
1.1.3.5				13.1.2.2.2	amino acid metabolism.synthesis.glutamate family.proline.pyrroline-5-carboxylate reductase
1.1.30	contig702	at4g34500		13.1.2.2.3	amino acid metabolism.synthesis.glutamate family.proline.pyrroline-2-carboxylate reductase
1.1.30	contig1150	at4g02630		13.1.2.2.4	amino acid metabolism.synthesis.glutamate family.proline.ornithin-cyclodeaminase
1.1.30	contig2860	q8lkz1|nork_pea		13.1.2.3	amino acid metabolism.synthesis.glutamate family.arginine
1.1.30	contig5711	at4g01330		13.1.2.3.1	amino acid metabolism.synthesis.glutamate family.arginine.N-acetyl-L-glutamate 5-phosphotransferase
1.1.30	contig8048	at4g01330		13.1.2.3.1001	amino acid metabolism.synthesis.glutamate family.arginine
1.1.30	contig12269	at4g02630		13.1.2.3.1002	amino acid metabolism.synthesis.glutamate family.arginine
1.1.30	contig12270	at4g02630		13.1.2.3.1003	amino acid metabolism.synthesis.glutamate family.arginine
1.1.30	contig12271	at4g02630		13.1.2.3.1004	amino acid metabolism.synthesis.glutamate family.arginine
1.1.30	contig14540	at1g68830		13.1.2.3.11	amino acid metabolism.synthesis.glutamate family.arginine.carbamoyl-phosphate synthase
1.1.30	contig17834	at4g02630		13.1.2.3.2	amino acid metabolism.synthesis.glutamate family.arginine.acetylglutamate kinase
1.1.30	contig23123	at1g18390		13.1.2.3.21	amino acid metabolism.synthesis.glutamate family.arginine.ornithine carbamoyltransferase
1.1.30	contig23124	at1g18390		13.1.2.3.22	amino acid metabolism.synthesis.glutamate family.arginine.arginosuccinate synthase
1.1.30	contig32112	at4g02630		13.1.2.3.23	amino acid metabolism.synthesis.glutamate family.arginine.argininosuccinate lyase
1.1.30	contig32113	at4g02630		13.1.2.3.3	amino acid metabolism.synthesis.glutamate family.arginine.N-Acetylglutamate-5-P reductase
1.1.30	contig32114	at4g02630		13.1.2.3.31	amino acid metabolism.synthesis.glutamate family.arginine.aspartate racemase
1.1.30	contig34383	at4g02630		13.1.2.3.32	amino acid metabolism.synthesis.glutamate family.arginine.aspartate 4-decarboxylase
1.1.30	contig56483	q8lkz1|nork_pea		13.1.2.3.4	amino acid metabolism.synthesis.glutamate family.arginine.acetylornithine aminotransferase
1.1.30	contig69704	loc_os01g49920.1		13.1.2.3.5	amino acid metabolism.synthesis.glutamate family.arginine.N2-Acetylornithine deacetylase
1.1.30	contig113610	at4g01330		13.1.3	amino acid metabolism.synthesis.aspartate family
1.1.30	contig120550	at1g18390		13.1.3.1	amino acid metabolism.synthesis.aspartate family.asparagine
1.1.30	contig121777	at1g01540		13.1.3.1.1	amino acid metabolism.synthesis.aspartate family.asparagine.asparagine synthetase
1.1.30	contig121949	loc_os05g36050.1		13.1.3.1.1001	amino acid metabolism.synthesis.aspartate family.asparagine
1.1.30	contig121950	at4g02630		13.1.3.2	amino acid metabolism.synthesis.aspartate family.threonine
1.1.30	contig98432	at4g02630		13.1.3.2.1	amino acid metabolism.synthesis.aspartate family.threonine.threonine synthase
1.1.30	contig98433	at4g02630		13.1.3.2.1001	amino acid metabolism.synthesis.aspartate family.threonine
1.1.30	contig102463	at4g02630		13.1.3.4	amino acid metabolism.synthesis.aspartate family.methionine
1.1.30	contig102753	at1g01540		13.1.3.4.1	amino acid metabolism.synthesis.aspartate family.methionine.cystathionine gamma-synthase
1.1.30	contig106108	at4g01330		13.1.3.4.1001	amino acid metabolism.synthesis.aspartate family.methionine
1.1.30	contig111932	at4g02630		13.1.3.4.1002	amino acid metabolism.synthesis.aspartate family.methionine
1.1.30	contig75959	at1g01540		13.1.3.4.1003	amino acid metabolism.synthesis.aspartate family.methionine
1.1.30	contig77030	at1g01540		13.1.3.4.11	amino acid metabolism.synthesis.aspartate family.methionine.S-adenosylmethionine synthetase
1.1.30	contig79464	at4g02630		13.1.3.4.12	amino acid metabolism.synthesis.aspartate family.methionine.homocysteine S-methyltransferase
1.1.30	contig79465	at4g02630		13.1.3.4.13	amino acid metabolism.synthesis.aspartate family.methionine.methionine S-methyltransferase
1.1.30	contig79466	at4g02630		13.1.3.4.2	amino acid metabolism.synthesis.aspartate family.methionine.cystathionine beta-lyase
1.1.30	contig81113	at4g02630		13.1.3.4.3	amino acid metabolism.synthesis.aspartate family.methionine.methionine synthase
1.1.30	contig82673	at4g02630		13.1.3.5	amino acid metabolism.synthesis.aspartate family.lysine
1.1.30	contig84590	at4g02630		13.1.3.5.1	amino acid metabolism.synthesis.aspartate family.lysine.dihydrodipicolinate synthase
1.1.30	contig148172	at4g02630		13.1.3.5.10	amino acid metabolism.synthesis.aspartate family.lysine.diaminopimelate dehydrogenase
1.1.30	contig154948	at4g01330		13.1.3.5.1001	amino acid metabolism.synthesis.aspartate family.lysine
1.1.30	contig154949	at4g01330		13.1.3.5.2	amino acid metabolism.synthesis.aspartate family.lysine.dihydrodipicolinate reductase
1.1.30	contig158701	loc_os12g03670.1		13.1.3.5.3	amino acid metabolism.synthesis.aspartate family.lysine.LL-diaminopimelic acid aminotransferase
1.1.30	contig36654	at4g01330		13.1.3.5.4	amino acid metabolism.synthesis.aspartate family.lysine.diaminopimelate epimerase
1.1.30	contig37152	at2g42960		13.1.3.5.5	amino acid metabolism.synthesis.aspartate family.lysine.diaminopimelate decarboxylase
1.1.30	contig45754	loc_os01g47820.1		13.1.3.5.6	amino acid metabolism.synthesis.aspartate family.lysine.2,3,4,5-tetrahydropyridine-2,6-dicarboxylate N-succinyltransferase
1.1.30	contig47854	at1g01540		13.1.3.5.7	amino acid metabolism.synthesis.aspartate family.lysine.tetrahydrodipicolinate N-acetyltransferase
1.1.30	contig49470	at4g01330		13.1.3.5.8	amino acid metabolism.synthesis.aspartate family.lysine.N-acyl-l-2-amino-6-oxopimelate aminotransferase
1.1.30	contig50809	at1g01540		13.1.3.5.9	amino acid metabolism.synthesis.aspartate family.lysine.N-acyl-ll-2,6-diaminopimelate deacylase
1.1.30	contig132141	at2g42960		13.1.3.6	amino acid metabolism.synthesis.aspartate family.misc
1.1.30	contig132142	at2g42960		13.1.3.6.1	amino acid metabolism.synthesis.aspartate family.misc.homoserine
1.1.30	contig132143	at2g42960		13.1.3.6.1.1	amino acid metabolism.synthesis.aspartate family.misc.homoserine.aspartate kinase
1.1.30	contig139762	at4g02630		13.1.3.6.1.10	amino acid metabolism.synthesis.aspartate family.misc.homoserine.bifunctional aspartate kinase/homoserine dehydrogenase
1.1.30	contig139763	at4g02630		13.1.3.6.1.1001	amino acid metabolism.synthesis.aspartate family.misc.homoserine
1.1.30	contig139764	at4g02630		13.1.3.6.1.2	amino acid metabolism.synthesis.aspartate family.misc.homoserine.aspartate semialdehyde dehydrogenase
1.1.4				13.1.3.6.1.3	amino acid metabolism.synthesis.aspartate family.misc.homoserine.homoserine dehydrogenase
1.1.4	contig52664	at2g31040		13.1.3.6.1.4	amino acid metabolism.synthesis.aspartate family.misc.homoserine.homoserine kinase
1.1.4	contig109933	at2g31040		13.1.3.6.2	amino acid metabolism.synthesis.aspartate family.misc.homocysteine
1.1.4	contig84598	at2g31040		13.1.3.6.2.1001	amino acid metabolism.synthesis.aspartate family.misc.homocysteine
1.1.4	contig136631	at2g31040		13.1.4	amino acid metabolism.synthesis.branched chain group
1.1.4.1				13.1.4.1	amino acid metabolism.synthesis.branched chain group.common
1.1.4.1	contig15830	q2pms8|atpa_soybn		13.1.4.1.1	amino acid metabolism.synthesis.branched chain group.common.acetolactate synthase
1.1.4.1	contig29888	q2pms8|atpa_soybn		13.1.4.1.2	amino acid metabolism.synthesis.branched chain group.common.ketol-acid reductoisomerase
1.1.4.1	contig87402	q2pms8|atpa_soybn		13.1.4.1.4	amino acid metabolism.synthesis.branched chain group.common.branched-chain amino acid aminotransferase
1.1.4.1	contig157258	p56294|atpa_chlvu		13.1.4.3	amino acid metabolism.synthesis.branched chain group.valine specific
1.1.4.1	contig157259	p56294|atpa_chlvu		13.1.4.3.1001	amino acid metabolism.synthesis.branched chain group.valine specific
1.1.4.1	contig157260	p56294|atpa_chlvu		13.1.4.4	amino acid metabolism.synthesis.branched chain group.leucine specific
1.1.4.2				13.1.4.4.1	amino acid metabolism.synthesis.branched chain group.leucine specific.2-isopropylmalate synthase
1.1.4.2	contig27166	q0zj13|atpb_vitvi		13.1.4.4.1001	amino acid metabolism.synthesis.branched chain group.leucine specific
1.1.4.2	contig70947	p38482|atpbm_chlre		13.1.4.4.2	amino acid metabolism.synthesis.branched chain group.leucine specific.isopropylmalate isomerase
1.1.4.2	contig82015	q0zj13|atpb_vitvi		13.1.4.4.3	amino acid metabolism.synthesis.branched chain group.leucine specific.3-isopropylmalate dehydrogenase
1.1.4.2	contig158025	p32978|atpb_chlvu		13.1.4.4.4	amino acid metabolism.synthesis.branched chain group.leucine specific.aminotransferase
1.1.4.2	contig158026	p32978|atpb_chlvu		13.1.4.5	amino acid metabolism.synthesis.branched chain group.isoleucine specific
1.1.4.3				13.1.4.5.1	amino acid metabolism.synthesis.branched chain group.isoleucine specific.threonine ammonia-lyase
1.1.4.3	contig157273	p32979|atpe_chlvu		13.1.4.5.1001	amino acid metabolism.synthesis.branched chain group.isoleucine specific
1.1.4.4	contig3996	p29790|atpg_tobac		13.1.5	amino acid metabolism.synthesis.serine-glycine-cysteine group
1.1.4.4				13.1.5.1	amino acid metabolism.synthesis.serine-glycine-cysteine group.serine
1.1.4.4	contig33265	p29790|atpg_tobac		13.1.5.1.1	amino acid metabolism.synthesis.serine-glycine-cysteine group.serine.phosphoglycerate dehydrogenase
1.1.4.4	contig54313	p29790|atpg_tobac		13.1.5.1.1001	amino acid metabolism.synthesis.serine-glycine-cysteine group.serine
1.1.4.4	contig54314	p29790|atpg_tobac		13.1.5.1.2	amino acid metabolism.synthesis.serine-glycine-cysteine group.serine.phosphoserine aminotransferase
1.1.4.4	contig113941	p29790|atpg_tobac		13.1.5.1.3	amino acid metabolism.synthesis.serine-glycine-cysteine group.serine.phosphoserine phosphatase
1.1.4.4	contig121597	p29790|atpg_tobac		13.1.5.2	amino acid metabolism.synthesis.serine-glycine-cysteine group.glycine
1.1.4.4	contig122117	p29790|atpg_tobac		13.1.5.2.1	amino acid metabolism.synthesis.serine-glycine-cysteine group.glycine.glycine hydroxymethyltransferase
1.1.4.4	contig99625	p29790|atpg_tobac		13.1.5.2.1001	amino acid metabolism.synthesis.serine-glycine-cysteine group.glycine
1.1.4.4	contig106507	p29790|atpg_tobac		13.1.5.2.11	amino acid metabolism.synthesis.serine-glycine-cysteine group.glycine.threonine aldolase
1.1.4.4	contig107977	p29790|atpg_tobac		13.1.5.2.2	amino acid metabolism.synthesis.serine-glycine-cysteine group.glycine.glycine transaminase
1.1.4.4	contig74434	p29790|atpg_tobac		13.1.5.2.3	amino acid metabolism.synthesis.serine-glycine-cysteine group.glycine.serine glyoxylate aminotransferase
1.1.4.4	contig76301	p29790|atpg_tobac		13.1.5.2.31	amino acid metabolism.synthesis.serine-glycine-cysteine group.glycine.2-amino-3-ketobutyrate coenzym A ligase
1.1.4.4	contig81563	p29790|atpg_tobac		13.1.5.2.41	amino acid metabolism.synthesis.serine-glycine-cysteine group.glycine.sarcosine oxidase
1.1.4.4	contig83519	p29790|atpg_tobac		13.1.5.3	amino acid metabolism.synthesis.serine-glycine-cysteine group.cysteine
1.1.4.4	contig127114	p29790|atpg_tobac		13.1.5.3.1	amino acid metabolism.synthesis.serine-glycine-cysteine group.cysteine.OASTL
1.1.4.4	contig128975	p29790|atpg_tobac		13.1.5.3.1001	amino acid metabolism.synthesis.serine-glycine-cysteine group.cysteine
1.1.4.5				13.1.5.3.1002	amino acid metabolism.synthesis.serine-glycine-cysteine group.cysteine
1.1.4.5	contig157244	p56297|atph_chlvu		13.1.5.3.1003	amino acid metabolism.synthesis.serine-glycine-cysteine group.cysteine
1.1.4.6				13.1.5.3.1004	amino acid metabolism.synthesis.serine-glycine-cysteine group.cysteine
1.1.4.6	contig157272	p56295|atpi_chlvu		13.1.5.3.2	amino acid metabolism.synthesis.serine-glycine-cysteine group.cysteine.SAT
1.1.4.7				13.1.6	amino acid metabolism.synthesis.aromatic aa
1.1.4.7	contig23585	q02758|atpd_pea		13.1.6.1	amino acid metabolism.synthesis.aromatic aa.chorismate
1.1.4.7	contig111759	q02758|atpd_pea		13.1.6.1.1	amino acid metabolism.synthesis.aromatic aa.chorismate.3-deoxy-D-arabino-heptulosonate 7-phosphate synthase
1.1.4.7	contig72322	q02758|atpd_pea		13.1.6.1.10	amino acid metabolism.synthesis.aromatic aa.chorismate.dehydroquinate/shikimate dehydrogenase
1.1.4.7	contig84393	q02758|atpd_pea		13.1.6.1.1001	amino acid metabolism.synthesis.serine-glycine-cysteine group.cysteine
1.1.4.7	contig85912	q02758|atpd_pea		13.1.6.1.1002	amino acid metabolism.synthesis.aromatic aa.chorismate
1.1.4.7	contig48766	q02758|atpd_pea		13.1.6.1.2	amino acid metabolism.synthesis.aromatic aa.chorismate.3-dehydroquinate synthase
1.1.4.8				13.1.6.1.3	amino acid metabolism.synthesis.aromatic aa.chorismate.3-dehydroquinate dehydratase
1.1.4.9	contig6490	p31853|atpx_spiol		13.1.6.1.4	amino acid metabolism.synthesis.aromatic aa.chorismate.shikimate dehydrogenase
1.1.4.9				13.1.6.1.5	amino acid metabolism.synthesis.aromatic aa.chorismate.shikimate kinase
1.1.4.9	contig49017	p31853|atpx_spiol		13.1.6.1.6	amino acid metabolism.synthesis.aromatic aa.chorismate.5-enolpyruvylshikimate-3-phosphate synthase
1.1.40	contig3956	at4g22890		13.1.6.1.7	amino acid metabolism.synthesis.aromatic aa.chorismate.chorismate synthase
1.1.40	contig4392	at4g22890		13.1.6.2	amino acid metabolism.synthesis.aromatic aa.phenylalanine and tyrosine
1.1.40	contig5770	q9bbn8|ndhh_lotja		13.1.6.2.1	amino acid metabolism.synthesis.aromatic aa.phenylalanine and tyrosine.chorismate mutase
1.1.40	contig8755	p06256|nu2c_tobac		13.1.6.2.2	amino acid metabolism.synthesis.aromatic aa.phenylalanine and tyrosine.glutamateƒ??prephenate aminotransferase
1.1.40	contig11215	q9bbn8|ndhh_lotja		13.1.6.3	amino acid metabolism.synthesis.aromatic aa.phenylalanine
1.1.40	contig11216	q9bbp8|rr3_lotja		13.1.6.3.1	amino acid metabolism.synthesis.aromatic aa.phenylalanine.arogenate dehydratase / prephenate dehydratase
1.1.40	contig11429	q9bbn9|nu1c_lotja		13.1.6.3.1001	amino acid metabolism.synthesis.aromatic aa.phenylalanine
1.1.40	contig13465	p06256|nu2c_tobac		13.1.6.3.1002	amino acid metabolism.synthesis.aromatic aa.phenylalanine
1.1.40	contig14122	at4g22260		13.1.6.3.1003	amino acid metabolism.synthesis.aromatic aa.phenylalanine
1.1.40	contig16600	at1g64770		13.1.6.4	amino acid metabolism.synthesis.aromatic aa.tyrosine
1.1.40	contig17733	p06256|nu2c_tobac		13.1.6.4.1	amino acid metabolism.synthesis.aromatic aa.tyrosine.arogenate dehydrogenase \& prephenate dehydrogenase
1.1.40	contig24075	p06256|nu2c_tobac		13.1.6.4.1001	amino acid metabolism.synthesis.aromatic aa.tyrosine
1.1.40	contig24076	p06256|nu2c_tobac		13.1.6.4.2	amino acid metabolism.synthesis.aromatic aa.tyrosine.prephenate dehydrogenase
1.1.40	contig25078	at3g15840		13.1.6.4.3	amino acid metabolism.synthesis.aromatic aa.tyrosine.tyrosine transaminase
1.1.40	contig29945	p06256|nu2c_tobac		13.1.6.5	amino acid metabolism.synthesis.aromatic aa.tryptophan
1.1.40	contig30446	p06256|nu2c_tobac		13.1.6.5.1	amino acid metabolism.synthesis.aromatic aa.tryptophan.anthranilate synthase
1.1.40	contig30910	at4g22260		13.1.6.5.1001	amino acid metabolism.synthesis.aromatic aa.tryptophan
1.1.40	contig33479	at4g22890		13.1.6.5.2	amino acid metabolism.synthesis.aromatic aa.tryptophan.anthranilate phosphoribosyltransferase
1.1.40	contig35962	at3g15840		13.1.6.5.3	amino acid metabolism.synthesis.aromatic aa.tryptophan.phosphoribosyanthranilate isomerase
1.1.40	contig53145	at4g22890		13.1.6.5.4	amino acid metabolism.synthesis.aromatic aa.tryptophan.indole-3-glycerol phosphate synthase
1.1.40	contig57917	at1g64770		13.1.6.5.5	amino acid metabolism.synthesis.aromatic aa.tryptophan.tryptophan synthase
1.1.40	contig58176	at2g05620		13.1.6.99	amino acid metabolism.synthesis.aromatic aa.misc
1.1.40	contig65744	at4g22890		13.1.7	amino acid metabolism.synthesis.histidine
1.1.40	contig70990	at3g15840		13.1.7.1	amino acid metabolism.synthesis.histidine.ATP phosphoribosyl transferase
1.1.40	contig113575	p06256|nu2c_tobac		13.1.7.10	amino acid metabolism.synthesis.histidine.imidazole glycerol phosphate synthase
1.1.40	contig113576	p06256|nu2c_tobac		13.1.7.1001	amino acid metabolism.synthesis.histidine
1.1.40	contig114862	at4g22890		13.1.7.1002	amino acid metabolism.synthesis.histidine
1.1.40	contig116448	at3g15840		13.1.7.11	amino acid metabolism.synthesis.histidine.ribose-phosphate diphosphokinase
1.1.40	contig117803	at4g22890		13.1.7.2	amino acid metabolism.synthesis.histidine.bifunctional phosphoribosyl-ATP diphosphatase and phosphoribosyl-AMP cyclohydrolase
1.1.40	contig117804	at4g22890		13.1.7.3	amino acid metabolism.synthesis.histidine.phosphoribosyl-AMP cyclohydrolase
1.1.40	contig119423	at3g15840		13.1.7.4	amino acid metabolism.synthesis.histidine.N-5-phosphoribosyl-formimino-5-aminoimidazole-4-carboxamide ribonucleotide isomerase
1.1.40	contig93879	at4g22890		13.1.7.5	amino acid metabolism.synthesis.histidine.Imidazole glycerol phosphate synthase
1.1.40	contig105792	p06256|nu2c_tobac		13.1.7.6	amino acid metabolism.synthesis.histidine.imidazoleglycerol-phosphate dehydratase
1.1.40	contig105793	p06256|nu2c_tobac		13.1.7.7	amino acid metabolism.synthesis.histidine.histidinol-phosphate aminotransferase
1.1.40	contig105794	p06256|nu2c_tobac		13.1.7.8	amino acid metabolism.synthesis.histidine.histidinol-phosphate synthase
1.1.40	contig105795	p06256|nu2c_tobac		13.1.7.9	amino acid metabolism.synthesis.histidine.histidinol dehydrogenase
1.1.40	contig108258	at4g22890		13.1001	amino acid metabolism.methionine S-oxide
1.1.40	contig111841	at2g05620		13.2	amino acid metabolism.degradation
1.1.40	contig72225	at2g05620		13.2.1	amino acid metabolism.degradation.central amino acid metabolism
1.1.40	contig72473	q9bbn8|ndhh_lotja		13.2.1.1	amino acid metabolism.degradation.central amino acid metabolism.GABA
1.1.40	contig77016	p06256|nu2c_tobac		13.2.1.2	amino acid metabolism.degradation.central amino acid metabolism.aspartate
1.1.40	contig81234	p06256|nu2c_tobac		13.2.2	amino acid metabolism.degradation.glutamate family
1.1.40	contig82630	at4g22890		13.2.2.1	amino acid metabolism.degradation.glutamate family.glutamine
1.1.40	contig82631	at4g22890		13.2.2.2	amino acid metabolism.degradation.glutamate family.proline
1.1.40	contig82767	p06256|nu2c_tobac		13.2.2.3	amino acid metabolism.degradation.glutamate family.arginine
1.1.40	contig84260	at2g05620		13.2.2.3.1	amino acid metabolism.degradation.glutamate family.arginine.arginase
1.1.40	contig84858	at4g22890		13.2.2.3.1001	amino acid metabolism.degradation.glutamate family.arginine
1.1.40	contig147352	at4g22890		13.2.2.3.2	amino acid metabolism.degradation.glutamate family.arginine.agmatinase
1.1.40	contig147353	at4g22890		13.2.2.3.3	amino acid metabolism.degradation.glutamate family.arginine.urease
1.1.40	contig147354	at4g22890		13.2.3	amino acid metabolism.degradation.aspartate family
1.1.40	contig147355	at4g22890		13.2.3.1	amino acid metabolism.degradation.aspartate family.asparagine
1.1.40	contig159223	at4g22260		13.2.3.1.1	amino acid metabolism.degradation.aspartate family.asparagine.L-asparaginase
1.1.40	contig39452	p06256|nu2c_tobac		13.2.3.2	amino acid metabolism.degradation.aspartate family.threonine
1.1.40	contig42441	at3g15840		13.2.3.2.1001	amino acid metabolism.degradation.aspartate family.threonine
1.1.40	contig42442	at3g15840		13.2.3.4	amino acid metabolism.degradation.aspartate family.methionine
1.1.40	contig47993	at4g22890		13.2.3.4.1	amino acid metabolism.degradation.aspartate family.methionine.methionine gamma-lyase
1.1.40	contig48857	at2g05620		13.2.3.5	amino acid metabolism.degradation.aspartate family.lysine
1.1.40	contig50590	at4g22890		13.2.3.5.1	mino acid metabolism.degradation.aspartate family.lysine.lysine decarboxylase
1.1.40	contig136397	q9bbn8|ndhh_lotja		13.2.3.5.1001	amino acid metabolism.degradation.aspartate family.lysine
1.1.40	contig138991	at3g15840		13.2.3.5.1002	amino acid metabolism.degradation.aspartate family.lysine
1.1.40	contig141607	at3g15840		13.2.4	amino acid metabolism.degradation.branched chain group
1.1.40	contig142143	p06256|nu2c_tobac		13.2.4.1	amino acid metabolism.degradation.branched chain group.shared
1.1.5	contig9580	at5g45040		13.2.4.1.7	amino acid metabolism.degradation.branched chain group.shared.methylglutaconyl-CoA hydratase
1.1.5				13.2.4.2	amino acid metabolism.degradation.branched chain group.val ile
1.1.5.1	contig12227	p00289|plas_spiol		13.2.4.3	amino acid metabolism.degradation.branched chain group.valine
1.1.5.1				13.2.4.4	amino acid metabolism.degradation.branched chain group.leucine
1.1.5.1	contig25147	p00289|plas_spiol		13.2.4.4.6	amino acid metabolism.degradation.branched chain group.leucine.methylcrotonoyl-CoA carboxylase
1.1.5.1	contig27903	p00289|plas_spiol		13.2.4.4.8	amino acid metabolism.degradation.branched chain group.leucine.hydroxymethylglutaryl-CoA lyase
1.1.5.1	contig56019	p00289|plas_spiol		13.2.4.5	amino acid metabolism.degradation.branched chain group.isoleucine
1.1.5.1	contig59609	p00289|plas_spiol		13.2.4.99	amino acid metabolism.degradation.branched chain group.unspecified
1.1.5.1	contig119519	p00289|plas_spiol		13.2.5	amino acid metabolism.degradation.serine-glycine-cysteine group
1.1.5.1	contig157997	p18068|plas_chlre		13.2.5.1	amino acid metabolism.degradation.serine-glycine-cysteine group.serine
1.1.5.1	contig159692	p00289|plas_spiol		13.2.5.1.1001	amino acid metabolism.degradation.serine-glycine-cysteine group.serine
1.1.5.1	contig130907	p00289|plas_spiol		13.2.5.2	amino acid metabolism.degradation.serine-glycine-cysteine group.glycine
1.1.5.1	contig134024	p00289|plas_spiol		13.2.5.2.11	amino acid metabolism.degradation.serine-glycine-cysteine group.glycine.threonine aldolase
1.1.5.2	contig1866	at5g07950		13.2.5.3	amino acid metabolism.degradation.serine-glycine-cysteine group.cysteine
1.1.5.2	contig12011	at4g32590		13.2.5.4	amino acid metabolism.degradation.serine-glycine-cysteine group.misc
1.1.5.2	contig18871	q9zts2|fer_capan		13.2.6	amino acid metabolism.degradation.aromatic aa
1.1.5.2	contig19153	q9zts2|fer_capan		13.2.6.1	amino acid metabolism.degradation.aromatic aa.phenylalanine
1.1.5.2	contig21968	at5g07950		13.2.6.2	amino acid metabolism.degradation.aromatic aa.tyrosine
1.1.5.2	contig33110	at1g02180		13.2.6.2.6	amino acid metabolism.degradation.aromatic aa.tyrosine.fumarylacetoacetase
1.1.5.2	contig52685	p27788|fer3_maize		13.2.6.3	amino acid metabolism.degradation.aromatic aa.tryptophan
1.1.5.2	contig54771	loc_os05g48160.3		13.2.6.4	amino acid metabolism.degradation.aromatic aa.chorismate
1.1.5.2	contig113044	p27788|fer3_maize		13.2.6.5	amino acid metabolism.degradation.aromatic aa.misc
1.1.5.2	contig119282	loc_os05g48160.3		13.2.7	amino acid metabolism.degradation.histidine
1.1.5.2	contig107500	loc_os05g48160.3		13.99	amino acid metabolism.misc
1.1.5.2	contig112170	at3g16250		13.99.1	amino acid metabolism.misc.central amino acid metabolism
1.1.5.2	contig112682	loc_os08g35710.1		13.99.2	amino acid metabolism.misc.glutamate family
1.1.5.2	contig77479	at3g16250		13.99.2.4	amino acid metabolism.misc.glutamate family.hydroxyproline
1.1.5.2	contig80577	loc_os08g35710.1		14	S-assimilation
1.1.5.2	contig82212	at5g07950		14.1	S-assimilation.ATPS
1.1.5.2	contig84577	loc_os05g48160.3		14.1	S-assimilation.S-scavenging
1.1.5.2	contig157720	p07839|fer_chlre		14.1001	Mineral Nutrition
1.1.5.2	contig158826	p84872|fer_atrbe		14.15	S-assimilation.AKN
1.1.5.2	contig47006	at3g16250		14.2	S-assimilation.APR
1.1.5.2	contig48772	q9zts2|fer_capan		14.3	S-assimilation.sulfite redox
1.1.5.2	contig48820	loc_os08g35710.1		14.5	S-assimilation.sulfite oxidase
1.1.5.2				15	metal handling
1.1.5.3	contig3839	p10933|fenr1_pea		15.1	metal handling.acquisition
1.1.5.3	contig5190	p10933|fenr1_pea		15.2	metal handling.binding, chelation and storage
1.1.5.3	contig6336	at5g66190		15.3	metal handling.regulation
1.1.5.3	contig11181	at5g66190		16	secondary metabolism
1.1.5.3	contig11387	at4g32360		16.1	secondary metabolism.isoprenoids
1.1.5.3	contig12005	p10933|fenr1_pea		16.1.1	secondary metabolism.isoprenoids.non-mevalonate pathway
1.1.5.3				16.1.1.1	secondary metabolism.isoprenoids.non-mevalonate pathway.DXS
1.1.5.3	contig28270	p41346|fenr_vicfa		16.1.1.10	secondary metabolism.isoprenoids.non-mevalonate pathway.geranylgeranyl pyrophosphate synthase
1.1.5.3	contig55368	at4g32360		16.1.1.1010	secondary metabolism.isoprenoids.mevalonate pathway
1.1.5.3	contig64752	at4g32360		16.1.1.1011	secondary metabolism.isoprenoids.non-mevalonate pathway
1.1.5.3	contig119278	p10933|fenr1_pea		16.1.1.1012	secondary metabolism.isoprenoids.non-mevalonate pathway
1.1.5.3	contig122256	p41346|fenr_vicfa		16.1.1.1013	secondary metabolism.isoprenoids.non-mevalonate pathway
1.1.5.3	contig109037	at4g32360		16.1.1.1014	secondary metabolism.isoprenoids.non-mevalonate pathway
1.1.5.3	contig76546	at4g32360		16.1.1.2	secondary metabolism.isoprenoids.non-mevalonate pathway.DXR
1.1.5.3	contig152752	p10933|fenr1_pea		16.1.1.3	secondary metabolism.isoprenoids.non-mevalonate pathway.CMS
1.1.5.3	contig153388	at4g32360		16.1.1.4	secondary metabolism.isoprenoids.non-mevalonate pathway.CMK
1.1.5.3	contig159061	p10933|fenr1_pea		16.1.1.5	secondary metabolism.isoprenoids.non-mevalonate pathway.MCS
1.1.5.3	contig159062	p10933|fenr1_pea		16.1.1.6	secondary metabolism.isoprenoids.non-mevalonate pathway.HDS
1.1.5.3	contig163864	p41346|fenr_vicfa		16.1.1.7	secondary metabolism.isoprenoids.non-mevalonate pathway.HDR
1.1.5.3	contig38910	p10933|fenr1_pea		16.1.2	secondary metabolism.isoprenoids.mevalonate pathway
1.1.5.3	contig39011	at5g66190		16.1.2.1	secondary metabolism.isoprenoids.mevalonate pathway.acetyl-CoA C-acyltransferase
1.1.5.3	contig42100	p10933|fenr1_pea		16.1.2.1001	secondary metabolism.isoprenoids.mevalonate pathway
1.1.5.3	contig44726	p10933|fenr1_pea		16.1.2.1002	secondary metabolism.isoprenoids.mevalonate pathway
1.1.5.3	contig128333	at5g66190		16.1.2.1003	secondary metabolism.isoprenoids.mevalonate pathway
1.1.5.3	contig130939	p10933|fenr1_pea		16.1.2.1004	secondary metabolism.isoprenoids.mevalonate pathway
1.1.5.3	contig136788	at4g32360		16.1.2.1005	secondary metabolism.isoprenoids.mevalonate pathway
1.1.5.4				16.1.2.1006	secondary metabolism.isoprenoids.mevalonate pathway
1.1.5.4	contig16905	at1g15140		16.1.2.1007	secondary metabolism.isoprenoids.mevalonate pathway
1.1.5.4	contig24552	loc_os01g72090.1		16.1.2.1008	secondary metabolism.isoprenoids.mevalonate pathway
1.1.5.4	contig98753	loc_os01g72090.1		16.1.2.1009	secondary metabolism.isoprenoids.mevalonate pathway
1.1.5.4	contig102331	loc_os01g72090.2		16.1.2.1010	secondary metabolism.isoprenoids.mevalonate pathway
1.1.5.4	contig102335	loc_os01g72090.2		16.1.2.1011	secondary metabolism.isoprenoids.mevalonate pathway
1.1.5.4	contig88661	loc_os01g72090.1		16.1.2.1012	secondary metabolism.isoprenoids.mevalonate pathway
1.1.5.4	contig146518	at1g15140		16.1.2.1013	secondary metabolism.isoprenoids.mevalonate pathway
1.1.5.4	contig158944	at1g15140		16.1.2.1014	secondary metabolism.isoprenoids.mevalonate pathway
1.1.5.4	contig36642	at3g09150		16.1.2.2	secondary metabolism.isoprenoids.mevalonate pathway.HMG-CoA synthase
1.1.50				16.1.2.3	secondary metabolism.isoprenoids.mevalonate pathway.HMG-CoA reductase
1.1.6	contig5037	q9bbp3|nu4c_lotja		16.1.2.4	secondary metabolism.isoprenoids.mevalonate pathway.mevalonate kinase
1.1.6	contig6670	at1g74880		16.1.2.5	secondary metabolism.isoprenoids.mevalonate pathway.phosphomevalonate kinase
1.1.6	contig6671	at1g74880		16.1.2.6	secondary metabolism.isoprenoids.mevalonate pathway.mevalonate diphosphate decarboxylase
1.1.6	contig6820	at5g58260		16.1.2.7	secondary metabolism.isoprenoids.mevalonate pathway.isopentenyl pyrophosphate:dimethyllallyl pyrophosphate isomerase
1.1.6	contig9564	at1g74880		16.1.2.8	secondary metabolism.isoprenoids.mevalonate pathway.geranyl diphosphate synthase
1.1.6	contig12492	at4g37920		16.1.2.9	secondary metabolism.isoprenoids.mevalonate pathway.farnesyl pyrophosphate synthetase
1.1.6	contig12543	at4g37920		16.1.3	secondary metabolism.isoprenoids.tocopherol biosynthesis
1.1.6	contig12544	at4g37920		16.1.3.1	secondary metabolism.isoprenoids.tocopherol biosynthesis.hydroxyphenylpyruvate dioxygenase
1.1.6	contig13119	at4g37920		16.1.3.1001	secondary metabolism.isoprenoids.tocopherol biosynthesis
1.1.6	contig15381	at2g01590		16.1.3.1002	secondary metabolism.isoprenoids.tocopherol biosynthesis
1.1.6	contig16094	p06409|ndhk_tobac		16.1.3.1003	secondary metabolism.isoprenoids.tocopherol biosynthesis
1.1.6	contig21022	at4g37920		16.1.3.1004	secondary metabolism.isoprenoids.tocopherol biosynthesis
1.1.6	contig21023	at4g37920		16.1.3.1005	secondary metabolism.isoprenoids.tocopherol biosynthesis
1.1.6	contig23736	at1g74880		16.1.3.2	secondary metabolism.isoprenoids.tocopherol biosynthesis.homogentisate phytyltransferase
1.1.6	contig25358	at4g37920		16.1.3.3	secondary metabolism.isoprenoids.tocopherol biosynthesis.MPBQ/MSBQ methyltransferase
1.1.6	contig29174	at4g37920		16.1.3.4	secondary metabolism.isoprenoids.tocopherol biosynthesis.tocopherol cyclase
1.1.6	contig30333	p15958|nu5c_vicfa		16.1.3.5	secondary metabolism.isoprenoids.tocopherol biosynthesis.tocopherol methyltransferase
1.1.6	contig33004	at4g37920		16.1.4	secondary metabolism.isoprenoids.carotenoids
1.1.6	contig33351	at4g37925		16.1.4.1	secondary metabolism.isoprenoids.carotenoids.phytoene synthase
1.1.6	contig34393	q84np7|ampd_orysa		16.1.4.10	secondary metabolism.isoprenoids.carotenoids.carotenoid cleavage dioxygenase
1.1.6	contig34738	at4g37920		16.1.4.1001	secondary metabolism.isoprenoids.carotenoids.phytoene
1.1.6	contig52667	at1g74880		16.1.4.1002	secondary metabolism.isoprenoids.carotenoids.zeta carotene
1.1.6	contig53467	at4g37925		16.1.4.1003	secondary metabolism.isoprenoids.carotenoids.lycopene
1.1.6	contig55319	at1g70760		16.1.4.1004	secondary metabolism.isoprenoids.carotenoids.alpha carotene
1.1.6	contig114631	at1g70760		16.1.4.1005	secondary metabolism.isoprenoids.carotenoids.beta carotene
1.1.6	contig114734	at4g37925		16.1.4.1006	secondary metabolism.isoprenoids.carotenoids.delta carotene
1.1.6	contig119964	at4g37920		16.1.4.2	secondary metabolism.isoprenoids.carotenoids.phytoene dehydrogenase
1.1.6	contig124819	at4g37920		16.1.4.21	secondary metabolism.isoprenoids.carotenoids.violaxanthin de-epoxidase
1.1.6	contig124968	at4g37920		16.1.4.3	secondary metabolism.isoprenoids.carotenoids.zeta-carotene desaturase
1.1.6	contig88991	p15958|nu5c_vicfa		16.1.4.4	secondary metabolism.isoprenoids.carotenoids.lycopene epsilon cyclase
1.1.6	contig95196	at3g48425		16.1.4.5	secondary metabolism.isoprenoids.carotenoids.lycopene beta cyclase
1.1.6	contig99487	at4g37920		16.1.4.6	secondary metabolism.isoprenoids.carotenoids.carotenoid beta ring hydroxylase
1.1.6	contig99488	at4g37920		16.1.4.7	secondary metabolism.isoprenoids.carotenoids.carotenoid epsilon ring hydroxylase
1.1.6	contig102962	at4g37920		16.1.4.8	secondary metabolism.isoprenoids.carotenoids.carotenoid isomerase
1.1.6	contig107493	at1g74880		16.1.5	secondary metabolism.isoprenoids.terpenoids
1.1.6	contig107494	at1g74880		16.1.5.1001	secondary metabolism.isoprenoids.terpenoids
1.1.6	contig107495	at1g74880		16.1.5.1002	secondary metabolism.isoprenoids.terpenoids
1.1.6	contig76569	q9m3j4|nu5c_spiol		16.1.5.1003	secondary metabolism.isoprenoids.terpenoids
1.1.6	contig78554	at1g70760		16.1	secondary metabolism.simple phenols
1.1.6	contig78857	at4g37925		16.2	secondary metabolism.phenylpropanoids
1.1.6	contig87866	atcg01010		16.2.1	secondary metabolism.phenylpropanoids.lignin biosynthesis
1.1.6	contig87867	q9bbp6|nu5c_lotja		16.2.1.1	secondary metabolism.phenylpropanoids.lignin biosynthesis.PAL
1.1.6	contig88575	at4g37920		16.2.1.10	secondary metabolism.phenylpropanoids.lignin biosynthesis.CAD
1.1.6	contig151032	at4g37920		16.2.1.1001	secondary metabolism.phenylpropanoids.lignin biosynthesis
1.1.6	contig151033	at4g37920		16.2.1.1002	secondary metabolism.phenylpropanoids.lignin biosynthesis
1.1.6	contig151034	at4g37920		16.2.1.1003	secondary metabolism.phenylpropanoids.lignin biosynthesis
1.1.6	contig151035	at4g37920		16.2.1.1004	secondary metabolism.phenylpropanoids.lignin biosynthesis
1.1.6	contig151039	at4g37920		16.2.1.1007	secondary metabolism.phenylpropanoids.lignin biosynthesis
1.1.6	contig151040	at4g37920		16.2.1.1008	secondary metabolism.phenylpropanoids.lignin biosynthesis
1.1.6	contig151041	at4g37920		16.2.1.1010	secondary metabolism.phenylpropanoids.lignin biosynthesis
1.1.6	contig155762	at4g37920		16.2.1.1011	secondary metabolism.phenylpropanoids.lignin biosynthesis
1.1.6	contig164870	at4g37920		16.2.1.2	secondary metabolism.phenylpropanoids.lignin biosynthesis.C4H
1.1.6	contig36302	at2g01590		16.2.1.3	secondary metabolism.phenylpropanoids.lignin biosynthesis.4CL
1.1.6	contig38425	at1g74880		16.2.1.4	secondary metabolism.phenylpropanoids.lignin biosynthesis.HCT
1.1.6	contig38426	at1g74880		16.2.1.5	secondary metabolism.phenylpropanoids.lignin biosynthesis.C3H
1.1.6	contig41245	at4g37920		16.2.1.6	secondary metabolism.phenylpropanoids.lignin biosynthesis.CCoAOMT
1.1.6	contig41246	at4g37920		16.2.1.7	secondary metabolism.phenylpropanoids.lignin biosynthesis.CCR1
1.1.6	contig41247	at4g37920		16.2.1.8	secondary metabolism.phenylpropanoids.lignin biosynthesis.F5H
1.1.6	contig126137	at4g37920		16.2.1.9	secondary metabolism.phenylpropanoids.lignin biosynthesis.COMT
1.1.6	contig129309	at4g37920		16.2.99	secondary metabolism.phenylpropanoids.unspecified
1.1.6	contig129310	at4g37920		16.2.99.1001	secondary metabolism.phenylpropanoids.unspecified
1.1.6	contig129311	at4g37920		16.2.99.1002	secondary metabolism.phenylpropanoids.unspecified
1.1.6	contig133623	at4g37920		16.2.99.1003	secondary metabolism.phenylpropanoids.unspecified
1.1.6	contig133856	p15958|nu5c_vicfa		16.2.99.1005	secondary metabolism.phenylpropanoids.unspecified
1.1.6	contig136589	at1g74880		16.2.99.1006	secondary metabolism.phenylpropanoids.unspecified
1.1.6	contig140200	at4g37920		16.2.99.1007	secondary metabolism.phenylpropanoids.unspecified
1.1.6	contig140201	at4g37920		16.2.99.1008	secondary metabolism.phenylpropanoids.unspecified
1.1.6	contig140202	at4g37920		16.2.99.1009	secondary metabolism.phenylpropanoids.unspecified
1.1.6	contig140203	at4g37920		16.2.99.1011	secondary metabolism.phenylpropanoids.unspecified
1.1.60				16.2.99.1012	secondary metabolism.phenylpropanoids.unspecified
1.1.70				16.2.99.1013	secondary metabolism.phenylpropanoids.unspecified
1.1.70.1				16.2.99.1014	secondary metabolism.phenylpropanoids.unspecified
1.1.70.2				16.2.99.1015	secondary metabolism.phenylpropanoids.unspecified
1.1.99				16.2.99.1016	secondary metabolism.phenylpropanoids.unspecified
1.1.99.1				16.2.99.1017	secondary metabolism.phenylpropanoids.unspecified
1.2	contig8771	at5g47435		16.2.99.1018	secondary metabolism.phenylpropanoids.unspecified
1.2				16.2.99.1019	secondary metabolism.phenylpropanoids.unspecified
1.2	contig25449	at5g47435		16.2.99.1020	secondary metabolism.phenylpropanoids.unspecified
1.2	contig34720	at5g47435		16.2.99.1021	secondary metabolism.phenylpropanoids.unspecified
1.2	contig115758	at5g47435		16.2.99.1022	secondary metabolism.phenylpropanoids.unspecified
1.2	contig125516	at5g47435		16.2.99.1023	secondary metabolism.phenylpropanoids.unspecified
1.2	contig112260	loc_os03g01222.4		16.2.99.1024	secondary metabolism.phenylpropanoids.unspecified
1.2	contig79125	at5g47435		16.2.99.1025	secondary metabolism.phenylpropanoids.unspecified
1.2	contig84773	loc_os03g01222.4		16.2.99.1026	secondary metabolism.phenylpropanoids.unspecified
1.2	contig43673	at4g17360		16.2.99.1027	secondary metabolism.phenylpropanoids.unspecified
1.2.1	contig10269	at5g36700		16.2.99.1028	secondary metabolism.phenylpropanoids.unspecified
1.2.1				16.2.99.1029	secondary metabolism.phenylpropanoids.unspecified
1.2.1001	glycerate	PS.photorepiration		16.2.99.1030	secondary metabolism.phenylpropanoids.unspecified
1.2.1002	glycolate	PS.photorepiration		16.2.99.1031	secondary metabolism.phenylpropanoids.unspecified
1.2.1003	glycine	PS.photorepiration		16.2.99.1032	secondary metabolism.phenylpropanoids.unspecified
1.2.1004	serine	PS.photorepiration		16.2.99.1033	secondary metabolism.phenylpropanoids.unspecified
1.2.1005	glyoxylate	PS.photorepiration		16.2.99.1034	secondary metabolism.phenylpropanoids.unspecified
1.2.1006	hydroxypyruvate	PS.photorepiration		16.2.99.1035	secondary metabolism.phenylpropanoids.unspecified
1.2.2	contig2706	p05414|gox_spiol		16.2.99.1036	secondary metabolism.phenylpropanoids.unspecified
1.2.2	contig14820	at4g18360		16.2.99.1037	secondary metabolism.phenylpropanoids.unspecified
1.2.2	contig15954	p05414|gox_spiol		16.2.99.1038	secondary metabolism.phenylpropanoids.unspecified
1.2.2	contig16493	at3g14420		16.2.99.1039	secondary metabolism.phenylpropanoids.unspecified
1.2.2	contig19204	at3g14420		16.2.99.1040	secondary metabolism.phenylpropanoids.unspecified
1.2.2	contig23941	at3g14420		16.2.99.1041	secondary metabolism.phenylpropanoids.unspecified
1.2.2	contig27966	p05414|gox_spiol		16.2.99.1042	secondary metabolism.phenylpropanoids.unspecified
1.2.2	contig29405	at3g14420		16.2.99.1043	secondary metabolism.phenylpropanoids.unspecified
1.2.2	contig31822	at4g18360		16.2.99.1044	secondary metabolism.phenylpropanoids.unspecified
1.2.2	contig31823	at4g18360		16.2.99.1045	secondary metabolism.phenylpropanoids.unspecified
1.2.2	contig53532	at4g18360		16.2.99.1046	secondary metabolism.phenylpropanoids.unspecified
1.2.2	contig53533	p05414|gox_spiol		16.2.99.1047	secondary metabolism.phenylpropanoids.unspecified
1.2.2	contig55914	p05414|gox_spiol		16.2.99.1048	secondary metabolism.phenylpropanoids.unspecified
1.2.2	contig55915	p05414|gox_spiol		16.2.99.1051	secondary metabolism.phenylpropanoids.unspecified
1.2.2	contig59495	p05414|gox_spiol		16.2	secondary metabolism.amino acid derivatives
1.2.2	contig59496	at3g14420		16.20.1001	secondary metabolism.amino acid derivatives
1.2.2	contig65903	at3g14420		16.20.1002	secondary metabolism.amino acid derivatives
1.2.2	contig65904	at3g14420		16.20.1003	secondary metabolism.amino acid derivatives
1.2.2	contig117786	at3g14420		16.20.1004	secondary metabolism.amino acid derivatives
1.2.2	contig98340	at3g14420		16.20.1005	secondary metabolism.amino acid derivatives
1.2.2	contig98341	at3g14420		16.20.1006	secondary metabolism.amino acid derivatives
1.2.2	contig98342	at3g14420		16.3	secondary metabolism.shikimate pathway
1.2.2	contig98343	at3g14420		16.4	secondary metabolism.N misc
1.2.2	contig98344	at3g14420		16.4.1	secondary metabolism.N misc.alkaloid-like
1.2.2	contig98345	at3g14420		16.4.1.1001	secondary metabolism.N misc.alkaloid-like
1.2.2	contig102019	at3g14420		16.4.1.1002	secondary metabolism.N misc.alkaloid-like
1.2.2	contig104128	p05414|gox_spiol		16.4.1.1003	secondary metabolism.N misc.alkaloid-like
1.2.2	contig105236	at3g14420		16.4.1.1004	secondary metabolism.N misc.alkaloid-like
1.2.2	contig109124	p05414|gox_spiol		16.4.1.1005	secondary metabolism.N misc.alkaloid-like
1.2.2	contig111956	p05414|gox_spiol		16.4.1.1006	secondary metabolism.N misc.alkaloid-like
1.2.2	contig79421	at3g14420		16.4.1.1007	secondary metabolism.N misc.alkaloid-like
1.2.2	contig79422	at3g14420		16.4.2	secondary metabolism.N misc.betaine
1.2.2	contig80887	at3g14420		16.4.2.1	secondary metabolism.N misc.betaine.betaine-aldehyde dehydrogenase
1.2.2				16.4.3	secondary metabolism.N misc.cyanogenic glycosides
1.2.2	contig42876	at3g14420		16.4.3.1	secondary metabolism.N misc.cyanogenic glycosides.cyanase
1.2.2	contig47224	at3g14420		16.5	secondary metabolism.sulfur-containing
1.2.2	contig50671	p05414|gox_spiol		16.5.1	secondary metabolism.sulfur-containing.glucosinolates
1.2.2	contig127576	at3g14420		16.5.1.1	secondary metabolism.sulfur-containing.glucosinolates.synthesis
1.2.2	contig131097	loc_os07g05820.2		16.5.1.1.1	secondary metabolism.sulfur-containing.glucosinolates.synthesis.aliphatic
1.2.2	contig145276	at3g14415		16.5.1.1.1.1	secondary metabolism.sulfur-containing.glucosinolates.synthesis.aliphatic.branched-chain amino acid aminotransferase BCAT/MAAT)
1.2.3	contig8631	at2g13360		16.5.1.1.1.10	secondary metabolism.sulfur-containing.glucosinolates.synthesis.aliphatic.flavin-containing monooxygenase
1.2.3	contig9407	at1g70580		16.5.1.1.1.11	secondary metabolism.sulfur-containing.glucosinolates.synthesis.aliphatic.glucosinolate 2-oxoglutarate-dependent dioxygenase AOP)
1.2.3	contig10760	at2g13360		16.5.1.1.1.12	secondary metabolism.sulfur-containing.glucosinolates.synthesis.aliphatic.benzoate-CoA ligase
1.2.3				16.5.1.1.1.13	secondary metabolism.sulfur-containing.glucosinolates.synthesis.aliphatic.2-oxoglutarate-dependent dioxygenase
1.2.3	contig51934	at2g13360		16.5.1.1.1.2	secondary metabolism.sulfur-containing.glucosinolates.synthesis.aliphatic.methylthioalkylmalate synthase MAM)
1.2.3	contig116742	at2g13360		16.5.1.1.1.3	secondary metabolism.sulfur-containing.glucosinolates.synthesis.aliphatic.methylthioalkylmalate isomerase large subunit MAM-IL)
1.2.3	contig110396	at2g13360		16.5.1.1.1.4	secondary metabolism.sulfur-containing.glucosinolates.synthesis.aliphatic.methylthioalkylmalate isomerase small subunit MAM-IS)
1.2.3	contig82522	at2g13360		16.5.1.1.1.5	secondary metabolism.sulfur-containing.glucosinolates.synthesis.aliphatic.methylthioalkylmalate dehydrogenase MAM-D)
1.2.3	contig165651	at2g13360		16.5.1.1.1.6	secondary metabolism.sulfur-containing.glucosinolates.synthesis.aliphatic.CYP79F1/F2 monooxygenase
1.2.3	contig165658	at2g13360		16.5.1.1.1.7	secondary metabolism.sulfur-containing.glucosinolates.synthesis.aliphatic.CYP83A1 phenylacetaldoxime monooxygenase
1.2.4				16.5.1.1.1.8	secondary metabolism.sulfur-containing.glucosinolates.synthesis.aliphatic.UDP-glycosyltransferase
1.2.4.1	contig8022	p26969|gcsp_pea		16.5.1.1.1.9	secondary metabolism.sulfur-containing.glucosinolates.synthesis.aliphatic.sulfotransferase
1.2.4.1				16.5.1.1.2	secondary metabolism.sulfur-containing.glucosinolates.synthesis.aromatic
1.2.4.2				16.5.1.1.2.1	secondary metabolism.sulfur-containing.glucosinolates.synthesis.aromatic.CYP79A2 monooxygenase
1.2.4.2	contig21502	p49364|gcst_pea		16.5.1.1.3	secondary metabolism.sulfur-containing.glucosinolates.synthesis.indole
1.2.4.2	contig52996	p49364|gcst_pea		16.5.1.1.3.1	secondary metabolism.sulfur-containing.glucosinolates.synthesis.indole.CYP79B2 monooxygenase
1.2.4.2	contig80244	p49364|gcst_pea		16.5.1.1.3.2	secondary metabolism.sulfur-containing.glucosinolates.synthesis.indole.CYP79B3 monooxygenase
1.2.4.3				16.5.1.1.3.3	secondary metabolism.sulfur-containing.glucosinolates.synthesis.indole.indole-3-methyl-desulfoglucosinolate sulfotransferase
1.2.4.4	contig8504	at1g32470		16.5.1.1.3.4	secondary metabolism.sulfur-containing.glucosinolates.synthesis.indole.cytochrome P450 monooxygenase
1.2.4.4	contig8505	at1g32470		16.5.1.1.4	secondary metabolism.sulfur-containing.glucosinolates.synthesis.shared
1.2.4.4	contig21699	at2g35120		16.5.1.1.4.1	secondary metabolism.sulfur-containing.glucosinolates.synthesis.shared.CYP83B1 phenylacetaldoxime monooxygenase
1.2.4.4				16.5.1.1.4.2	secondary metabolism.sulfur-containing.glucosinolates.synthesis.shared.alkylthiohydroximate C-S lyase
1.2.4.4	contig125658	p49359|gcsh_flapr		16.5.1.1.4.3	secondary metabolism.sulfur-containing.glucosinolates.synthesis.shared.UDP-glycosyltransferase
1.2.4.4	contig133287	at1g32470		16.5.1.2	secondary metabolism.sulfur-containing.glucosinolates.regulation
1.2.4.4	contig135043	at1g32470		16.5.1.2.1	secondary metabolism.sulfur-containing.glucosinolates.regulation.aliphatic
1.2.4.4	contig140637	at2g35120		16.5.1.2.2	secondary metabolism.sulfur-containing.glucosinolates.regulation.aromatic
1.2.5	contig4124	at4g32520		16.5.1.2.3	secondary metabolism.sulfur-containing.glucosinolates.regulation.indole
1.2.5	contig18669	at4g32520		16.5.1.2.4	secondary metabolism.sulfur-containing.glucosinolates.regulation.shared
1.2.5	contig23091	at4g32520		16.5.1.3	secondary metabolism.sulfur-containing.glucosinolates.degradation
1.2.5	contig32879	at4g32520		16.5.1.3.1	secondary metabolism.sulfur-containing.glucosinolates.degradation.myrosinase
1.2.5	contig34220	at4g32520		16.5.1.3.1.1	secondary metabolism.sulfur-containing.glucosinolates.degradation.myrosinase.TGG
1.2.5				16.5.1.3.2	secondary metabolism.sulfur-containing.glucosinolates.degradation.nitrilespecifier protein
1.2.5	contig120538	at4g32520		16.5.1.3.2.1	secondary metabolism.sulfur-containing.glucosinolates.degradation.nitrilespecifier protein.epithiospecifier protein
1.2.5	contig122298	at4g32520		16.5.1.3.3	secondary metabolism.sulfur-containing.glucosinolates.degradation.nitrilase
1.2.5	contig160710	at4g32520		16.5.1.4	secondary metabolism.sulfur-containing.glucosinolates.transport
1.2.5	contig160711	at4g32520		16.5.1.4.1	secondary metabolism.sulfur-containing.glucosinolates.transport.aliphatic
1.2.5	contig160712	at4g32520		16.5.99	secondary metabolism.sulfur-containing.misc
1.2.5	contig142860	at4g32520		16.5.99.1	secondary metabolism.sulfur-containing.misc.alliinase
1.2.6	contig6778	at1g79870		16.7	secondary metabolism.wax
1.2.6	contig8890	at2g45630		16.7.1001	secondary metabolism.wax
1.2.6	contig9980	at1g79870		16.8	secondary metabolism.flavonoids
1.2.6	contig10732	at2g45630		16.8.1	secondary metabolism.flavonoids.anthocyanins
1.2.6	contig11999	at2g45630		16.8.1.1	secondary metabolism.flavonoids.anthocyanins.leucocyanidin dioxygenase
1.2.6	contig17212	at2g45630		16.8.1.10	secondary metabolism.flavonoids.anthocyanins.anthocyanidin 3-O-methyltransferase
1.2.6	contig19084	at1g12550		16.8.1.1001	secondary metabolism.flavonoids.anthocyanins
1.2.6	contig19346	p13443|dhgy_cucsa		16.8.1.12	secondary metabolism.flavonoids.anthocyanins.anthocyanidin 3-O-glucosyltransferase
1.2.6	contig21540	at1g79870		16.8.1.2	secondary metabolism.flavonoids.anthocyanins.anthocyanidin reductase
1.2.6	contig28942	at2g45630		16.8.1.21	secondary metabolism.flavonoids.anthocyanins.anthocyanin 5-aromatic acyltransferase
1.2.6	contig28943	at2g45630		16.8.2	secondary metabolism.flavonoids.chalcones
1.2.6	contig28944	at2g45630		16.8.2.1	secondary metabolism.flavonoids.chalcones.naringenin-chalcone synthase
1.2.6	contig34334	at2g45630		16.8.2.2	secondary metabolism.flavonoids.chalcones.chalcone isomerase
1.2.6	contig54056	at2g45630		16.8.3	secondary metabolism.flavonoids.dihydroflavonols
1.2.6	contig55300	loc_os01g12830.2		16.8.3.1	secondary metabolism.flavonoids.dihydroflavonols.dihydroflavonol 4-reductase
1.2.6	contig119755	at2g45630		16.8.3.2	secondary metabolism.flavonoids.dihydroflavonols.flavanone 3-hydroxylase
1.2.6	contig94401	at2g45630		16.8.3.3	secondary metabolism.flavonoids.dihydroflavonols.flavonoid 3-monooxygenase
1.2.6	contig104239	loc_os01g12830.2		16.8.3.4	secondary metabolism.flavonoids.dihydroflavonols.flavonoid 3,5-hydroxylase
1.2.6	contig108398	at2g45630		16.8.4	secondary metabolism.flavonoids.flavonols
1.2.6	contig72605	at1g79870		16.8.4.1	secondary metabolism.flavonoids.flavonols.flavonol synthase FLS)
1.2.6	contig82534	p13443|dhgy_cucsa		16.8.4.2	secondary metabolism.flavonoids.flavonols.flavonol 3-O-glycosyltransferase
1.2.6	contig88922	at2g45630		16.8.4.3	secondary metabolism.flavonoids.flavonols.flavonol-3-O-rhamnosyltransferase
1.2.6	contig88923	at2g45630		16.8.5	secondary metabolism.flavonoids.isoflavones
1.2.6				16.8.5.1	secondary metabolism.flavonoids.isoflavones.isoflavone reductase
1.2.6	contig136803	at2g45630		16.8.5.2	secondary metabolism.flavonoids.isoflavones.chalcone reductase
1.2.7	contig1163	at5g25510		16.8.5.3	secondary metabolism.flavonoids.isoflavones.isoflavone synthase
1.2.7	contig12607	at4g34030		16.8.5.4	secondary metabolism.flavonoids.isoflavones.hydroxyisoflavone dehydrogenase
1.2.7	contig22882	at1g80380		16.8.6	secondary metabolism.flavonoids.flavonones
1.2.7	contig25247	at1g80380		16.8.6.1	secondary metabolism.flavonoids.flavonones.flavone synthase FNS)
1.2.7				16.8.6.2	secondary metabolism.flavonoids.flavonones.flavone 7-O-glycosyltransferase
1.2.7	contig102333	loc_os01g48990.2		16.8.6.3	secondary metabolism.flavonoids.flavonones.flavone apiosyltransferase
1.2.7	contig146914	at1g80380		16.8.7	secondary metabolism.flavonoids.flavan 3-ol
1.2.7	contig154383	at1g80380		16.8.7.1	secondary metabolism.flavonoids.flavan 3-ol.leucoanthocyanidin 4-reductase LAR)
1.2.7	contig154384	at1g80380		16.8.8	secondary metabolism.flavonoids.flavonoid glycosylations
1.2.7	contig40624	at1g80380		16.8.8.1	secondary metabolism.flavonoids.flavonoid glycosylations.anthocyanidin-3-O-glycoside-6-rhamnosyltransferase
1.2.7	contig43048	at1g80380		16.8.8.2	secondary metabolism.flavonoids.flavonoid glycosylations.flavonol-3-O-glycoside-rhamnosyltransferase
1.2.7	contig128550	at1g80380		16.99	secondary metabolism.unspecified
1.2.7	contig128551	at1g80380		16.99.1001	secondary metabolism.unspecified
1.2.7	contig128552	at1g80380		16.99.1003	secondary metabolism.unspecified
1.2.7	contig128553	at1g80380		16.99.1004	secondary metabolism.unspecified
1.2.7	contig128554	at1g80380		16.99.1005	secondary metabolism.unspecified
1.2.7	contig139466	at1g80380		16.99.1006	secondary metabolism.unspecified
1.3				16.99.1007	secondary metabolism.unspecified
1.3	contig15772	at3g62410		16.99.1008	secondary metabolism.unspecified
1.3	contig16977	at3g62410		16.99.1009	secondary metabolism.unspecified
1.3	contig19608	at3g62410		16.99.1010	secondary metabolism.unspecified
1.3	contig62778	loc_os03g19380.1		16.99.1011	secondary metabolism.unspecified
1.3	contig65106	at3g62410		16.99.1012	secondary metabolism.unspecified
1.3	contig75876	at3g62410		16.99.1013	secondary metabolism.unspecified
1.3	contig85905	at3g62410		16.99.1014	secondary metabolism.unspecified
1.3	contig47100	loc_os03g19380.1		16.99.1016	secondary metabolism.unspecified
1.3	contig144288	at2g47400		16.99.1017	secondary metabolism.unspecified
1.3.1	contig5548	p27066|rbl_soybn		16.99.1018	secondary metabolism.unspecified
1.3.1				17	hormone metabolism
1.3.1	contig158291	p12466|rbl_chlvu		17.1	hormone metabolism.abscisic acid
1.3.10	contig1684	loc_os07g08030.1		17.1.1	hormone metabolism.abscisic acid.synthesis-degradation
1.3.10				17.1.1.1	hormone metabolism.abscisic acid.synthesis-degradation.synthesis
1.3.10	contig32779	at5g44520		17.1.1.1.1	hormone metabolism.abscisic acid.synthesis-degradation.synthesis.zeaxanthin epoxidase
1.3.10	contig32780	at5g44520		17.1.1.1.10	hormone metabolism.abscisic acid.synthesis-degradation.synthesis.9-cis-epoxycarotenoid dioxygenase
1.3.10	contig32781	at5g44520		17.1.1.1.11	hormone metabolism.abscisic acid.synthesis-degradation.synthesis.short chain alcohol dehydrogenmase ABA2)
1.3.10	contig35269	at5g44520		17.1.1.1.12	hormone metabolism.abscisic acid.synthesis-degradation.synthesis.abscisic aldehyde oxidase
1.3.10	contig116096	at5g44520		17.1.1.1001	hormone metabolism.abscisic acid.synthesis-degradation
1.3.10	contig116097	at5g44520		17.1.1.1002	hormone metabolism.abscisic acid.synthesis-degradation
1.3.10	contig118745	loc_os03g56869.1		17.1.1.2	hormone metabolism.abscisic acid.synthesis-degradation.degradation
1.3.10	contig74332	at5g44520		17.1.1.2.1	hormone metabolism.abscisic acid.synthesis-degradation.degradation.8-hydroxylase
1.3.10	contig150281	loc_os03g56869.1		17.1.2	hormone metabolism.abscisic acid.signal transduction
1.3.10	contig150286	loc_os03g56869.1		17.1.3	hormone metabolism.abscisic acid.induced-regulated-responsive-activated
1.3.10	contig156874	at5g44520		17.2	hormone metabolism.auxin
1.3.10	contig156879	at5g48310		17.2.1	hormone metabolism.auxin.synthesis-degradation
1.3.10	contig156880	at5g44520		17.2.1.1001	hormone metabolism.auxin.synthesis-degradation
1.3.10	contig156881	at5g48310		17.2.1.1002	hormone metabolism.auxin
1.3.10	contig156883	at5g44520		17.2.1.1003	hormone metabolism.auxin
1.3.10	contig37189	at5g44520		17.2.1.1004	hormone metabolism.auxin
1.3.10	contig37190	at5g44520		17.2.1.1005	hormone metabolism.auxin
1.3.10	contig45710	loc_os07g08030.1		17.2.1.1006	hormone metabolism.auxin
1.3.10	contig49095	at5g44520		17.2.1.1007	hormone metabolism.auxin
1.3.10	contig127050	loc_os07g08030.1		17.2.2	hormone metabolism.auxin.signal transduction
1.3.10	contig133007	at5g44520		17.2.3	hormone metabolism.auxin.induced-regulated-responsive-activated
1.3.10	contig138076	at5g44520		17.3	hormone metabolism.brassinosteroid
1.3.10	contig138077	at5g44520		17.3.1	hormone metabolism.brassinosteroid.synthesis-degradation
1.3.10	contig138078	at5g44520		17.3.1.1	hormone metabolism.brassinosteroid.synthesis-degradation.BRs
1.3.10	contig138079	at5g44520		17.3.1.1.1	hormone metabolism.brassinosteroid.synthesis-degradation.BRs.DET2
1.3.10	contig138082	at5g44520		17.3.1.1.2	hormone metabolism.brassinosteroid.synthesis-degradation.BRs.DWF4
1.3.10	contig140878	at5g44520		17.3.1.1.3	hormone metabolism.brassinosteroid.synthesis-degradation.BRs.CPD
1.3.10	contig140881	at5g44520		17.3.1.1.4	hormone metabolism.brassinosteroid.synthesis-degradation.BRs.BR6OX
1.3.10	contig140882	at5g48310		17.3.1.1.5	hormone metabolism.brassinosteroid.synthesis-degradation.BRs.metabolic regulation
1.3.1001	ribulose-1,5-bisp	major CHO metabolism		17.3.1.1.99	hormone metabolism.brassinosteroid.synthesis-degradation.BRs.other
1.3.1002	glycerate-3-p	major CHO metabolism		17.3.1.1001	hormone metabolism.brassinosteroid.synthesis-degradation
1.3.1003	glycerate-1,3-bisp	major CHO metabolism		17.3.1.1002	hormone metabolism.brassinosteroid.synthesis-degradation
1.3.1004	glyceraldehyde-3-p	major CHO metabolism		17.3.1.1003	hormone metabolism.brassinosteroid.synthesis-degradation
1.3.1005	dihydroxyacetone-p	major CHO metabolism		17.3.1.1004	hormone metabolism.brassinosteroid.synthesis-degradation
1.3.1006	fructose-1,6-bisp	major CHO metabolism		17.3.1.1005	hormone metabolism.brassinosteroid.synthesis-degradation
1.3.1007	fructose-6-p	cell wall synthesis.cellulose synthesis		17.3.1.1006	hormone metabolism.brassinosteroid.synthesis-degradation
1.3.11	contig7843	q43157|rpe_spiol		17.3.1.2	hormone metabolism.brassinosteroid.synthesis-degradation.sterols
1.3.11	contig16319	q43157|rpe_spiol		17.3.1.2.1	hormone metabolism.brassinosteroid.synthesis-degradation.sterols.SMT1
1.3.11	contig21886	q43157|rpe_spiol		17.3.1.2.2	hormone metabolism.brassinosteroid.synthesis-degradation.sterols.SMT2
1.3.11				17.3.1.2.3	hormone metabolism.brassinosteroid.synthesis-degradation.sterols.CYP51
1.3.11	contig55223	q43157|rpe_spiol		17.3.1.2.4	hormone metabolism.brassinosteroid.synthesis-degradation.sterols.FACKEL
1.3.11	contig63129	q43157|rpe_spiol		17.3.1.2.5	hormone metabolism.brassinosteroid.synthesis-degradation.sterols.HYD1
1.3.11	contig157092	chl4|513098		17.3.1.2.6	hormone metabolism.brassinosteroid.synthesis-degradation.sterols.DWF7
1.3.12	contig9318	p27774|kppr_mescr		17.3.1.2.7	hormone metabolism.brassinosteroid.synthesis-degradation.sterols.DWF5
1.3.12				17.3.1.2.8	hormone metabolism.brassinosteroid.synthesis-degradation.sterols.DWF1
1.3.13	contig2672	loc_os04g56320.1		17.3.1.2.99	hormone metabolism.brassinosteroid.synthesis-degradation.sterols.other
1.3.13	contig5650	p08926|ruba_pea		17.3.2	hormone metabolism.brassinosteroid.signal transduction
1.3.13	contig6931	o98997|rca_phaau		17.3.2.1	hormone metabolism.brassinosteroid.signal transduction.BRI
1.3.13	contig8235	p08927|rubb_pea		17.3.2.2	hormone metabolism.brassinosteroid.signal transduction.BZR
1.3.13	contig10111	o98997|rca_phaau		17.3.2.99	hormone metabolism.brassinosteroid.signal transduction.other
1.3.13	contig10426	p08927|rubb_pea		17.3.3	hormone metabolism.brassinosteroid.induced-regulated-responsive-activated
1.3.13	contig14087	at4g20130		17.4	hormone metabolism.cytokinin
1.3.13	contig19968	p93431|rca_orysa		17.4.1	hormone metabolism.cytokinin.synthesis-degradation
1.3.13	contig22900	at1g73110		17.4.1.1001	hormone metabolism.cytokinin.synthesis-degradation
1.3.13	contig22901	loc_os04g56320.1		17.4.1.1002	hormone metabolism.cytokinin.synthesis-degradation
1.3.13	contig27358	at2g39730		17.4.1.1003	hormone metabolism.cytokinin.synthesis-degradation
1.3.13	contig27769	p08927|rubb_pea		17.4.2	hormone metabolism.cytokinin.signal transduction
1.3.13	contig30891	p08927|rubb_pea		17.4.3	hormone metabolism.cytokinin.induced-regulated-responsive-activated
1.3.13	contig32771	p08927|rubb_pea		17.5	hormone metabolism.ethylene
1.3.13	contig32772	p08927|rubb_pea		17.5.1	hormone metabolism.ethylene.synthesis-degradation
1.3.13	contig52781	at2g39730		17.5.1.1	hormone metabolism.ethylene.synthesis-degradation.1-aminocyclopropane-1-carboxylate synthase
1.3.13	contig59301	at2g39730		17.5.1.1001	hormone metabolism.ethylene.synthesis-degradation
1.3.13	contig59302	o98997|rca_phaau		17.5.1.1002	hormone metabolism.ethylene.synthesis-degradation
1.3.13	contig64247	at2g39730		17.5.1.2	hormone metabolism.ethylene.synthesis-degradation.1-aminocyclopropane-1-carboxylate oxidase
1.3.13	contig71797	p08927|rubb_pea		17.5.1.20	hormone metabolism.ethylene.synthesis-degradation.XBAT32
1.3.13	contig114949	o98997|rca_phaau		17.5.2	hormone metabolism.ethylene.signal transduction
1.3.13	contig115409	loc_os04g56320.1		17.5.3	hormone metabolism.ethylene.induced-regulated-responsive-activated
1.3.13	contig118356	at1g73110		17.6	hormone metabolism.gibberelin
1.3.13	contig125510	p93431|rca_orysa		17.6.1	hormone metabolism.gibberelin.synthesis-degradation
1.3.13	contig91669	q40281|rca_maldo		17.6.1.1	hormone metabolism.gibberelin.synthesis-degradation.copalyl diphosphate synthase
1.3.13	contig95330	p08927|rubb_pea		17.6.1.1001	hormone metabolism.gibberelin.synthesis-degradation
1.3.13	contig99559	p08927|rubb_pea		17.6.1.11	hormone metabolism.gibberelin.synthesis-degradation.GA20 oxidase
1.3.13	contig111352	at1g73110		17.6.1.12	hormone metabolism.gibberelin.synthesis-degradation.GA3 oxidase
1.3.13	contig112865	at2g39730		17.6.1.13	hormone metabolism.gibberelin.synthesis-degradation.GA2 oxidase
1.3.13	contig75979	at1g73110		17.6.1.2	hormone metabolism.gibberelin.synthesis-degradation.ent-kaurene synthase
1.3.13	contig75980	loc_os04g56320.1		17.6.1.3	hormone metabolism.gibberelin.synthesis-degradation.ent-kaurene oxidase
1.3.13	contig78688	at2g39730		17.6.1.4	hormone metabolism.gibberelin.synthesis-degradation.ent-kaurenoic acid hydroxylase/oxygenase
1.3.13	contig82618	o98997|rca_phaau		17.6.2	hormone metabolism.gibberelin.signal transduction
1.3.13	contig82619	at2g39730		17.6.3	hormone metabolism.gibberelin.induced-regulated-responsive-activated
1.3.13	contig82620	at2g39730		17.7	hormone metabolism.jasmonate
1.3.13	contig86670	p08927|rubb_pea		17.7.1	hormone metabolism.jasmonate.synthesis-degradation
1.3.13	contig145364	at2g28000		17.7.1.1	hormone metabolism.jasmonate.synthesis-degradation.lipases
1.3.13	contig145365	at2g28000		17.7.1.10	hormone metabolism.jasmonate.synthesis-degradation.jasmonate-O-methyltransferase
1.3.13	contig148960	loc_os04g56320.1		17.7.1.1001	hormone metabolism.jasmonate.synthesis-degradation
1.3.13	contig156552	q43088|rbcmt_pea		17.7.1.1002	hormone metabolism.jasmonate.synthesis-degradation
1.3.13	contig158584	q42695|rubc_chlre		17.7.1.2	hormone metabolism.jasmonate.synthesis-degradation.lipoxygenase
1.3.13	contig158585	chl4|524751		17.7.1.3	hormone metabolism.jasmonate.synthesis-degradation.allene oxidase synthase
1.3.13	contig158586	at1g55490		17.7.1.4	hormone metabolism.jasmonate.synthesis-degradation.allene oxidase cyclase
1.3.13	contig159324	q40281|rca_maldo		17.7.1.5	hormone metabolism.jasmonate.synthesis-degradation.12-Oxo-PDA-reductase
1.3.13	contig159325	p23489|rca_chlre		17.7.2	hormone metabolism.jasmonate.signal transduction
1.3.13	contig159835	at1g26230		17.7.3	hormone metabolism.jasmonate.induced-regulated-responsive-activated
1.3.13	contig159836	at1g26230		17.8	hormone metabolism.salicylic acid
1.3.13	contig159837	at1g26230		17.8.1	hormone metabolism.salicylic acid.synthesis-degradation
1.3.13	contig36672	loc_os04g56320.1		17.8.1.1	hormone metabolism.salicylic acid.synthesis-degradation.synthesis
1.3.13	contig43121	loc_os04g56320.1		17.8.1.1.2	hormone metabolism.salicylic acid.synthesis-degradation.synthesis.isochorismate pyruvate lyase
1.3.13	contig45057	at1g26230		17.8.1.1.3	hormone metabolism.salicylic acid.synthesis-degradation.synthesis.benzoic acid-2-hydroxylase
1.3.13	contig47554	o98997|rca_phaau		17.8.1.1.4	hormone metabolism.salicylic acid.synthesis-degradation.synthesis.SA glucosyltransferase ether bond making SAG
1.3.13	contig47555	at2g39730		17.8.1.1.5	hormone metabolism.salicylic acid.synthesis-degradation.synthesis.SA glucosyltransferase ester and ether bond making SGE, SAG
1.3.13	contig47556	at2g39730		17.8.1.1.6	hormone metabolism.salicylic acid.synthesis-degradation.synthesis.SA methyltransferase
1.3.13	contig49672	o98997|rca_phaau		17.8.1.1.7	hormone metabolism.salicylic acid.synthesis-degradation.synthesis.methyl-SA methylesterase
1.3.13	contig130695	at2g39730		17.8.1001	hormone metabolism.salicylic acid.synthesis-degradation
1.3.13	contig130976	loc_os04g56320.1		17.8.1002	hormone metabolism.salicylic acid.synthesis-degradation.Methylsalicylate
1.3.13	contig137522	o98997|rca_phaau		17.8.2	hormone metabolism.salicylic acid.signal transduction
1.3.13	contig142520	at1g73110		17.8.3	hormone metabolism.salicylic acid.induced-regulated-responsive-activated
1.3.13	contig144130	at3g13470		18	Co-factor and vitamine metabolism
1.3.13	contig145031	at1g55490		18.1	Co-factor and vitamine metabolism.molybdenum cofactor
1.3.2	contig1832	o65194|rbs_medsa		18.1.1	Co-factor and vitamine metabolism.molybdenum cofactor.gephyrin
1.3.2	contig14803	p00865|rbs1_soybn		18.1	Co-factor and vitamine metabolism.coenzyme M
1.3.2	contig14804	p00865|rbs1_soybn		18.10.3	Co-factor and vitamine metabolism.coenzyme M.2-hydroxyacid dehydrogenase
1.3.2	contig35847	p00865|rbs1_soybn		18.1001	Co-factor and vitamine metabolism
1.3.2				18.1002	Co-factor and vitamine metabolism
1.3.2	contig116590	loc_os02g05830.1		18.1003	Co-factor and vitamine metabolism
1.3.2	contig121135	loc_os02g05830.1		18.1004	Co-factor and vitamine metabolism
1.3.2	contig103193	loc_os02g05830.1		18.1005	Co-factor and vitamine metabolism
1.3.2	contig76905	loc_os02g05830.1		18.1006	Co-factor and vitamine metabolism
1.3.2	contig145414	at1g67090		18.1007	Co-factor and vitamine metabolism
1.3.2	contig157699	o65349|rbs_capan		18.1008	Co-factor and vitamine metabolism
1.3.2	contig158790	p16131|rbs3_acecl		18.1009	Co-factor and vitamine metabolism.lumichrome
1.3.2	contig158791	p16131|rbs3_acecl		18.11	Co-factor and vitamine metabolism.lipoic acid
1.3.2	contig49377	loc_os02g05830.1		18.12	Co-factor and vitamine metabolism.NADH kinase
1.3.2	contig136885	loc_os02g05830.1		18.13	Co-factor and vitamine metabolism.isochorismatase
1.3.3	contig5241	q42961|pgkh_tobac		18.2	Co-factor and vitamine metabolism.thiamine
1.3.3	contig5710	at1g79550		18.2.1	Co-factor and vitamine metabolism.thiamine.thiamine diphosphokinase
1.3.3	contig12980	q42961|pgkh_tobac		18.2.2	Co-factor and vitamine metabolism.thiamine.hydroxymethylpyrimidine kinase
1.3.3	contig25152	loc_os10g30550.1		18.3	Co-factor and vitamine metabolism.riboflavin
1.3.3	contig69569	q9sbn4|pgkh_volca		18.3.1	Co-factor and vitamine metabolism.riboflavin.GTP cyclohydrolase II
1.3.3	contig117577	loc_os10g30550.1		18.3.2	Co-factor and vitamine metabolism.riboflavin.riboflavin synthase
1.3.3	contig119530	loc_os10g30550.1		18.4	Co-factor and vitamine metabolism.pantothenate
1.3.3	contig105419	at1g79550		18.4.1	Co-factor and vitamine metabolism.pantothenate.branched-chain amino acid aminotransferase
1.3.3	contig76866	q42961|pgkh_tobac		18.4.2	Co-factor and vitamine metabolism.pantothenate.3-methyl-2-oxobutanoate hydroxymethyltransferase KPHMT,PANB)
1.3.3	contig82458	q42961|pgkh_tobac		18.4.3	Co-factor and vitamine metabolism.pantothenate.2-dehydropantoate 2-reductase
1.3.3	contig153795	loc_os10g30550.1		18.4.4	Co-factor and vitamine metabolism.pantothenate.pantoate beta-alanine ligase PANC, pantothenate synthetase)
1.3.3	contig36152	loc_os10g30550.1		18.4.5	Co-factor and vitamine metabolism.pantothenate.pantothenate kinase PANK)
1.3.3	contig42725	loc_os10g30550.1		18.4.6	Co-factor and vitamine metabolism.pantothenate.phosphopantothenoylcysteine synthetase PPCS)
1.3.3	contig42726	loc_os10g30550.1		18.4.7	Co-factor and vitamine metabolism.pantothenate.phosphopantothenoylcysteine decarboxylase PPCDC)
1.3.3	contig47015	q42961|pgkh_tobac		18.4.8	Co-factor and vitamine metabolism.pantothenate.pantetheine-phosphate adenylyltransferase PPAT)
1.3.3				18.4.9	Co-factor and vitamine metabolism.pantothenate.dephospho-CoA kinase DPCK)
1.3.4	contig6498	p12858|g3pa_pea		18.5	Co-factor and vitamine metabolism.folate & vitamine K
1.3.4	contig14414	p12859|g3pb_pea		18.5.1	Co-factor and vitamine metabolism.folate & vitamine K.folate
1.3.4				18.5.1.1	Co-factor and vitamine metabolism.folate & vitamine K.folate.methylenetetrahydrofolate dehydrogenase NADP+ dependent)
1.3.4	contig158041	p50362|g3pa_chlre		18.5.2	Co-factor and vitamine metabolism.folate & vitamine K.vitamine K
1.3.4	contig48683	p12859|g3pb_pea		18.5.2.1	Co-factor and vitamine metabolism.folate & vitamine K.vitamine K.isochorismate synthase
1.3.5	contig6924	at2g21170		18.5.2.4	Co-factor and vitamine metabolism.folate & vitamine K.vitamine K.o-Succinyl-BenzoylCoa Synthetase
1.3.5				18.5.2.5	Co-factor and vitamine metabolism.folate & vitamine K.vitamine K.naphthoate synthase
1.3.5	contig157286	p48496|tpic_spiol		18.5.2.7	Co-factor and vitamine metabolism.folate & vitamine K.vitamine K.DHNA Phytyltransferase
1.3.5	contig143955	at2g21170		18.5.2.8	Co-factor and vitamine metabolism.folate & vitamine K.vitamine K.2-phytyl-1,4-naphthoquinone methyltransferase
1.3.6	contig2609	loc_os01g02880.1		18.5.2.8.1	Co-factor and vitamine metabolism.folate & vitamine K.vitamine K.2-phytyl-1,4-naphthoquinone methyltransferase.PHYLLO
1.3.6	contig6131	loc_os01g02880.1		18.6	Co-factor and vitamine metabolism.biotin
1.3.6	contig8939	at4g38970		18.6.1	Co-factor and vitamine metabolism.biotin.biotin synthase
1.3.6	contig8940	at4g38970		18.6.2	Co-factor and vitamine metabolism.biotin.Diaminopelargonic acid aminotransferase and dethiobiotin synthetase
1.3.6	contig9226	at2g01140		18.7	Co-factor and vitamine metabolism.iron-sulphur clusters
1.3.6	contig9652	p46256|alf1_pea		18.8	Co-factor and vitamine metabolism.ubiquinone
1.3.6				18.8.1	Co-factor and vitamine metabolism.ubiquinone.hexaprenyldihydroxybenzoate methyltransferase
1.3.6	contig65975	at2g21330		19	tetrapyrrole synthesis
1.3.6	contig65976	at2g21330		19.1	tetrapyrrole synthesis.glu-tRNA synthetase
1.3.6	contig113857	at4g26530		19.1	tetrapyrrole synthesis.magnesium chelatase
1.3.6	contig119556	at4g26530		19.11	tetrapyrrole synthesis.magnesium protoporphyrin IX methyltransferase
1.3.6	contig125292	loc_os01g02880.1		19.12	tetrapyrrole synthesis.magnesium-protoporphyrin IX monomethyl ester oxidative) cyclase
1.3.6	contig105804	p46256|alf1_pea		19.13	tetrapyrrole synthesis.divinyl chlorophyllide-a 8-vinyl-reductase
1.3.6	contig106717	at5g18700		19.14	tetrapyrrole synthesis.protochlorophyllide reductase
1.3.6	contig109209	at4g38970		19.15	tetrapyrrole synthesis.chlorophyll synthase
1.3.6	contig111570	loc_os01g02880.1		19.16	tetrapyrrole synthesis.chlorophyll b synthase
1.3.6	contig86363	p46256|alf1_pea		19.2	tetrapyrrole synthesis.glu-tRNA reductase
1.3.6	contig86364	p46256|alf1_pea		19.2	tetrapyrrole synthesis.ferrochelatase
1.3.6	contig148893	at4g26530		19.21	tetrapyrrole synthesis.heme oxygenase
1.3.6	contig157266	at2g36460		19.3	tetrapyrrole synthesis.GSA
1.3.6	contig157473	chl4|522439		19.3	tetrapyrrole synthesis.uroporphyrin-III C-methyltransferase
1.3.6	contig158626	at4g26530		19.32	tetrapyrrole synthesis.sirohydrochlorin ferrochelatase
1.3.6	contig158627	loc_os08g02700.1		19.33	tetrapyrrole synthesis.5-aminolevulinate synthase
1.3.6	contig161394	at2g01140		19.4	tetrapyrrole synthesis.ALA dehydratase
1.3.6	contig133298	at4g26530		19.4	tetrapyrrole synthesis.regulation
1.3.6	contig133352	loc_os01g02880.1		19.5	tetrapyrrole synthesis.porphobilinogen deaminase
1.3.6	contig133353	at2g01140		19.6	tetrapyrrole synthesis.uroporphyrinogen III synthase
1.3.6	contig135083	p46256|alf1_pea		19.7	tetrapyrrole synthesis.uroporphyrinogen decarboxylase
1.3.6	contig135318	loc_os01g02880.1		19.8	tetrapyrrole synthesis.coproporphyrinogen III oxidase
1.3.6	contig139257	p46256|alf1_pea		19.9	tetrapyrrole synthesis.protoporphyrin IX oxidase
1.3.6	contig139258	p46256|alf1_pea		19.99	tetrapyrrole synthesis.unspecified
1.3.7	contig9577	p46275|f16p1_pea		2	major CHO metabolism
1.3.7				2.1	major CHO metabolism.synthesis
1.3.7	contig52410	p46275|f16p1_pea		2.1.1	major CHO metabolism.synthesis.sucrose
1.3.7	contig55142	at5g64380		2.1.1.1	major CHO metabolism.synthesis.sucrose.SPS
1.3.7	contig119369	at5g64380		2.1.1.1001	major CHO metabolism.synthesis.sucrose
1.3.7	contig107518	p46275|f16p1_pea		2.1.1.1002	major CHO metabolism.synthesis.sucrose
1.3.7	contig108893	at5g64380		2.1.1.1003	major CHO metabolism.synthesis.sucrose
1.3.7	contig79001	at5g64380		2.1.1.1004	major CHO metabolism.synthesis.sucrose
1.3.7	contig136687	at5g64380		2.1.1.1005	major CHO metabolism.synthesis.sucrose
1.3.8	contig1340	q7sic9|tktc_maize		2.1.1.1006	major CHO metabolism.synthesis.sucrose
1.3.8	contig5289	q43848|tktc_soltu		2.1.1.1007	major CHO metabolism.synthesis.sucrose
1.3.8				2.1.1.1008	major CHO metabolism.synthesis.sucrose
1.3.8	contig31992	q43848|tktc_soltu		2.1.1.2	major CHO metabolism.synthesis.sucrose.SPP
1.3.8	contig56249	q43848|tktc_soltu		2.1.1.3	major CHO metabolism.synthesis.sucrose.FBPase
1.3.8	contig58694	q43848|tktc_soltu		2.1.2	major CHO metabolism.synthesis.starch
1.3.8	contig70350	q43848|tktc_soltu		2.1.2.1	major CHO metabolism.synthesis.starch.AGPase
1.3.8	contig70459	at2g45290		2.1.2.1001	major CHO metabolism.synthesis.starch
1.3.8	contig71116	q43848|tktc_soltu		2.1.2.1002	major CHO metabolism.synthesis.starch
1.3.8	contig88933	q43848|tktc_soltu		2.1.2.1003	major CHO metabolism.synthesis.starch
1.3.8	contig88935	q43848|tktc_soltu		2.1.2.1004	major CHO metabolism.synthesis.starch
1.3.8	contig94882	q43848|tktc_soltu		2.1.2.2	major CHO metabolism.synthesis.starch.starch synthase
1.3.8	contig95158	o20250|tktc_spiol		2.1.2.3	major CHO metabolism.synthesis.starch.starch branching
1.3.8	contig95159	at5g59420		2.1.2.4	major CHO metabolism.synthesis.starch.debranching
1.3.8	contig95160	o20250|tktc_spiol		2.1.2.5	major CHO metabolism.synthesis.starch.transporter
1.3.8	contig95161	at5g59420		2.1.2.60	major CHO metabolism.synthesis.starch.ADP Glucose Phosphorylase
1.3.8	contig95162	o20250|tktc_spiol		2.2	major CHO metabolism.degradation
1.3.8	contig111658	q43848|tktc_soltu		2.2.1	major CHO metabolism.degradation.sucrose
1.3.8	contig76898	o20250|tktc_spiol		2.2.1.1	major CHO metabolism.degradation.sucrose.fructokinase
1.3.8	contig82660	q43848|tktc_soltu		2.2.1.1001	major CHO metabolism.degradation.sucrose
1.3.8	contig147854	q43848|tktc_soltu		2.2.1.1002	major CHO metabolism.degradation.sucrose
1.3.8	contig160622	chl4|518554		2.2.1.3	major CHO metabolism.degradation.sucrose.invertases
1.3.8	contig160623	chl4|518554		2.2.1.3.1	major CHO metabolism.degradation.sucrose.invertases.neutral
1.3.8	contig160624	chl4|518554		2.2.1.3.2	major CHO metabolism.degradation.sucrose.invertases.cell wall
1.3.8	contig160625	q7sic9|tktc_maize		2.2.1.3.3	major CHO metabolism.degradation.sucrose.invertases.vacuolar
1.3.8	contig135683	loc_os06g04270.1		2.2.1.3.30	major CHO metabolism.degradation.sucrose.invertases.inhibitors
1.3.9	contig816	at3g55800		2.2.1.4	major CHO metabolism.degradation.sucrose.hexokinase
1.3.9				2.2.1.5	major CHO metabolism.degradation.sucrose.Susy
1.3.9	contig77573	at3g55800		2.2.1.99	major CHO metabolism.degradation.sucrose.misc
1.4				2.2.10	major CHO metabolism.degradation.acetate metabolism
1.5				2.2.10.1	major CHO metabolism.degradation.acetate metabolism.acetate kinase
1.5.1				2.2.10.2	major CHO metabolism.degradation.acetate metabolism.phosphate acetyltransferase
1.5.2				2.2.10.3	major CHO metabolism.degradation.acetate metabolism.acetyl-CoA synthetase
1.5.3				2.2.2	major CHO metabolism.degradation.starch
10				2.2.2.1	major CHO metabolism.degradation.starch.starch cleavage
10.1	contig7823	at1g31070		2.2.2.1.1	major CHO metabolism.degradation.starch.starch cleavage.alpha amylase
10.1				2.2.2.1.2	major CHO metabolism.degradation.starch.starch cleavage.beta amylase
10.1	contig23595	at5g18070		2.2.2.10	major CHO metabolism.degradation.starch.laforin like phosphoglucan phosphatase SEX4)
10.1	contig26173	at5g18070		2.2.2.1001	major CHO metabolism.degradation.starch
10.1	contig127695	at5g18070		2.2.2.1002	major CHO metabolism.degradation.starch
10.1	contig127696	at5g18070		2.2.2.1003	major CHO metabolism.degradation.starch
10.1.1				2.2.2.1004	major CHO metabolism.degradation.starch
10.1.1.1				2.2.2.2	major CHO metabolism.degradation.starch.starch phosphorylase
10.1.1.1	contig15373	at2g39770		2.2.2.3	major CHO metabolism.degradation.starch.glucan water dikinase
10.1.1.1	contig23991	at2g39770		2.2.2.4	major CHO metabolism.degradation.starch.D enzyme
10.1.1.1	contig33749	at2g39770		2.2.2.6	major CHO metabolism.degradation.starch.transporter
10.1.1.1	contig36167	at2g39770		2.2.2.8	major CHO metabolism.degradation.starch.ISA3
10.1.1.1	contig141877	at2g39770		2.2.2.9	major CHO metabolism.degradation.starch.limit dextrinase/ pullulanase
10.1.1.1	contig141878	at2g39770		20	stress
10.1.1.2				20.1	stress.biotic
10.1.1.2	contig17338	at1g01220		20.1.1	stress.biotic.respiratory burst
10.1.1.2	contig73227	at1g01220		20.1.1001	stress.biotic
10.1.1.2	contig44364	at1g01220		20.1.2	stress.biotic.receptors
10.1.1.20	contig8842	at5g52560		20.1.3	stress.biotic.signalling
10.1.1.20				20.1.3.1	stress.biotic.signalling.MLO-like
10.1.1.20	contig57161	at5g52560		20.1.4	stress.biotic.kinases
10.1.1.20	contig60345	at5g52560		20.1.5	stress.biotic.regulation of transcription
10.1.1.20	contig60346	at5g52560		20.1.7	stress.biotic.PR-proteins
10.1.1.20	contig60347	at5g52560		20.1.7.10	stress.biotic.PR-proteins.NPR
10.1.1.20	contig60350	at5g52560		20.1.7.10.1	stress.biotic.PR-proteins.NPR.NPR1
10.1.1.20	contig115415	at5g52560		20.1.7.12	stress.biotic.PR-proteins.plant defensins
10.1.1.20	contig116698	at5g52560		20.1.7.6	stress.biotic.PR-proteins.proteinase inhibitors
10.1.1.20	contig124469	at5g52560		20.1.7.6.1	stress.biotic.PR-proteins.proteinase inhibitors.trypsin inhibitor
10.1.1.20	contig128210	at5g52560		20.1001	stress
10.1.10	contig1251	at1g78570		20.1002	stress
10.1.10	contig14021	at1g63000		20.1003	stress
10.1.10	contig16535	loc_os02g45540.1		20.2	stress.abiotic
10.1.10	contig25677	at1g53500		20.2.1	stress.abiotic.heat
10.1.10	contig35947	at1g78570		20.2.1001	stress.abiotic
10.1.10	contig55343	at1g78570		20.2.2	stress.abiotic.cold
10.1.10	contig122034	at1g78570		20.2.3	stress.abiotic.drought/salt
10.1.10				20.2.4	stress.abiotic.touch/wounding
10.1.10	contig146777	at1g78570		20.2.5	stress.abiotic.light
10.1.10	contig159338	at1g78570		20.2.6	stress.abiotic.heavy metals
10.1.10	contig36681	at3g14790		20.2.99	stress.abiotic.unspecified
10.1.10	contig43434	at3g14790		21	redox
10.1.10	contig136576	loc_os02g45540.1		21.1	redox.thioredoxin
10.1.10	contig142525	at3g14790		21.1.1	redox.thioredoxin.PDIL
10.1.11				21.1.2	redox.thioredoxin.QSOX
10.1.11	contig14021	at1g63000		21.1001	redox
10.1.11	contig16535	loc_os02g45540.1		21.1002	redox
10.1.11	contig136576	loc_os02g45540.1		21.1003	redox
10.1.12				21.1004	redox
10.1.12.1				21.1005	redox
10.1.12.1	contig55655	at3g54690		21.1006	redox
10.1.12.1	contig115568	at3g54690		21.1007	redox
10.1.12.1	contig119794	at3g54690		21.1008	redox
10.1.12.1	contig155063	at3g54690		21.1009	redox
10.1.12.1	contig43380	at3g54690		21.101	redox
10.1.12.2				21.1011	redox
10.1.12.2	contig15873	o50044|kdsa_pea		21.2	redox.ascorbate and glutathione
10.1.12.2	contig18643	o50044|kdsa_pea		21.2.1	redox.ascorbate and glutathione.ascorbate
10.1.12.2	contig32848	o50044|kdsa_pea		21.2.1.1	redox.ascorbate and glutathione.ascorbate.GME
10.1.12.2	contig32849	o50044|kdsa_pea		21.2.1.2	redox.ascorbate and glutathione.ascorbate.GDP-L-galactose-hexose-1-phosphate guanyltransferase
10.1.12.2	contig32850	o50044|kdsa_pea		21.2.1.3	redox.ascorbate and glutathione.ascorbate.L-galactose-1-phosphate phosphatase
10.1.12.2	contig34851	o50044|kdsa_pea		21.2.1.4	redox.ascorbate and glutathione.ascorbate.L-galactose dehydrogenase
10.1.12.2	contig114316	o50044|kdsa_pea		21.2.1.5	redox.ascorbate and glutathione.ascorbate.L-Galactono-1,4-lactone dehydrogenase
10.1.12.2	contig123935	o50044|kdsa_pea		21.2.2	redox.ascorbate and glutathione.glutathione
10.1.12.2	contig124066	o50044|kdsa_pea		21.3	redox.heme
10.1.12.2	contig90037	o50044|kdsa_pea		21.4	redox.glutaredoxins
10.1.12.2	contig43803	o50044|kdsa_pea		21.5	redox.peroxiredoxin
10.1.12.2	contig46866	o50044|kdsa_pea		21.5.1	redox.peroxiredoxin.BAS1
10.1.12.2	contig46867	o50044|kdsa_pea		21.5.2	redox.peroxiredoxin.PER1
10.1.12.2	contig47057	o50044|kdsa_pea		21.6	redox.dismutases and catalases
10.1.12.2	contig140380	o50044|kdsa_pea		21.99	redox.misc
10.1.12.3				22	polyamine metabolism
10.1.12.4	contig3868	at1g53000		22.1	polyamine metabolism.synthesis
10.1.12.4				22.1.1	polyamine metabolism.synthesis.ornithine decarboxylase
10.1.12.4	contig147984	at1g53000		22.1.2	polyamine metabolism.synthesis.SAM decarboxylase
10.1.12.4	contig139749	at1g53000		22.1.3	polyamine metabolism.synthesis.arginine decarboxylase
10.1.2	contig1165	q43070|gale1_pea		22.1.4	polyamine metabolism.synthesis.agmatine deiminase
10.1.2	contig1166	at1g63180		22.1.5	polyamine metabolism.synthesis.N-carbamoylputrescine amidohydrolase
10.1.2	contig8663	at4g10960		22.1.6	polyamine metabolism.synthesis.spermidine synthase
10.1.2	contig12985	at4g10960		22.1.7	polyamine metabolism.synthesis.spermine synthase
10.1.2	contig21871	q43070|gale1_pea		22.1001	polyamine metabolism
10.1.2	contig32446	at4g10960		22.1002	polyamine metabolism
10.1.2	contig33549	at4g10960		22.1003	polyamine metabolism
10.1.2	contig33550	at4g10960		22.1004	polyamine metabolism
10.1.2	contig60222	at4g10960		22.1005	polyamine metabolism
10.1.2	contig60223	at4g10960		22.2	polyamine metabolism.degradation
10.1.2	contig60224	at4g10960		22.2.1	polyamine metabolism.degradation.polyamin oxidase
10.1.2	contig60225	at4g10960		23	nucleotide metabolism
10.1.2	contig60226	at4g10960		23.1	nucleotide metabolism.synthesis
10.1.2	contig60227	at4g10960		23.1.1	nucleotide metabolism.synthesis.pyrimidine
10.1.2	contig60228	at4g10960		23.1.1.1	nucleotide metabolism.synthesis.pyrimidine.carbamoyl phosphate synthetase
10.1.2	contig60229	loc_os05g51670.3		23.1.1.10	nucleotide metabolism.synthesis.pyrimidine.CTP synthetase
10.1.2	contig60230	at4g10960		23.1.1.1001	nucleotide metabolism.synthesis.pyrimidines
10.1.2	contig60231	at4g10960		23.1.1.1002	nucleotide metabolism.synthesis.pyrimidines
10.1.2	contig60232	at4g10960		23.1.1.1003	nucleotide metabolism.synthesis.pyrimidines
10.1.2	contig60233	at4g10960		23.1.1.1004	nucleotide metabolism.synthesis.pyrimidines
10.1.2	contig60234	at4g10960		23.1.1.1005	nucleotide metabolism.synthesis.pyrimidines
10.1.2	contig60235	at4g10960		23.1.1.1006	nucleotide metabolism.synthesis.pyrimidines
10.1.2	contig60236	at4g10960		23.1.1.1007	nucleotide metabolism.synthesis.pyrimidines
10.1.2	contig60237	at4g10960		23.1.1.1008	nucleotide metabolism.synthesis.pyrimidines
10.1.2	contig60238	at4g10960		23.1.1.1009	nucleotide metabolism.synthesis.pyrimidines
10.1.2	contig60239	at4g10960		23.1.1.1010	nucleotide metabolism.synthesis.pyrimidines
10.1.2	contig60240	at4g10960		23.1.1.1011	nucleotide metabolism.synthesis.pyrimidines
10.1.2	contig60241	at4g10960		23.1.1.2	nucleotide metabolism.synthesis.pyrimidine.aspartate transcarbamoylase
10.1.2	contig60242	at4g10960		23.1.1.3	nucleotide metabolism.synthesis.pyrimidine.dihydroorotase
10.1.2	contig60243	at4g10960		23.1.1.4	nucleotide metabolism.synthesis.pyrimidine.dihydroorotate dehydrogenase
10.1.2	contig60244	at4g23920		23.1.1.5	nucleotide metabolism.synthesis.pyrimidine.orotate phosphoribosyltransferase
10.1.2	contig60245	at4g10960		23.1.1.6	nucleotide metabolism.synthesis.pyrimidine.orotidine-5-phosphate decarboxylase
10.1.2	contig60246	loc_os05g51670.1		23.1.2	nucleotide metabolism.synthesis.purine
10.1.2	contig60247	at4g10960		23.1.2.1	nucleotide metabolism.synthesis.purine.amidophosphoribosyltransferase
10.1.2	contig60248	at4g10960		23.1.2.10	nucleotide metabolism.synthesis.purine.IMP synthase
10.1.2	contig60249	at4g10960		23.1.2.1001	nucleotide metabolism.synthesis.purine
10.1.2	contig60250	at4g10960		23.1.2.1002	nucleotide metabolism.synthesis.purine
10.1.2	contig60251	at4g10960		23.1.2.1003	nucleotide metabolism.synthesis.purine
10.1.2	contig60252	at4g10960		23.1.2.1004	nucleotide metabolism.synthesis.purine
10.1.2	contig60253	at4g10960		23.1.2.1005	nucleotide metabolism.synthesis.purine
10.1.2	contig60254	at4g10960		23.1.2.1006	nucleotide metabolism.synthesis.purine
10.1.2	contig60255	at4g10960		23.1.2.1007	nucleotide metabolism.synthesis.purine
10.1.2	contig60256	at4g10960		23.1.2.1008	nucleotide metabolism.synthesis.purine
10.1.2	contig70997	at4g10960		23.1.2.1009	nucleotide metabolism.synthesis.purine
10.1.2	contig113939	at4g10960		23.1.2.1010	nucleotide metabolism.synthesis.purine
10.1.2	contig114578	q43070|gale1_pea		23.1.2.1011	nucleotide metabolism.synthesis.purine
10.1.2	contig119361	at4g10960		23.1.2.1012	nucleotide metabolism.synthesis.purine
10.1.2	contig102143	at4g10960		23.1.2.2	nucleotide metabolism.synthesis.purine.GAR Synthetase
10.1.2	contig104061	q43070|gale1_pea		23.1.2.20	nucleotide metabolism.synthesis.purine.adenylosuccinate synthase
10.1.2	contig76717	loc_os05g51670.1		23.1.2.3	nucleotide metabolism.synthesis.purine.GAR transformylase
10.1.2	contig149139	at4g10960		23.1.2.30	nucleotide metabolism.synthesis.purine.IMP dehydrogenase
10.1.2	contig149140	at4g23920		23.1.2.31	nucleotide metabolism.synthesis.purine.GMP synthetase
10.1.2	contig153057	at4g10960		23.1.2.4	nucleotide metabolism.synthesis.purine.FGAR amidotransferase
10.1.2	contig153058	at4g10960		23.1.2.5	nucleotide metabolism.synthesis.purine.AIR synthase
10.1.2	contig47886	at4g10960		23.1.2.6	nucleotide metabolism.synthesis.purine.AIR carboxylase
10.1.2	contig47887	loc_os05g51670.1		23.1.2.7	nucleotide metabolism.synthesis.purine.SAICAR synthetase
10.1.2	contig49743	at4g10960		23.1.2.8	nucleotide metabolism.synthesis.purine.SAICAR lyase
10.1.2	contig134175	at4g10960		23.1.2.9	nucleotide metabolism.synthesis.purine.AICAR transformylase
10.1.2	contig138903	at4g10960		23.1.3	nucleotide metabolism.synthesis.PRS-PP
10.1.20	contig12176	loc_os01g03710.1		23.1.99	nucleotide metabolism.synthesis.unspecified
10.1.20	contig12177	loc_os01g03710.2		23.2	nucleotide metabolism.degradation
10.1.20	contig13529	at3g02570		23.2.1	nucleotide metabolism.degradation.pyrimidine
10.1.20	contig21243	loc_os01g03710.2		23.2.1.1	nucleotide metabolism.degradation.pyrimidine.5-nucleotidase
10.1.20	contig23255	loc_os01g03710.1		23.2.1.2	nucleotide metabolism.degradation.pyrimidine.uridine nucleosidase
10.1.20	contig32706	loc_os01g03710.1		23.2.1.3	nucleotide metabolism.degradation.pyrimidine.dihydrouracil dehydrogenase
10.1.20	contig35008	loc_os01g03710.1		23.2.1.4	nucleotide metabolism.degradation.pyrimidine.dihydropyrimidinase
10.1.20	contig55450	at3g02570		23.2.1.5	nucleotide metabolism.degradation.pyrimidine.beta-ureidopropionase
10.1.20	contig114178	loc_os01g03710.1		23.2.1.6	nucleotide metabolism.degradation.pyrimidine.cytidine deaminase
10.1.20	contig114179	at3g02570		23.2.2	nucleotide metabolism.degradation.purine
10.1.20	contig115932	loc_os01g03710.2		23.2.2.1	nucleotide metabolism.degradation.purine.AMP deaminase
10.1.20	contig115933	loc_os01g03710.1		23.2.2.10	nucleotide metabolism.degradation.purine.guanine deaminase
10.1.20	contig117033	loc_os01g03710.2		23.2.2.1001	nucleotide metabolism.degradation.purine
10.1.20	contig120076	at3g02570		23.2.2.1002	nucleotide metabolism.degradation.purine
10.1.20	contig120608	loc_os01g03710.2		23.2.2.1003	nucleotide metabolism.degradation.purine
10.1.20	contig98104	loc_os01g03710.1		23.2.2.1004	nucleotide metabolism.degradation.purine
10.1.20	contig98105	loc_os01g03710.1		23.2.2.1005	nucleotide metabolism.degradation.purine
10.1.20	contig98107	loc_os01g03710.1		23.2.2.1006	nucleotide metabolism.degradation.purine
10.1.20	contig98108	loc_os01g03710.1		23.2.2.1007	nucleotide metabolism.degradation.purine
10.1.20	contig98109	loc_os01g03710.1		23.2.2.11	nucleotide metabolism.degradation.purine.xanthine dehydrogenase
10.1.20	contig98110	loc_os01g03710.1		23.2.2.8	nucleotide metabolism.degradation.purine.guanosine deaminase
10.1.20	contig103434	at3g02570		23.2.2.9	nucleotide metabolism.degradation.purine.guanosine nucleosidase
10.1.20	contig109218	loc_os01g03710.2		23.3	nucleotide metabolism.salvage
10.1.20	contig83033	at3g02570		23.3.1	nucleotide metabolism.salvage.phosphoribosyltransferases
10.1.20	contig150050	loc_os01g03710.2		23.3.1.1	nucleotide metabolism.salvage.phosphoribosyltransferases.aprt
10.1.20	contig161014	loc_os01g03710.2		23.3.1.2	nucleotide metabolism.salvage.phosphoribosyltransferases.hgprt
10.1.20	contig161016	loc_os01g03710.1		23.3.1.3	nucleotide metabolism.salvage.phosphoribosyltransferases.upp
10.1.20	contig161019	loc_os01g03710.1		23.3.2	nucleotide metabolism.salvage.nucleoside kinases
10.1.20	contig161020	loc_os01g03710.1		23.3.2.1	nucleotide metabolism.salvage.nucleoside kinases.adenosine kinase
10.1.20	contig161021	loc_os01g03710.1		23.3.2.2	nucleotide metabolism.salvage.nucleoside kinases.uridine kinase
10.1.20	contig161022	loc_os01g03710.2		23.3.2.3	nucleotide metabolism.salvage.nucleoside kinases.thymidine kinase
10.1.20	contig161025	loc_os01g03710.1		23.3.3	nucleotide metabolism.salvage.NUDIX hydrolases
10.1.20	contig161026	loc_os01g03710.2		23.4	nucleotide metabolism.phosphotransfer and pyrophosphatases
10.1.20	contig161029	loc_os01g03710.1		23.4.1	nucleotide metabolism.phosphotransfer and pyrophosphatases.adenylate kinase
10.1.20	contig161030	loc_os01g03710.2		23.4.10	nucleotide metabolism.phosphotransfer and pyrophosphatases.nucleoside diphosphate kinase
10.1.20	contig161031	loc_os01g03710.1		23.4.2	nucleotide metabolism.phosphotransfer and pyrophosphatases.guanylate kinase
10.1.20	contig161032	loc_os01g03710.1		23.4.3	nucleotide metabolism.phosphotransfer and pyrophosphatases.uridylate kinase
10.1.20	contig161034	loc_os01g03710.2		23.4.4	nucleotide metabolism.phosphotransfer and pyrophosphatases.thymidylate kinase
10.1.20	contig161035	loc_os01g03710.1		23.4.99	nucleotide metabolism.phosphotransfer and pyrophosphatases.misc
10.1.20	contig37074	loc_os01g03710.1		23.5	nucleotide metabolism.deoxynucleotide metabolism
10.1.20	contig133619	q43072|his7_pea		23.5.1	nucleotide metabolism.deoxynucleotide metabolism.dihydrofolate reductase-thymidylate synthase
10.1.20	contig135993	at3g02570		23.5.2	nucleotide metabolism.deoxynucleotide metabolism.pseudouridine synthase
10.1.20	contig137976	loc_os11g38810.1		23.5.3	nucleotide metabolism.deoxynucleotide metabolism.cytosine deaminase
10.1.20	contig137977	loc_os01g03710.2		23.5.4	nucleotide metabolism.deoxynucleotide metabolism.ribonucleoside-diphosphate reductase
10.1.20	contig140538	loc_os01g03710.2		23.5.5	nucleotide metabolism.deoxynucleotide metabolism.dUTP diphosphatase
10.1.20	contig140539	loc_os01g03710.1		23.5.6	nucleotide metabolism.deoxynucleotide metabolism.uridylyl transferase
10.1.20	contig143137	loc_os01g03710.2		23.6	nucleotide metabolism.signalling
10.1.20	contig143138	loc_os01g03710.2		24	Biodegradation of Xenobiotics
10.1.20	contig143139	loc_os01g03710.1		24.1	Biodegradation of Xenobiotics.hydroxyacylglutathione hydrolase
10.1.20	contig143140	loc_os01g03710.1		24.2	Biodegradation of Xenobiotics.lactoylglutathione lyase
10.1.20	contig143141	loc_os01g03710.2		24.3	Biodegradation of Xenobiotics.3-hydroxybutyryl-CoA dehydrogenase
10.1.20	contig143142	loc_os01g03710.1		25	C1-metabolism
10.1.20	contig143143	loc_os01g03710.2		25.1	C1-metabolism.glycine hydroxymethyltransferase
10.1.20	contig143144	loc_os01g03710.2		25.1	C1-metabolism.formate dehydrogenase
10.1.20	contig143145	loc_os01g03710.2		25.11	C1-metabolism.S-hydroxymethyl)glutathione dehydrogenase & S-hydroxymethyl)glutathione synthase
10.1.20	contig143146	loc_os01g03710.2		25.2	C1-metabolism.formate-tetrahydrofolate ligase
10.1.21	contig9538	loc_os04g58580.1		25.3	C1-metabolism.dihydropteridine diphosphokinase
10.1.21	contig18220	loc_os04g58580.1		25.4	C1-metabolism.5-formyltetrahydrofolate cyclo-ligase
10.1.21				25.5	C1-metabolism.Methylenetetrahydrofolate dehydrogenase & Methenyltetrahydrofolate cyclohydrolase
10.1.21	contig110139	loc_os04g58580.1		25.6	C1-metabolism.methylenetetrahydrofolate reductase
10.1.21	contig155898	loc_os04g58580.2		25.7	C1-metabolism.GTP cyclohydrolase I
10.1.21	contig40179	loc_os04g58580.1		25.8	C1-metabolism.tetrahydrofolate synthase
10.1.21	contig46503	loc_os04g58580.1		25.9	C1-metabolism.dihydroneopterin aldolase
10.1.3	contig2954	at1g08200		26	misc
10.1.3	contig5829	at1g08200		26.1	misc.misc2
10.1.3	contig7989	at1g08200		26.1	misc.cytochrome P450
10.1.3	contig12638	at1g08200		26.11	misc.alcohol dehydrogenases
10.1.3	contig13566	at1g08200		26.11.1	misc.alcohol dehydrogenases.cinnamyl alcohol dehydrogenase
10.1.3	contig15473	at1g08200		26.12	misc.peroxidases
10.1.3	contig22671	at1g08200		26.13	misc.acid and other phosphatases
10.1.3	contig26660	at1g08200		26.14	misc.oxygenases
10.1.3	contig26661	at1g08200		26.15	misc.carbonic anhydrases
10.1.3	contig28267	at1g08200		26.16	misc.myrosinases-lectin-jacalin
10.1.3	contig29315	at1g08200		26.17	misc.dynamin
10.1.3	contig29500	at1g08200		26.18	misc.invertase/pectin methylesterase inhibitor family protein
10.1.3	contig51828	at1g08200		26.19	misc.plastocyanin-like
10.1.3	contig51829	at1g08200		26.2	misc.UDP glucosyl and glucoronyl transferases
10.1.3	contig54111	at1g08200		26.2	misc.ferredoxin-like
10.1.3	contig54112	at1g08200		26.21	misc.protease inhibitor/seed storage/lipid transfer protein LTP) family protein
10.1.3	contig61402	at2g27860		26.21.1	misc.protease inhibitor/seed storage/lipid transfer protein LTP) family protein.protease inhibitor
10.1.3	contig61403	at2g27860		26.22	misc.short chain dehydrogenase/reductase SDR)
10.1.3	contig61404	at2g27860		26.23	misc.rhodanese
10.1.3	contig61405	at2g27860		26.24	misc.GCN5-related N-acetyltransferase
10.1.3	contig71501	at2g27860		26.25	misc.sulfotransferase
10.1.3	contig117755	at1g08200		26.26	misc.aminotransferases
10.1.3	contig122019	at1g08200		26.26.1	misc.aminotransferases.aminotransferase class IV family protein
10.1.3	contig99912	at2g27860		26.27	misc.calcineurin-like phosphoesterase family protein
10.1.3	contig99913	at2g27860		26.28	misc.GDSL-motif lipase
10.1.3	contig99914	at2g27860		26.3	misc.gluco-, galacto- and mannosidases
10.1.3	contig99915	at2g27860		26.3.1	misc.gluco-, galacto- and mannosidases.alpha-galactosidase
10.1.3	contig99916	at2g27860		26.3.2	misc.gluco-, galacto- and mannosidases.beta-galactosidase
10.1.3	contig99917	at2g27860		26.3.3	misc.gluco-, galacto- and mannosidases.alpha-mannosidase
10.1.3	contig99918	at2g27860		26.3.4	misc.gluco-, galacto- and mannosidases.endoglucanase
10.1.3	contig99919	at2g27860		26.3.5	misc.gluco-, galacto- and mannosidases.glycosyl hydrolase family 5
10.1.3	contig99920	at2g27860		26.3	misc. other Ferredoxins and Rieske domain
10.1.3	contig99921	at2g27860		26.31	misc.zinc finger
10.1.3	contig99922	at2g27860		26.4	misc.beta 1,3 glucan hydrolases
10.1.3	contig99923	at1g08200		26.4.1	misc.beta 1,3 glucan hydrolases.glucan endo-1,3-beta-glucosidase
10.1.3	contig99924	at2g27860		26.5	misc.acyl transferases
10.1.3	contig102498	at1g08200		26.6	misc.O-methyl transferases
10.1.3	contig102499	at1g08200		26.7	misc.oxidases!copper, flavone etc
10.1.3	contig106229	at1g08200		26.8	misc.nitrilases, *nitrile lyases, berberine bridge enzymes, reticuline oxidases, troponine reductases
10.1.3	contig111207	at1g08200		26.9	misc.glutathione S transferases
10.1.3	contig111347	at1g08200		27	RNA
10.1.3	contig111348	at1g08200		27.1	RNA.processing
10.1.3	contig111701	at1g08200		27.1.1	RNA.processing.splicing
10.1.3	contig74132	at1g08200		27.1.10	RNA.processing.plastidial RNA
10.1.3	contig77176	at1g08200		27.1.10.1	RNA.processing.plastidial RNA.RNE Complex
10.1.3	contig77177	at1g08200		27.1.10.1.1	RNA.processing.plastidial RNA.RNE Complex.RNE
10.1.3	contig77832	at1g08200		27.1.10.1.2	RNA.processing.plastidial RNA.RNE Complex.RHON1
10.1.3	contig77833	at1g08200		27.1.10.2	RNA.processing.plastidial RNA.splicing
10.1.3	contig77834	at1g08200		27.1.10.2.1	RNA.processing.plastidial RNA.splicing.CAF1
10.1.3	contig80193	at1g08200		27.1.10.2.2	RNA.processing.plastidial RNA.splicing.CAF2
10.1.3	contig80194	at1g08200		27.1.19	RNA.processing.ribonucleases
10.1.3	contig153687	at1g08200		27.1.2	RNA.processing.RNA helicase
10.1.3	contig153688	at1g08200		27.1.20	RNA.processing.degradation dicer
10.1.3	contig153689	at1g08200		27.1.21	RNA.processing.siRNA methyltransferase
10.1.3	contig159955	at1g08200		27.1.3	RNA.processing.3 end processing
10.1.3	contig159956	at1g08200		27.1.3.1	RNA.processing.3 end processing.PAP
10.1.3	contig45102	at1g08200		27.1.3.10	RNA.processing.3 end processing.CstF50
10.1.3	contig48286	at1g08200		27.1.3.11	RNA.processing.3 end processing.Pfs2
10.1.3	contig130940	at2g27860		27.1.3.12	RNA.processing.3 end processing.CFIm68/59
10.1.3	contig130941	at2g27860		27.1.3.13	RNA.processing.3 end processing.CFIm25
10.1.3	contig130942	at2g27860		27.1.3.14	RNA.processing.3 end processing.Clp1
10.1.3	contig130943	at2g27860		27.1.3.15	RNA.processing.3 end processing.Pcf11p
10.1.3	contig130944	at1g08200		27.1.3.16	RNA.processing.3 end processing.Symplekin
10.1.30				27.1.3.17	RNA.processing.3 end processing.PabN
10.1.30.1	contig3005	at3g10700		27.1.3.2	RNA.processing.3 end processing.CPSF160
10.1.30.1	contig4882	at3g10700		27.1.3.3	RNA.processing.3 end processing.CPSF100
10.1.30.1	contig4883	at3g10700		27.1.3.4	RNA.processing.3 end processing.CPSF73a
10.1.30.1	contig11775	at3g10700		27.1.3.5	RNA.processing.3 end processing.CPSF73b
10.1.30.1	contig15694	at3g10700		27.1.3.6	RNA.processing.3 end processing.CPSF30
10.1.30.1	contig23170	at3g10700		27.1.3.7	RNA.processing.3 end processing.Fip1
10.1.30.1	contig27710	at3g10700		27.1.3.8	RNA.processing.3 end processing.CstF77
10.1.30.1	contig57058	at3g10700		27.1.3.9	RNA.processing.3 end processing.CstF64
10.1.30.1	contig57059	at3g10700		27.1.4	RNA.processing.5 end processing
10.1.30.1	contig115580	at3g10700		27.1.5	RNA.processing.base modifications
10.1.30.1	contig116961	at3g10700		27.1001	RNA
10.1.30.1	contig119801	at3g10700		27.2	RNA.transcription
10.1.30.1	contig119802	at3g10700		27.2.1	RNA.transcription.RNA Polymerases
10.1.30.1	contig119803	at3g10700		27.3	RNA.regulation of transcription
10.1.30.1	contig123861	at3g10700		27.3.1	RNA.regulation of transcription.ABI3/VP1-related B3-domain-containing transcription factor family
10.1.30.1	contig124450	at3g10700		27.3.10	RNA.regulation of transcription.C2C2Zn) YABBY family
10.1.30.1	contig110158	at3g10700		27.3.11	RNA.regulation of transcription.C2H2 zinc finger family
10.1.30.1	contig74413	at3g10700		27.3.12	RNA.regulation of transcription.C3H zinc finger family
10.1.30.1	contig155095	at3g10700		27.3.13	RNA.regulation of transcription.CCAAT box binding factor family, DR1
10.1.30.1	contig155096	at3g10700		27.3.14	RNA.regulation of transcription.CCAAT box binding factor family, HAP2
10.1.30.1	contig155097	at3g10700		27.3.15	RNA.regulation of transcription.CCAAT box binding factor family, HAP3
10.1.30.1	contig155098	at3g10700		27.3.16	RNA.regulation of transcription.CCAAT box binding factor family, HAP5
10.1.30.1				27.3.17	RNA.regulation of transcription.CPPZn),CPP1-related transcription factor family
10.1.30.1	contig134135	at3g10700		27.3.18	RNA.regulation of transcription.E2F/DP transcription factor family
10.1.30.2	contig2643	at4g16130		27.3.19	RNA.regulation of transcription.EIN3-likeEIL) transcription factor family
10.1.30.2	contig7538	at4g16130		27.3.2	RNA.regulation of transcription.Alfin-like
10.1.30.2	contig7539	at4g16130		27.3.20	RNA.regulation of transcription.G2-like transcription factor family, GARP
10.1.30.2				27.3.21	RNA.regulation of transcription.GRAS transcription factor family
10.1.30.2	contig55714	loc_os06g48940.1		27.3.22	RNA.regulation of transcription.HB,Homeobox transcription factor family
10.1.30.2	contig65412	at4g16130		27.3.23	RNA.regulation of transcription.HSF,Heat-shock transcription factor family
10.1.30.2	contig122321	at4g16130		27.3.24	RNA.regulation of transcription.MADS box transcription factor family
10.1.30.2	contig125179	at4g16130		27.3.25	RNA.regulation of transcription.MYB domain transcription factor family
10.1.30.2	contig109556	at4g16130		27.3.26	RNA.regulation of transcription.MYB-related transcription factor family
10.1.30.2	contig149943	at4g16130		27.3.27	RNA.regulation of transcription.NAC domain transcription factor family
10.1.30.2	contig163932	loc_os06g48940.1		27.3.28	RNA.regulation of transcription.SBP,Squamosa promoter binding protein family
10.1.30.2	contig163936	at4g16130		27.3.29	RNA.regulation of transcription.TCP transcription factor family
10.1.30.2	contig163937	at4g16130		27.3.3	RNA.regulation of transcription.AP2/EREBP, APETALA2/Ethylene-responsive element binding protein family
10.1.30.2	contig46355	p52914|ntpa_pea		27.3.30	RNA.regulation of transcription.Trihelix, Triple-Helix transcription factor family
10.1.30.2	contig131249	loc_os02g04840.1		27.3.31	RNA.regulation of transcription.TUB transcription factor family
10.1.30.2	contig140115	at4g16130		27.3.32	RNA.regulation of transcription.WRKY domain transcription factor family
10.1.30.2	contig142472	at4g16130		27.3.33	RNA.regulation of transcription.TUB transcription factor family
10.1.30.2	contig142473	loc_os08g17784.2		27.3.34	RNA.regulation of transcription.Orphan family
10.1.30.3				27.3.35	RNA.regulation of transcription.bZIP transcription factor family
10.1.30.3	contig27209	at3g01640		27.3.36	RNA.regulation of transcription.Argonaute
10.1.30.3	contig31836	at3g01640		27.3.37	RNA.regulation of transcription.AS2,Lateral Organ Boundaries Gene Family
10.1.30.3	contig77478	at3g01640		27.3.38	RNA.regulation of transcription.AT-rich interaction domain containing transcription factor family
10.1.30.3	contig140226	at3g01640		27.3.39	RNA.regulation of transcription.AtSR Transcription Factor family
10.1.30.3	contig142066	at3g01640		27.3.4	RNA.regulation of transcription.ARF, Auxin Response Factor family
10.1.4	contig195	q96558|ugdh_soybn		27.3.40	RNA.regulation of transcription.Aux/IAA family
10.1.4	contig1888	q96558|ugdh_soybn		27.3.41	RNA.regulation of transcription.B3 transcription factor family
10.1.4	contig1889	q96558|ugdh_soybn		27.3.42	RNA.regulation of transcription.Bromodomain proteins
10.1.4	contig19433	q96558|ugdh_soybn		27.3.44	RNA.regulation of transcription.Chromatin Remodeling Factors
10.1.4	contig33209	q96558|ugdh_soybn		27.3.46	RNA.regulation of transcription.DNA methyltransferases
10.1.4	contig52528	at5g15490		27.3.47	RNA.regulation of transcription.ELF3
10.1.4	contig55828	loc_os12g25690.1		27.3.48	RNA.regulation of transcription.FHA transcription factor
10.1.4	contig121023	at5g15490		27.3.49	RNA.regulation of transcription.GeBP like
10.1.4	contig109993	loc_os12g25690.1		27.3.5	RNA.regulation of transcription.ARR
10.1.4	contig110626	at3g29360		27.3.50	RNA.regulation of transcription.General Transcription
10.1.4	contig86076	loc_os12g25690.1		27.3.50.1	RNA.regulation of transcription.General Transcription.Coactivator p15
10.1.4	contig158283	chl4|525130		27.3.51	RNA.regulation of transcription.General Transcription, TBP-binding protein
10.1.4	contig158284	chl4|514904		27.3.52	RNA.regulation of transcription.Global transcription factor group
10.1.4	contig41733	q96558|ugdh_soybn		27.3.53	RNA.regulation of transcription.High mobility group HMG) family
10.1.4	contig136657	q96558|ugdh_soybn		27.3.54	RNA.regulation of transcription.Histone acetyltransferases
10.1.5	contig216	at3g53520		27.3.55	RNA.regulation of transcription.HDA
10.1.5	contig7604	at2g28760		27.3.57	RNA.regulation of transcription.JUMONJI family
10.1.5	contig12961	at3g53520		27.3.58	RNA.regulation of transcription.LUG
10.1.5	contig15134	at3g53520		27.3.59	RNA.regulation of transcription.Methyl binding domain proteins
10.1.5	contig17593	at3g46440		27.3.6	RNA.regulation of transcription.bHLH,Basic Helix-Loop-Helix family
10.1.5	contig19666	at3g53520		27.3.60	RNA.regulation of transcription.NIN-like bZIP-related family
10.1.5	contig20151	at2g28760		27.3.61	RNA.regulation of transcription.NPR1/NIM1
10.1.5	contig20152	at2g28760		27.3.62	RNA.regulation of transcription.Nucleosome/chromatin assembly factor group
10.1.5	contig20153	at3g62830		27.3.63	RNA.regulation of transcription.PHD finger transcription factor
10.1.5	contig26433	at2g28760		27.3.64	RNA.regulation of transcription.PHOR1
10.1.5	contig29058	at2g28760		27.3.65	RNA.regulation of transcription.Polycomb Group PcG)
10.1.5	contig29707	at3g62830		27.3.66	RNA.regulation of transcription.Psudo ARR transcription factor family
10.1.5	contig32912	at5g59290		27.3.67	RNA.regulation of transcription.putative transcription regulator
10.1.5	contig34414	at5g59290		27.3.68	RNA.regulation of transcription.PWWP domain protein
10.1.5	contig53411	at3g53520		27.3.69	RNA.regulation of transcription.SET-domain transcriptional regulator family
10.1.5	contig53889	at5g59290		27.3.7	RNA.regulation of transcription.C2C2Zn) CO-like, Constans-like zinc finger family
10.1.5	contig53890	at2g28760		27.3.70	RNA.regulation of transcription.Silencing Group
10.1.5	contig65083	at2g28760		27.3.71	RNA.regulation of transcription.SNF7
10.1.5	contig65085	at2g28760		27.3.72	RNA.regulation of transcription.Transcriptional Adaptor Zinc Bundle TAZ) domain family
10.1.5	contig65086	at2g28760		27.3.73	RNA.regulation of transcription.Zn-fingerCCHC)
10.1.5	contig71234	at5g59290		27.3.75	RNA.regulation of transcription.GRP
10.1.5	contig71235	at5g59290		27.3.8	RNA.regulation of transcription.C2C2Zn) DOF zinc finger family
10.1.5	contig71236	at5g59290		27.3.80	RNA.regulation of transcription.zf-HD
10.1.5	contig113297	at3g53520		27.3.81	RNA.regulation of transcription.S1FA
10.1.5	contig116484	at2g28760		27.3.82	RNA.regulation of transcription.plant TF pbf2)
10.1.5	contig121488	at2g28760		27.3.83	RNA.regulation of transcription.GRF zinc finger family
10.1.5	contig121489	at3g46440		27.3.84	RNA.regulation of transcription.BBR/BPC
10.1.5	contig94635	at2g28760		27.3.85	RNA.regulation of transcription.sigma like plant
10.1.5	contig102409	at3g46440		27.3.86	RNA.regulation of transcription.BSD domain containing family
10.1.5	contig102410	at3g46440		27.3.87	RNA.regulation of transcription.VOZ
10.1.5	contig103254	at3g62830		27.3.88	RNA.regulation of transcription.rcd1-like
10.1.5	contig103255	loc_os03g17230.1		27.3.89	RNA.regulation of transcription.ovate family OFP
10.1.5	contig103256	at3g62830		27.3.9	RNA.regulation of transcription.C2C2Zn) GATA transcription factor family
10.1.5	contig111653	at2g28760		27.3.90	RNA.regulation of transcription.Tify
10.1.5	contig111656	at3g62830		27.3.90.1	RNA.regulation of transcription.Tify.Tify
10.1.5	contig112252	at3g62830		27.3.90.2	RNA.regulation of transcription.Tify.JAZ
10.1.5	contig73481	at2g28760		27.3.90.3	RNA.regulation of transcription.Tify.PPD family
10.1.5	contig75881	at3g53520		27.3.90.4	RNA.regulation of transcription.Tify.ZML
10.1.5	contig76854	at3g62830		27.3.99	RNA.regulation of transcription.unclassified
10.1.5	contig80333	at2g28760		27.4	RNA.RNA binding
10.1.5	contig82938	at3g62830		28	DNA
10.1.5	contig82939	at3g62830		28.1	DNA.synthesis/chromatin structure
10.1.5	contig84890	at3g62830		28.1.1	DNA.synthesis/chromatin structure.retrotransposon/transposase
10.1.5	contig86538	at2g28760		28.1.1.1	DNA.synthesis/chromatin structure.retrotransposon/transposase.gypsy-like retrotransposon
10.1.5	contig146993	at3g53520		28.1.1.2	DNA.synthesis/chromatin structure.retrotransposon/transposase.non-LTR retrotransposon
10.1.5	contig160338	at5g59290		28.1.1.3	DNA.synthesis/chromatin structure.retrotransposon/transposase.copia-like retrotransposon
10.1.5	contig162958	at2g28760		28.1.1.4	DNA.synthesis/chromatin structure.retrotransposon/transposase.hat-like transposase
10.1.5	contig162959	at2g28760		28.1.1.5	DNA.synthesis/chromatin structure.retrotransposon/transposase.CACTA-like transposase
10.1.5	contig36527	at3g62830		28.1.1.6	DNA.synthesis/chromatin structure.retrotransposon/transposase.Mariner-like transposase
10.1.5	contig38898	at3g53520		28.1.1.7	DNA.synthesis/chromatin structure.retrotransposon/transposase.mutator-like transposase
10.1.5	contig38899	at3g53520		28.1.1.8	DNA.synthesis/chromatin structure.retrotransposon/transposase.ac-like transposase
10.1.5	contig42737	at3g46440		28.1.3	DNA.synthesis/chromatin structure.histone
10.1.5	contig42738	at2g28760		28.1.3.1	DNA.synthesis/chromatin structure.histone.H1
10.1.5	contig44140	at3g62830		28.1.3.2	DNA.synthesis/chromatin structure.histone.core
10.1.5	contig47639	at2g28760		28.1.3.2.1	DNA.synthesis/chromatin structure.histone.core.H2A
10.1.5	contig50192	at5g59290		28.1.3.2.2	DNA.synthesis/chromatin structure.histone.core.H2B
10.1.5	contig50760	at3g62830		28.1.3.2.3	DNA.synthesis/chromatin structure.histone.core.H3
10.1.5	contig126055	at3g62830		28.1.3.2.4	DNA.synthesis/chromatin structure.histone.core.H4
10.1.5	contig128404	at2g28760		28.2	DNA.repair
10.1.5	contig128405	at2g28760		28.99	DNA.unspecified
10.1.5	contig132033	at3g62830		29	protein
10.1.5	contig133271	at3g53520		29.1	protein.aa activation
10.1.5	contig142529	at5g59290		29.1.1	protein.aa activation.tyrosine-tRNA ligase
10.1.6	contig5314	at4g00110		29.1.10	protein.aa activation.methionine-tRNA ligase
10.1.6	contig9760	at3g23820		29.1.11	protein.aa activation.serine-tRNA ligase
10.1.6	contig10146	at4g30440		29.1.12	protein.aa activation.aspartate-tRNA ligase
10.1.6	contig12112	at3g23820		29.1.13	protein.aa activation.tryptophan-tRNA ligase
10.1.6	contig15977	at4g12250		29.1.14	protein.aa activation.glycine-tRNA ligase
10.1.6	contig16361	at4g00110		29.1.15	protein.aa activation.proline-tRNA ligase
10.1.6	contig18452	at1g02000		29.1.16	protein.aa activation.cysteine-tRNA ligase
10.1.6	contig18742	at3g23820		29.1.17	protein.aa activation.glutamate-tRNA ligase
10.1.6	contig20345	at1g02000		29.1.18	protein.aa activation.glutamine-tRNA ligase
10.1.6	contig23885	at3g23820		29.1.19	protein.aa activation.arginine-tRNA ligase
10.1.6	contig26448	at3g23820		29.1.20	protein.aa activation.phenylalanine-tRNA ligase
10.1.6	contig32652	at1g02000		29.1.21	protein.aa activation.histidine-tRNA ligase
10.1.6	contig32653	at1g02000		29.1.22	protein.aa activation.asparagine-tRNA ligase
10.1.6	contig53248	at3g23820		29.1.3	protein.aa activation.threonine-tRNA ligase
10.1.6	contig53410	at4g30440		29.1.30	protein.aa activation.pseudouridylate synthase
10.1.6	contig60545	at4g12250		29.1.4	protein.aa activation.leucine-tRNA ligase
10.1.6	contig113271	at3g23820		29.1.40	protein.aa activation.bifunctional aminoacyl-tRNA synthetase
10.1.6	contig114136	at1g02000		29.1.5	protein.aa activation.isoleucine-tRNA ligase
10.1.6	contig115310	at1g02000		29.1.6	protein.aa activation.lysine-tRNA ligase
10.1.6	contig125456	at4g30440		29.1.7	protein.aa activation.alanine-tRNA ligase
10.1.6	contig92614	at4g12250		29.1.9	protein.aa activation.valine-tRNA ligase
10.1.6	contig94087	at1g02000		29.2	protein.synthesis
10.1.6	contig99610	at1g02000		29.2.1	protein.synthesis.ribosomal protein
10.1.6	contig75722	at1g02000		29.2.1.1	protein.synthesis.ribosomal protein.prokaryotic
10.1.6	contig77130	at4g12250		29.2.1.1.1	protein.synthesis.ribosomal protein.prokaryotic.chloroplast
10.1.6	contig77131	at4g12250		29.2.1.1.1.1	protein.synthesis.ribosomal protein.prokaryotic.chloroplast.30S subunit
10.1.6	contig85026	at3g23820		29.2.1.1.1.1.1	protein.synthesis.ribosomal protein.prokaryotic.chloroplast.30S subunit.S1
10.1.6				29.2.1.1.1.1.10	protein.synthesis.ribosomal protein.prokaryotic.chloroplast.30S subunit.S10
10.1.6	contig42961	at1g02000		29.2.1.1.1.1.11	protein.synthesis.ribosomal protein.prokaryotic.chloroplast.30S subunit.S11
10.1.6	contig47401	at3g23820		29.2.1.1.1.1.12	protein.synthesis.ribosomal protein.prokaryotic.chloroplast.30S subunit.S12
10.1.6	contig50213	at4g12250		29.2.1.1.1.1.13	protein.synthesis.ribosomal protein.prokaryotic.chloroplast.30S subunit.S13
10.1.6	contig132777	at3g23820		29.2.1.1.1.1.14	protein.synthesis.ribosomal protein.prokaryotic.chloroplast.30S subunit.S14
10.1.6	contig137071	at4g30440		29.2.1.1.1.1.15	protein.synthesis.ribosomal protein.prokaryotic.chloroplast.30S subunit.S15
10.1.6	contig137913	at1g02000		29.2.1.1.1.1.16	protein.synthesis.ribosomal protein.prokaryotic.chloroplast.30S subunit.S16
10.1.7	contig4357	at5g66280		29.2.1.1.1.1.17	protein.synthesis.ribosomal protein.prokaryotic.chloroplast.30S subunit.S17
10.1.7				29.2.1.1.1.1.18	protein.synthesis.ribosomal protein.prokaryotic.chloroplast.30S subunit.S18
10.1.8				29.2.1.1.1.1.19	protein.synthesis.ribosomal protein.prokaryotic.chloroplast.30S subunit.S19
10.1.8	contig31795	at1g17890		29.2.1.1.1.1.2	protein.synthesis.ribosomal protein.prokaryotic.chloroplast.30S subunit.S2
10.1.8	contig124147	at1g17890		29.2.1.1.1.1.20	protein.synthesis.ribosomal protein.prokaryotic.chloroplast.30S subunit.S20
10.1.8	contig111807	at1g17890		29.2.1.1.1.1.21	protein.synthesis.ribosomal protein.prokaryotic.chloroplast.30S subunit.S21
10.1.8	contig86157	at1g17890		29.2.1.1.1.1.3	protein.synthesis.ribosomal protein.prokaryotic.chloroplast.30S subunit.S3
10.1.9	contig7082	at1g30620		29.2.1.1.1.1.31	protein.synthesis.ribosomal protein.prokaryotic.chloroplast.30S subunit.S31
10.1.9	contig17277	at1g30620		29.2.1.1.1.1.4	protein.synthesis.ribosomal protein.prokaryotic.chloroplast.30S subunit.S4
10.1.9				29.2.1.1.1.1.5	protein.synthesis.ribosomal protein.prokaryotic.chloroplast.30S subunit.S5
10.1.9	contig71621	at1g30620		29.2.1.1.1.1.530	protein.synthesis.ribosomal protein.prokaryotic.chloroplast.30S subunit.S30A
10.1.9	contig72970	at1g30620		29.2.1.1.1.1.6	protein.synthesis.ribosomal protein.prokaryotic.chloroplast.30S subunit.S6
10.1.9	contig153629	at1g30620		29.2.1.1.1.1.7	protein.synthesis.ribosomal protein.prokaryotic.chloroplast.30S subunit.S7
10.1.9	contig127669	at1g30620		29.2.1.1.1.1.8	protein.synthesis.ribosomal protein.prokaryotic.chloroplast.30S subunit.S8
10.1.9	contig130482	at1g30620		29.2.1.1.1.1.83	protein.synthesis.ribosomal protein.prokaryotic.chloroplast.30S subunit.PSRP3
10.2	contig380	at4g07960		29.2.1.1.1.1.9	protein.synthesis.ribosomal protein.prokaryotic.chloroplast.30S subunit.S9
10.2	contig879	at3g28180		29.2.1.1.1.2	protein.synthesis.ribosomal protein.prokaryotic.chloroplast.50S subunit
10.2	contig1344	at5g49720		29.2.1.1.1.2.1	protein.synthesis.ribosomal protein.prokaryotic.chloroplast.50S subunit.L1
10.2	contig4158	at5g22740		29.2.1.1.1.2.10	protein.synthesis.ribosomal protein.prokaryotic.chloroplast.50S subunit.L10
10.2	contig5979	at5g22740		29.2.1.1.1.2.11	protein.synthesis.ribosomal protein.prokaryotic.chloroplast.50S subunit.L11
10.2	contig8459	at5g03760		29.2.1.1.1.2.12	protein.synthesis.ribosomal protein.prokaryotic.chloroplast.50S subunit.L12
10.2	contig11927	at5g49720		29.2.1.1.1.2.13	protein.synthesis.ribosomal protein.prokaryotic.chloroplast.50S subunit.L13
10.2	contig17376	at5g49720		29.2.1.1.1.2.14	protein.synthesis.ribosomal protein.prokaryotic.chloroplast.50S subunit.L14
10.2	contig17386	at5g22740		29.2.1.1.1.2.15	protein.synthesis.ribosomal protein.prokaryotic.chloroplast.50S subunit.L15
10.2	contig17741	at4g07960		29.2.1.1.1.2.16	protein.synthesis.ribosomal protein.prokaryotic.chloroplast.50S subunit.L16
10.2	contig17742	at4g07960		29.2.1.1.1.2.17	protein.synthesis.ribosomal protein.prokaryotic.chloroplast.50S subunit.L17
10.2	contig19375	at4g31590		29.2.1.1.1.2.18	protein.synthesis.ribosomal protein.prokaryotic.chloroplast.50S subunit.L18
10.2	contig20280	at5g03760		29.2.1.1.1.2.19	protein.synthesis.ribosomal protein.prokaryotic.chloroplast.50S subunit.L19
10.2	contig20292	at4g31590		29.2.1.1.1.2.2	protein.synthesis.ribosomal protein.prokaryotic.chloroplast.50S subunit.L2
10.2	contig22233	at3g07330		29.2.1.1.1.2.20	protein.synthesis.ribosomal protein.prokaryotic.chloroplast.50S subunit.L20
10.2	contig22234	at3g07330		29.2.1.1.1.2.21	protein.synthesis.ribosomal protein.prokaryotic.chloroplast.50S subunit.L21
10.2	contig25599	q84r49|gun10_orysa		29.2.1.1.1.2.22	protein.synthesis.ribosomal protein.prokaryotic.chloroplast.50S subunit.L22
10.2	contig26354	at4g07960		29.2.1.1.1.2.23	protein.synthesis.ribosomal protein.prokaryotic.chloroplast.50S subunit.L23
10.2	contig27835	at3g23880		29.2.1.1.1.2.24	protein.synthesis.ribosomal protein.prokaryotic.chloroplast.50S subunit.L24
10.2	contig33588	at5g22740		29.2.1.1.1.2.27	protein.synthesis.ribosomal protein.prokaryotic.chloroplast.50S subunit.L27
10.2	contig33942	at4g31590		29.2.1.1.1.2.28	protein.synthesis.ribosomal protein.prokaryotic.chloroplast.50S subunit.L28
10.2	contig53077	at3g07330		29.2.1.1.1.2.29	protein.synthesis.ribosomal protein.prokaryotic.chloroplast.50S subunit.L29
10.2	contig54073	at5g22740		29.2.1.1.1.2.3	protein.synthesis.ribosomal protein.prokaryotic.chloroplast.50S subunit.L3
10.2	contig55950	at5g22130		29.2.1.1.1.2.31	protein.synthesis.ribosomal protein.prokaryotic.chloroplast.50S subunit.L31
10.2	contig56168	at4g07960		29.2.1.1.1.2.32	protein.synthesis.ribosomal protein.prokaryotic.chloroplast.50S subunit.L32
10.2	contig58308	at3g28180		29.2.1.1.1.2.33	protein.synthesis.ribosomal protein.prokaryotic.chloroplast.50S subunit.L33
10.2	contig60153	at5g22740		29.2.1.1.1.2.34	protein.synthesis.ribosomal protein.prokaryotic.chloroplast.50S subunit.L34
10.2	contig65385	at5g22130		29.2.1.1.1.2.36	protein.synthesis.ribosomal protein.prokaryotic.chloroplast.50S subunit.L36
10.2	contig66246	at4g31590		29.2.1.1.1.2.4	protein.synthesis.ribosomal protein.prokaryotic.chloroplast.50S subunit.L4
10.2	contig66247	at4g31590		29.2.1.1.1.2.40	protein.synthesis.ribosomal protein.prokaryotic.chloroplast.50S subunit.L40
10.2	contig67730	at5g22740		29.2.1.1.1.2.5	protein.synthesis.ribosomal protein.prokaryotic.chloroplast.50S subunit.L5
10.2	contig68139	at5g22740		29.2.1.1.1.2.6	protein.synthesis.ribosomal protein.prokaryotic.chloroplast.50S subunit.L6
10.2	contig68148	at5g22740		29.2.1.1.1.2.85	protein.synthesis.ribosomal protein.prokaryotic.chloroplast.50S subunit.PSRP5
10.2	contig68149	at5g22740		29.2.1.1.1.2.86	protein.synthesis.ribosomal protein.prokaryotic.chloroplast.50S subunit.PSRP6
10.2	contig70176	at4g31590		29.2.1.1.1.2.9	protein.synthesis.ribosomal protein.prokaryotic.chloroplast.50S subunit.L9
10.2	contig115317	at5g22130		29.2.1.1.2	protein.synthesis.ribosomal protein.prokaryotic.mitochondrion
10.2	contig116315	at4g07960		29.2.1.1.2.1	protein.synthesis.ribosomal protein.prokaryotic.mitochondrion.30S subunit
10.2	contig117748	at5g49720		29.2.1.1.2.1.10	protein.synthesis.ribosomal protein.prokaryotic.mitochondrion.30S subunit.S10
10.2	contig117995	at4g31590		29.2.1.1.2.1.11	protein.synthesis.ribosomal protein.prokaryotic.mitochondrion.30S subunit.S11
10.2	contig120371	at4g31590		29.2.1.1.2.1.12	protein.synthesis.ribosomal protein.prokaryotic.mitochondrion.30S subunit.S12
10.2	contig122217	at5g22740		29.2.1.1.2.1.13	protein.synthesis.ribosomal protein.prokaryotic.mitochondrion.30S subunit.S13
10.2	contig123442	at4g31590		29.2.1.1.2.1.14	protein.synthesis.ribosomal protein.prokaryotic.mitochondrion.30S subunit.S14
10.2	contig123579	at4g07960		29.2.1.1.2.1.16	protein.synthesis.ribosomal protein.prokaryotic.mitochondrion.30S subunit.S16
10.2	contig90601	at3g28180		29.2.1.1.2.1.19	protein.synthesis.ribosomal protein.prokaryotic.mitochondrion.30S subunit.S19
10.2	contig90602	loc_os08g15420.1		29.2.1.1.2.1.2	protein.synthesis.ribosomal protein.prokaryotic.mitochondrion.30S subunit.S2
10.2	contig94223	at5g49720		29.2.1.1.2.1.27	protein.synthesis.ribosomal protein.prokaryotic.mitochondrion.30S subunit.S27
10.2	contig97332	at3g28180		29.2.1.1.2.1.29	protein.synthesis.ribosomal protein.prokaryotic.mitochondrion.30S subunit.S29
10.2	contig97504	at5g22130		29.2.1.1.2.1.3	protein.synthesis.ribosomal protein.prokaryotic.mitochondrion.30S subunit.S3
10.2	contig99014	at5g22740		29.2.1.1.2.1.31	protein.synthesis.ribosomal protein.prokaryotic.mitochondrion.30S subunit.S31
10.2	contig101074	at3g28180		29.2.1.1.2.1.4	protein.synthesis.ribosomal protein.prokaryotic.mitochondrion.30S subunit.S4
10.2	contig102132	at5g22130		29.2.1.1.2.1.7	protein.synthesis.ribosomal protein.prokaryotic.mitochondrion.30S subunit.S7
10.2	contig102429	at5g49720		29.2.1.1.2.1.8	protein.synthesis.ribosomal protein.prokaryotic.mitochondrion.30S subunit.S8
10.2	contig102430	at5g49720		29.2.1.1.2.2	protein.synthesis.ribosomal protein.prokaryotic.mitochondrion.50S subunit
10.2	contig105276	at5g22740		29.2.1.1.2.2.11	protein.synthesis.ribosomal protein.prokaryotic.mitochondrion.50S subunit.L11
10.2	contig107377	at4g31590		29.2.1.1.2.2.16	protein.synthesis.ribosomal protein.prokaryotic.mitochondrion.50S subunit.L16
10.2	contig110544	at5g22740		29.2.1.1.2.2.2	protein.synthesis.ribosomal protein.prokaryotic.mitochondrion.50S subunit.L2
10.2	contig112225	at5g22740		29.2.1.1.2.2.21	protein.synthesis.ribosomal protein.prokaryotic.mitochondrion.50S subunit.L21
10.2	contig73485	at4g07960		29.2.1.1.2.2.29	protein.synthesis.ribosomal protein.prokaryotic.mitochondrion.50S subunit.L29
10.2	contig74520	at5g22740		29.2.1.1.2.2.37	protein.synthesis.ribosomal protein.prokaryotic.mitochondrion.50S subunit.L37
10.2	contig76485	at4g31590		29.2.1.1.2.2.5	protein.synthesis.ribosomal protein.prokaryotic.mitochondrion.50S subunit.L5
10.2	contig82356	at5g22740		29.2.1.1.2.2.6	protein.synthesis.ribosomal protein.prokaryotic.mitochondrion.50S subunit.L6
10.2	contig82505	at5g22130		29.2.1.1.2.51	protein.synthesis.ribosomal protein.prokaryotic.mitochondrion.L51/S25/CI-B8
10.2	contig82506	at5g22130		29.2.1.1.3	protein.synthesis.ribosomal protein.prokaryotic.unknown organellar
10.2	contig85656	at4g31590		29.2.1.1.3.1	protein.synthesis.ribosomal protein.prokaryotic.unknown organellar.30S subunit
10.2	contig86692	at4g07960		29.2.1.1.3.1.1	protein.synthesis.ribosomal protein.prokaryotic.unknown organellar.30S subunit.S1
10.2	contig88352	at5g22740		29.2.1.1.3.1.10	protein.synthesis.ribosomal protein.prokaryotic.unknown organellar.30S subunit.S10
10.2	contig147960	at4g07960		29.2.1.1.3.1.11	protein.synthesis.ribosomal protein.prokaryotic.unknown organellar.30S subunit.S11
10.2	contig147961	at4g07960		29.2.1.1.3.1.12	protein.synthesis.ribosomal protein.prokaryotic.unknown organellar.30S subunit.S12
10.2	contig151674	loc_os06g42020.1		29.2.1.1.3.1.15	protein.synthesis.ribosomal protein.prokaryotic.unknown organellar.30S subunit.S15
10.2	contig154233	at5g22130		29.2.1.1.3.1.16	protein.synthesis.ribosomal protein.prokaryotic.unknown organellar.30S subunit.S16
10.2	contig159697	at5g49720		29.2.1.1.3.1.17	protein.synthesis.ribosomal protein.prokaryotic.unknown organellar.30S subunit.S17
10.2	contig163276	at5g49720		29.2.1.1.3.1.18	protein.synthesis.ribosomal protein.prokaryotic.unknown organellar.30S subunit.S18
10.2	contig163277	at5g49720		29.2.1.1.3.1.19	protein.synthesis.ribosomal protein.prokaryotic.unknown organellar.30S subunit.S19
10.2	contig163808	at5g22740		29.2.1.1.3.1.21	protein.synthesis.ribosomal protein.prokaryotic.unknown organellar.30S subunit.S21
10.2	contig36313	at4g07960		29.2.1.1.3.1.4	protein.synthesis.ribosomal protein.prokaryotic.unknown organellar.30S subunit.S4
10.2	contig39459	at4g31590		29.2.1.1.3.1.5	protein.synthesis.ribosomal protein.prokaryotic.unknown organellar.30S subunit.S5
10.2	contig39460	at4g31590		29.2.1.1.3.1.6	protein.synthesis.ribosomal protein.prokaryotic.unknown organellar.30S subunit.S6
10.2	contig42750	at5g03760		29.2.1.1.3.1.7	protein.synthesis.ribosomal protein.prokaryotic.unknown organellar.30S subunit.S7
10.2	contig50343	at5g22130		29.2.1.1.3.1.9	protein.synthesis.ribosomal protein.prokaryotic.unknown organellar.30S subunit.S9
10.2	contig51586	at5g22740		29.2.1.1.3.2	protein.synthesis.ribosomal protein.prokaryotic.unknown organellar.50S subunit
10.2	contig127611	at3g28180		29.2.1.1.3.2.1	protein.synthesis.ribosomal protein.prokaryotic.unknown organellar.50S subunit.L1
10.2	contig129234	at5g22740		29.2.1.1.3.2.10	protein.synthesis.ribosomal protein.prokaryotic.unknown organellar.50S subunit.L10
10.2	contig130637	at5g49720		29.2.1.1.3.2.1015	protein.synthesis.ribosomal protein.prokaryotic.unknown organellar.50S subunit.L10/15
10.2	contig134763	at3g28180		29.2.1.1.3.2.11	protein.synthesis.ribosomal protein.prokaryotic.unknown organellar.50S subunit.L11
10.2	contig136816	at3g28180		29.2.1.1.3.2.1185	protein.synthesis.ribosomal protein.prokaryotic.unknown organellar.50S subunit.L18/L5
10.2	contig138950	at5g22740		29.2.1.1.3.2.12	protein.synthesis.ribosomal protein.prokaryotic.unknown organellar.50S subunit.L12
10.2	contig139489	at4g07960		29.2.1.1.3.2.13	protein.synthesis.ribosomal protein.prokaryotic.unknown organellar.50S subunit.L13
10.2.1	contig1146	at1g55850		29.2.1.1.3.2.14	protein.synthesis.ribosomal protein.prokaryotic.unknown organellar.50S subunit.L14
10.2.1	contig1288	loc_os10g32980.1		29.2.1.1.3.2.15	protein.synthesis.ribosomal protein.prokaryotic.unknown organellar.50S subunit.L15
10.2.1	contig1309	at1g55850		29.2.1.1.3.2.17	protein.synthesis.ribosomal protein.prokaryotic.unknown organellar.50S subunit.L17
10.2.1	contig1451	at5g05170		29.2.1.1.3.2.1712	protein.synthesis.ribosomal protein.prokaryotic.unknown organellar.50S subunit.L7/L12
10.2.1	contig2031	at4g32410		29.2.1.1.3.2.18	protein.synthesis.ribosomal protein.prokaryotic.unknown organellar.50S subunit.L18
10.2.1	contig2975	loc_os07g10770.1		29.2.1.1.3.2.19	protein.synthesis.ribosomal protein.prokaryotic.unknown organellar.50S subunit.L19
10.2.1	contig3786	loc_os10g20090.3		29.2.1.1.3.2.2	protein.synthesis.ribosomal protein.prokaryotic.unknown organellar.50S subunit.L2
10.2.1	contig4101	at5g05170		29.2.1.1.3.2.20	protein.synthesis.ribosomal protein.prokaryotic.unknown organellar.50S subunit.L20
10.2.1	contig5248	at4g24000		29.2.1.1.3.2.22	protein.synthesis.ribosomal protein.prokaryotic.unknown organellar.50S subunit.L22
10.2.1	contig5464	at4g39350		29.2.1.1.3.2.25	protein.synthesis.ribosomal protein.prokaryotic.unknown organellar.50S subunit.L25
10.2.1	contig5465	at5g64740		29.2.1.1.3.2.28	protein.synthesis.ribosomal protein.prokaryotic.unknown organellar.50S subunit.L28
10.2.1	contig5466	at5g64740		29.2.1.1.3.2.3	protein.synthesis.ribosomal protein.prokaryotic.unknown organellar.50S subunit.L3
10.2.1	contig6133	at4g32410		29.2.1.1.3.2.30	protein.synthesis.ribosomal protein.prokaryotic.unknown organellar.50S subunit.L30
10.2.1	contig6278	at5g64740		29.2.1.1.3.2.32	protein.synthesis.ribosomal protein.prokaryotic.unknown organellar.50S subunit.L32
10.2.1	contig6983	at4g24000		29.2.1.1.3.2.33	protein.synthesis.ribosomal protein.prokaryotic.unknown organellar.50S subunit.L33
10.2.1	contig7231	loc_os10g20090.1		29.2.1.1.3.2.34	protein.synthesis.ribosomal protein.prokaryotic.unknown organellar.50S subunit.L34
10.2.1	contig7371	at5g64740		29.2.1.1.3.2.35	protein.synthesis.ribosomal protein.prokaryotic.unknown organellar.50S subunit.L35
10.2.1	contig7405	at5g05170		29.2.1.1.3.2.36	protein.synthesis.ribosomal protein.prokaryotic.unknown organellar.50S subunit.L36
10.2.1	contig7941	at5g44030		29.2.1.1.3.2.4	protein.synthesis.ribosomal protein.prokaryotic.unknown organellar.50S subunit.L4
10.2.1	contig7942	at5g44030		29.2.1.1.3.2.510	protein.synthesis.ribosomal protein.prokaryotic.unknown organellar.50S subunit.L10A
10.2.1	contig8209	at5g64740		29.2.1.1.3.2.57	protein.synthesis.ribosomal protein.prokaryotic.unknown organellar.50S subunit.L5/L7
10.2.1	contig8210	at4g39350		29.2.1.1.3.2.9	protein.synthesis.ribosomal protein.prokaryotic.unknown organellar.50S subunit.L9
10.2.1	contig8211	at4g39350		29.2.1.1.3.2.99	protein.synthesis.ribosomal protein.prokaryotic.unknown organellar.50S subunit.unknown
10.2.1	contig8944	at4g39350		29.2.1.1.3.99	protein.synthesis.ribosomal protein.prokaryotic.unknown organellar.unknown
10.2.1	contig9676	at4g32410		29.2.1.1.4	protein.synthesis.ribosomal protein.prokaryotic.non-organellar
10.2.1	contig10819	at5g05170		29.2.1.1.4.1	protein.synthesis.ribosomal protein.prokaryotic.non-organellar.30S subunit
10.2.1	contig10907	at5g64740		29.2.1.1.4.2	protein.synthesis.ribosomal protein.prokaryotic.non-organellar.50S subunit
10.2.1	contig10908	at5g64740		29.2.1.2	protein.synthesis.ribosomal protein.eukaryotic
10.2.1	contig10909	at5g64740		29.2.1.2.1	protein.synthesis.ribosomal protein.eukaryotic.40S subunit
10.2.1	contig11787	at3g03050		29.2.1.2.1.10	protein.synthesis.ribosomal protein.eukaryotic.40S subunit.S10
10.2.1	contig13169	at5g05170		29.2.1.2.1.11	protein.synthesis.ribosomal protein.eukaryotic.40S subunit.S11
10.2.1	contig14263	at5g64740		29.2.1.2.1.12	protein.synthesis.ribosomal protein.eukaryotic.40S subunit.S12
10.2.1	contig14367	at5g17420		29.2.1.2.1.13	protein.synthesis.ribosomal protein.eukaryotic.40S subunit.S13
10.2.1	contig14920	at5g05170		29.2.1.2.1.14	protein.synthesis.ribosomal protein.eukaryotic.40S subunit.S14
10.2.1	contig15146	at5g44030		29.2.1.2.1.15	protein.synthesis.ribosomal protein.eukaryotic.40S subunit.S15
10.2.1	contig15147	at5g44030		29.2.1.2.1.16	protein.synthesis.ribosomal protein.eukaryotic.40S subunit.S16
10.2.1	contig15863	at4g32410		29.2.1.2.1.17	protein.synthesis.ribosomal protein.eukaryotic.40S subunit.S17
10.2.1	contig15864	at4g32410		29.2.1.2.1.18	protein.synthesis.ribosomal protein.eukaryotic.40S subunit.S18
10.2.1	contig15865	at4g32410		29.2.1.2.1.19	protein.synthesis.ribosomal protein.eukaryotic.40S subunit.S19
10.2.1	contig17537	at4g18780		29.2.1.2.1.2	protein.synthesis.ribosomal protein.eukaryotic.40S subunit.S2
10.2.1	contig18184	loc_os09g30130.1		29.2.1.2.1.20	protein.synthesis.ribosomal protein.eukaryotic.40S subunit.S20
10.2.1	contig19804	at3g03050		29.2.1.2.1.21	protein.synthesis.ribosomal protein.eukaryotic.40S subunit.S21
10.2.1	contig21581	at3g03050		29.2.1.2.1.22	protein.synthesis.ribosomal protein.eukaryotic.40S subunit.S22
10.2.1	contig22915	at4g24000		29.2.1.2.1.23	protein.synthesis.ribosomal protein.eukaryotic.40S subunit.S23
10.2.1	contig23375	at5g05170		29.2.1.2.1.24	protein.synthesis.ribosomal protein.eukaryotic.40S subunit.S24
10.2.1	contig24715	at1g55850		29.2.1.2.1.25	protein.synthesis.ribosomal protein.eukaryotic.40S subunit.S25
10.2.1	contig25294	at1g55850		29.2.1.2.1.26	protein.synthesis.ribosomal protein.eukaryotic.40S subunit.S26
10.2.1	contig25332	at5g05170		29.2.1.2.1.27	protein.synthesis.ribosomal protein.eukaryotic.40S subunit.S27
10.2.1	contig26112	at5g44030		29.2.1.2.1.28	protein.synthesis.ribosomal protein.eukaryotic.40S subunit.S28
10.2.1	contig27684	at5g64740		29.2.1.2.1.29	protein.synthesis.ribosomal protein.eukaryotic.40S subunit.S29
10.2.1	contig27925	at2g32540		29.2.1.2.1.3	protein.synthesis.ribosomal protein.eukaryotic.40S subunit.S3
10.2.1	contig28883	at4g15290		29.2.1.2.1.30	protein.synthesis.ribosomal protein.eukaryotic.40S subunit.S30
10.2.1	contig29258	at4g18780		29.2.1.2.1.31	protein.synthesis.ribosomal protein.eukaryotic.40S subunit.SA
10.2.1	contig29966	at5g17420		29.2.1.2.1.4	protein.synthesis.ribosomal protein.eukaryotic.40S subunit.S4
10.2.1	contig30478	at5g17420		29.2.1.2.1.5	protein.synthesis.ribosomal protein.eukaryotic.40S subunit.S5
10.2.1	contig30479	at5g05170		29.2.1.2.1.515	protein.synthesis.ribosomal protein.eukaryotic.40S subunit.S15A
10.2.1	contig31533	at5g44030		29.2.1.2.1.53	protein.synthesis.ribosomal protein.eukaryotic.40S subunit.S3A
10.2.1	contig53079	at1g02730		29.2.1.2.1.6	protein.synthesis.ribosomal protein.eukaryotic.40S subunit.S6
10.2.1	contig53363	at5g44030		29.2.1.2.1.7	protein.synthesis.ribosomal protein.eukaryotic.40S subunit.S7
10.2.1	contig53525	at1g55850		29.2.1.2.1.8	protein.synthesis.ribosomal protein.eukaryotic.40S subunit.S8
10.2.1	contig53562	loc_os05g08370.1		29.2.1.2.1.9	protein.synthesis.ribosomal protein.eukaryotic.40S subunit.S9
10.2.1	contig53769	at5g05170		29.2.1.2.2	protein.synthesis.ribosomal protein.eukaryotic.60S subunit
10.2.1	contig56945	at5g05170		29.2.1.2.2.1	protein.synthesis.ribosomal protein.eukaryotic.60S subunit.L1
10.2.1	contig58234	at2g32540		29.2.1.2.2.10	protein.synthesis.ribosomal protein.eukaryotic.60S subunit.L10
10.2.1	contig59148	at2g32540		29.2.1.2.2.11	protein.synthesis.ribosomal protein.eukaryotic.60S subunit.L11
10.2.1	contig59305	loc_os02g49332.1		29.2.1.2.2.12	protein.synthesis.ribosomal protein.eukaryotic.60S subunit.L12
10.2.1	contig59306	loc_os02g49332.1		29.2.1.2.2.13	protein.synthesis.ribosomal protein.eukaryotic.60S subunit.L13
10.2.1	contig59684	at4g18780		29.2.1.2.2.14	protein.synthesis.ribosomal protein.eukaryotic.60S subunit.L14
10.2.1	contig62639	at5g17420		29.2.1.2.2.141	protein.synthesis.ribosomal protein.eukaryotic.60S subunit.L4/L1
10.2.1	contig63031	at5g17420		29.2.1.2.2.15	protein.synthesis.ribosomal protein.eukaryotic.60S subunit.L15
10.2.1	contig63032	at5g17420		29.2.1.2.2.16	protein.synthesis.ribosomal protein.eukaryotic.60S subunit.L16
10.2.1	contig63728	at2g32620		29.2.1.2.2.17	protein.synthesis.ribosomal protein.eukaryotic.60S subunit.L17
10.2.1	contig63729	loc_os04g35020.1		29.2.1.2.2.1730	protein.synthesis.ribosomal protein.eukaryotic.60S subunit.L7/L30/S12
10.2.1	contig63730	loc_os10g20090.3		29.2.1.2.2.18	protein.synthesis.ribosomal protein.eukaryotic.60S subunit.L18
10.2.1	contig63933	at1g02730		29.2.1.2.2.19	protein.synthesis.ribosomal protein.eukaryotic.60S subunit.L19
10.2.1	contig63934	at1g02730		29.2.1.2.2.2	protein.synthesis.ribosomal protein.eukaryotic.60S subunit.L2
10.2.1	contig64129	loc_os05g08370.1		29.2.1.2.2.21	protein.synthesis.ribosomal protein.eukaryotic.60S subunit.L21
10.2.1	contig64196	loc_os01g54620.1		29.2.1.2.2.22	protein.synthesis.ribosomal protein.eukaryotic.60S subunit.L22
10.2.1	contig64313	loc_os09g30130.2		29.2.1.2.2.23	protein.synthesis.ribosomal protein.eukaryotic.60S subunit.L23
10.2.1	contig64433	loc_os10g20090.3		29.2.1.2.2.24	protein.synthesis.ribosomal protein.eukaryotic.60S subunit.L24
10.2.1	contig64565	loc_os04g35020.1		29.2.1.2.2.25	protein.synthesis.ribosomal protein.eukaryotic.60S subunit.L25
10.2.1	contig64566	at2g32620		29.2.1.2.2.26	protein.synthesis.ribosomal protein.eukaryotic.60S subunit.L26
10.2.1	contig64567	at5g64740		29.2.1.2.2.27	protein.synthesis.ribosomal protein.eukaryotic.60S subunit.L27
10.2.1	contig65268	loc_os02g49332.1		29.2.1.2.2.28	protein.synthesis.ribosomal protein.eukaryotic.60S subunit.L28
10.2.1	contig65269	loc_os02g49332.1		29.2.1.2.2.29	protein.synthesis.ribosomal protein.eukaryotic.60S subunit.L29
10.2.1	contig65270	at1g55850		29.2.1.2.2.3	protein.synthesis.ribosomal protein.eukaryotic.60S subunit.L3
10.2.1	contig66023	loc_os09g25490.1		29.2.1.2.2.30	protein.synthesis.ribosomal protein.eukaryotic.60S subunit.L30
10.2.1	contig66024	at4g18780		29.2.1.2.2.31	protein.synthesis.ribosomal protein.eukaryotic.60S subunit.L31
10.2.1	contig66025	at5g44030		29.2.1.2.2.32	protein.synthesis.ribosomal protein.eukaryotic.60S subunit.L32
10.2.1	contig66026	at5g17420		29.2.1.2.2.34	protein.synthesis.ribosomal protein.eukaryotic.60S subunit.L34
10.2.1	contig66027	at5g17420		29.2.1.2.2.35	protein.synthesis.ribosomal protein.eukaryotic.60S subunit.L35
10.2.1	contig66644	at5g64740		29.2.1.2.2.36	protein.synthesis.ribosomal protein.eukaryotic.60S subunit.L36
10.2.1	contig67165	at5g05170		29.2.1.2.2.37	protein.synthesis.ribosomal protein.eukaryotic.60S subunit.L37
10.2.1	contig67166	at5g05170		29.2.1.2.2.38	protein.synthesis.ribosomal protein.eukaryotic.60S subunit.L38
10.2.1	contig67377	at4g32410		29.2.1.2.2.39	protein.synthesis.ribosomal protein.eukaryotic.60S subunit.L39
10.2.1	contig67379	at4g32410		29.2.1.2.2.40	protein.synthesis.ribosomal protein.eukaryotic.60S subunit.L40
10.2.1	contig67381	at4g32410		29.2.1.2.2.41	protein.synthesis.ribosomal protein.eukaryotic.60S subunit.L41
10.2.1	contig67382	at4g32410		29.2.1.2.2.44	protein.synthesis.ribosomal protein.eukaryotic.60S subunit.L44
10.2.1	contig67384	at4g32410		29.2.1.2.2.5	protein.synthesis.ribosomal protein.eukaryotic.60S subunit.L5
10.2.1	contig67386	at4g32410		29.2.1.2.2.510	protein.synthesis.ribosomal protein.eukaryotic.60S subunit.L10A
10.2.1	contig69502	loc_os10g20090.3		29.2.1.2.2.513	protein.synthesis.ribosomal protein.eukaryotic.60S subunit.L13A
10.2.1	contig69570	at2g32620		29.2.1.2.2.518	protein.synthesis.ribosomal protein.eukaryotic.60S subunit.L18A
10.2.1	contig69937	at1g02730		29.2.1.2.2.523	protein.synthesis.ribosomal protein.eukaryotic.60S subunit.L23A
10.2.1	contig69938	at1g02730		29.2.1.2.2.527	protein.synthesis.ribosomal protein.eukaryotic.60S subunit.L27A
10.2.1	contig69939	loc_os12g36890.1		29.2.1.2.2.535	protein.synthesis.ribosomal protein.eukaryotic.60S subunit.L35A
10.2.1	contig70019	at1g02730		29.2.1.2.2.536	protein.synthesis.ribosomal protein.eukaryotic.60S subunit.L36A
10.2.1	contig70440	at5g44030		29.2.1.2.2.537	protein.synthesis.ribosomal protein.eukaryotic.60S subunit.L37A
10.2.1	contig70441	at5g44030		29.2.1.2.2.57	protein.synthesis.ribosomal protein.eukaryotic.60S subunit.L7A
10.2.1	contig70854	at4g32410		29.2.1.2.2.571	protein.synthesis.ribosomal protein.eukaryotic.60S subunit.L7A/NHP2/SNU13
10.2.1	contig70855	at5g64740		29.2.1.2.2.6	protein.synthesis.ribosomal protein.eukaryotic.60S subunit.L6
10.2.1	contig70856	loc_os05g08370.1		29.2.1.2.2.7	protein.synthesis.ribosomal protein.eukaryotic.60S subunit.L7
10.2.1	contig71303	at5g64740		29.2.1.2.2.8	protein.synthesis.ribosomal protein.eukaryotic.60S subunit.L8
10.2.1	contig113047	loc_os10g20090.1		29.2.1.2.2.80	protein.synthesis.ribosomal protein.eukaryotic.60S subunit.P0
10.2.1	contig113829	at5g64740		29.2.1.2.2.81	protein.synthesis.ribosomal protein.eukaryotic.60S subunit.P1
10.2.1	contig113893	loc_os05g08370.1		29.2.1.2.2.82	protein.synthesis.ribosomal protein.eukaryotic.60S subunit.P2
10.2.1	contig113894	at4g32410		29.2.1.2.2.83	protein.synthesis.ribosomal protein.eukaryotic.60S subunit.P3
10.2.1	contig115386	at3g03050		29.2.1.2.2.9	protein.synthesis.ribosomal protein.eukaryotic.60S subunit.L9
10.2.1	contig116164	at5g09870		29.2.1.2.2.99	protein.synthesis.ribosomal protein.eukaryotic.60S subunit.unknown
10.2.1	contig116395	at5g05170		29.2.1.99	protein.synthesis.ribosomal protein.unknown
10.2.1	contig116521	at2g32540		29.2.1.99.1	protein.synthesis.ribosomal protein.unknown.small subunit
10.2.1	contig117090	at1g55850		29.2.1.99.1.1	protein.synthesis.ribosomal protein.unknown.small subunit.S1
10.2.1	contig117450	at4g39350		29.2.1.99.1.18	protein.synthesis.ribosomal protein.unknown.small subunit.S18
10.2.1	contig118372	loc_os05g08370.1		29.2.1.99.1.19	protein.synthesis.ribosomal protein.unknown.small subunit.S19
10.2.1	contig118855	at1g55850		29.2.1.99.1.2	protein.synthesis.ribosomal protein.unknown.small subunit.S2
10.2.1	contig119708	at1g55850		29.2.1.99.1.205	protein.synthesis.ribosomal protein.unknown.small subunit.S2/S5
10.2.1	contig119721	at2g32540		29.2.1.99.1.21	protein.synthesis.ribosomal protein.unknown.small subunit.S21
10.2.1	contig119753	at5g05170		29.2.1.99.1.25	protein.synthesis.ribosomal protein.unknown.small subunit.S25
10.2.1	contig119910	at5g44030		29.2.1.99.1.4	protein.synthesis.ribosomal protein.unknown.small subunit.S4
10.2.1	contig121393	at4g18780		29.2.1.99.1.5	protein.synthesis.ribosomal protein.unknown.small subunit.S5
10.2.1	contig122838	at4g32410		29.2.1.99.1.6	protein.synthesis.ribosomal protein.unknown.small subunit.S6
10.2.1	contig122839	at4g32410		29.2.1.99.1.7	protein.synthesis.ribosomal protein.unknown.small subunit.S7
10.2.1	contig123321	loc_os02g49332.1		29.2.1.99.1.9	protein.synthesis.ribosomal protein.unknown.small subunit.S9
10.2.1	contig125023	at4g18780		29.2.1.99.2	protein.synthesis.ribosomal protein.unknown.large subunit
10.2.1	contig125024	loc_os01g54620.1		29.2.1.99.2.1	protein.synthesis.ribosomal protein.unknown.large subunit.L1
10.2.1	contig89377	at5g05170		29.2.1.99.2.1185	protein.synthesis.ribosomal protein.unknown.large subunit.L18/L5
10.2.1	contig89490	at4g32410		29.2.1.99.2.16	protein.synthesis.ribosomal protein.unknown.large subunit.L16
10.2.1	contig90314	at2g32620		29.2.1.99.2.18	protein.synthesis.ribosomal protein.unknown.large subunit.L18
10.2.1	contig90381	loc_os04g35020.1		29.2.1.99.2.19	protein.synthesis.ribosomal protein.unknown.large subunit.L19
10.2.1	contig93667	at2g32540		29.2.1.99.2.2	protein.synthesis.ribosomal protein.unknown.large subunit.L2
10.2.1	contig96252	loc_os09g30130.2		29.2.1.99.2.23	protein.synthesis.ribosomal protein.unknown.large subunit.L23
10.2.1	contig96941	at5g44030		29.2.1.99.2.27	protein.synthesis.ribosomal protein.unknown.large subunit.L27
10.2.1	contig96942	loc_os10g32980.1		29.2.1.99.2.34	protein.synthesis.ribosomal protein.unknown.large subunit.L34
10.2.1	contig96995	at5g17420		29.2.1.99.2.36	protein.synthesis.ribosomal protein.unknown.large subunit.L36
10.2.1	contig98037	at5g09870		29.2.1.99.2.39	protein.synthesis.ribosomal protein.unknown.large subunit.L39
10.2.1	contig101270	at1g55850		29.2.1.99.2.4	protein.synthesis.ribosomal protein.unknown.large subunit.L4
10.2.1	contig101807	at1g02730		29.2.1.99.2.5	protein.synthesis.ribosomal protein.unknown.large subunit.L5
10.2.1	contig101890	at2g32540		29.2.1.99.99	protein.synthesis.ribosomal protein.unknown.unknown
10.2.1	contig102291	loc_os10g32980.1		29.2.2	protein.synthesis.ribosome biogenesis
10.2.1	contig102825	loc_os09g30130.2		29.2.2.1	protein.synthesis.ribosome biogenesis.export from nucleus
10.2.1	contig102907	loc_os01g54620.1		29.2.2.2	protein.synthesis.ribosome biogenesis.Assembly factors
10.2.1	contig103247	at5g05170		29.2.2.2.1	protein.synthesis.ribosome biogenesis.Assembly factors.DExD-box helicases
10.2.1	contig103483	at5g64740		29.2.2.2.2	protein.synthesis.ribosome biogenesis.Assembly factors.GTPases
10.2.1	contig104412	loc_os04g35020.1		29.2.2.2.3	protein.synthesis.ribosome biogenesis.Assembly factors.WD-repeat proteins
10.2.1	contig104718	at1g02730		29.2.2.2.99	protein.synthesis.ribosome biogenesis.Assembly factors.misc
10.2.1	contig105399	loc_os09g30130.2		29.2.2.3	protein.synthesis.ribosome biogenesis.Pre-rRNA processing and modifications
10.2.1	contig105400	at1g55850		29.2.2.3.1	protein.synthesis.ribosome biogenesis.Pre-rRNA processing and modifications.snoRNPs
10.2.1	contig105401	loc_os02g49332.1		29.2.2.3.2	protein.synthesis.ribosome biogenesis.Pre-rRNA processing and modifications.snoRNAs
10.2.1	contig105843	at4g32410		29.2.2.3.3	protein.synthesis.ribosome biogenesis.Pre-rRNA processing and modifications.methylotransferases
10.2.1	contig105863	loc_os06g39970.1		29.2.2.3.4	protein.synthesis.ribosome biogenesis.Pre-rRNA processing and modifications.WD-repeat proteins
10.2.1	contig106154	at5g64740		29.2.2.3.5	protein.synthesis.ribosome biogenesis.Pre-rRNA processing and modifications.DExD-box helicases
10.2.1	contig106443	at4g39350		29.2.2.3.99	protein.synthesis.ribosome biogenesis.Pre-rRNA processing and modifications.misc
10.2.1	contig107141	at1g55850		29.2.2.50	protein.synthesis.ribosome biogenesis.BRIX
10.2.1	contig107323	loc_os04g35020.1		29.2.2.99	protein.synthesis.ribosome biogenesis.misc
10.2.1	contig107691	at5g44030		29.2.3	protein.synthesis.initiation
10.2.1	contig108276	at5g44030		29.2.3.1	protein.synthesis.initiation.deoxyhypusine synthase
10.2.1	contig108381	at5g05170		29.2.4	protein.synthesis.elongation
10.2.1	contig108410	at2g32540		29.2.4.1	protein.synthesis.elongation.deoxyhypusine synthase
10.2.1	contig109137	at5g04700		29.2.5	protein.synthesis.release
10.2.1	contig109431	at4g32410		29.2.6	protein.synthesis.ribosomal RNA
10.2.1	contig110258	at5g05170		29.2.7	protein.synthesis.transfer RNA
10.2.1	contig110259	at5g05170		29.2.7.1	protein.synthesis.transfer RNA.nucleus
10.2.1	contig110658	at2g32540		29.2.7.1.1	protein.synthesis.transfer RNA.nucleus.tRNA-Ala
10.2.1	contig111085	loc_os05g08370.1		29.2.7.1.10	protein.synthesis.transfer RNA.nucleus.tRNA-Ile
10.2.1	contig111128	at4g18780		29.2.7.1.11	protein.synthesis.transfer RNA.nucleus.tRNA-Leu
10.2.1	contig111129	at4g18780		29.2.7.1.12	protein.synthesis.transfer RNA.nucleus.tRNA-Lys
10.2.1	contig111422	at5g64740		29.2.7.1.13	protein.synthesis.transfer RNA.nucleus.tRNA-Met
10.2.1	contig111720	at4g32410		29.2.7.1.14	protein.synthesis.transfer RNA.nucleus.tRNA-Phe
10.2.1	contig112292	at5g05170		29.2.7.1.15	protein.synthesis.transfer RNA.nucleus.tRNA-Pro
10.2.1	contig112521	at4g39350		29.2.7.1.16	protein.synthesis.transfer RNA.nucleus.tRNA-Ser
10.2.1	contig112946	loc_os10g32980.1		29.2.7.1.17	protein.synthesis.transfer RNA.nucleus.tRNA-Thr
10.2.1	contig72866	at4g39350		29.2.7.1.18	protein.synthesis.transfer RNA.nucleus.tRNA-Trp
10.2.1	contig74260	at5g05170		29.2.7.1.19	protein.synthesis.transfer RNA.nucleus.tRNA-Tyr
10.2.1	contig74261	at5g05170		29.2.7.1.2	protein.synthesis.transfer RNA.nucleus.tRNA-Arg
10.2.1	contig75365	loc_os04g35020.1		29.2.7.1.20	protein.synthesis.transfer RNA.nucleus.tRNA-Val
10.2.1	contig75375	at4g39350		29.2.7.1.3	protein.synthesis.transfer RNA.nucleus.tRNA-Asn
10.2.1	contig76043	at2g32540		29.2.7.1.4	protein.synthesis.transfer RNA.nucleus.tRNA-Asp
10.2.1	contig76759	at4g39350		29.2.7.1.5	protein.synthesis.transfer RNA.nucleus.tRNA-Cys
10.2.1	contig77068	at5g64740		29.2.7.1.6	protein.synthesis.transfer RNA.nucleus.tRNA-Glu
10.2.1	contig77314	at1g02730		29.2.7.1.7	protein.synthesis.transfer RNA.nucleus.tRNA-Gln
10.2.1	contig77350	at1g55850		29.2.7.1.8	protein.synthesis.transfer RNA.nucleus.tRNA-Gly
10.2.1	contig77450	at4g32410		29.2.7.1.9	protein.synthesis.transfer RNA.nucleus.tRNA-His
10.2.1	contig77978	at5g05170		29.2.7.2	protein.synthesis.transfer RNA.plastid
10.2.1	contig79939	at5g05170		29.2.7.2.1	protein.synthesis.transfer RNA.plastid.tRNA-Ala
10.2.1	contig81073	at5g17420		29.2.7.2.10	protein.synthesis.transfer RNA.plastid.tRNA-Ile
10.2.1	contig81632	loc_os07g14850.1		29.2.7.2.11	protein.synthesis.transfer RNA.plastid.tRNA-Leu
10.2.1	contig81633	at5g64740		29.2.7.2.12	protein.synthesis.transfer RNA.plastid.tRNA-Lys
10.2.1	contig82514	at5g44030		29.2.7.2.13	protein.synthesis.transfer RNA.plastid.tRNA-Met
10.2.1	contig82515	at5g44030		29.2.7.2.14	protein.synthesis.transfer RNA.plastid.tRNA-Phe
10.2.1	contig82843	loc_os03g59340.1		29.2.7.2.15	protein.synthesis.transfer RNA.plastid.tRNA-Pro
10.2.1	contig82844	at4g32410		29.2.7.2.16	protein.synthesis.transfer RNA.plastid.tRNA-Ser
10.2.1	contig82845	at4g32410		29.2.7.2.17	protein.synthesis.transfer RNA.plastid.tRNA-Thr
10.2.1	contig83111	at5g05170		29.2.7.2.18	protein.synthesis.transfer RNA.plastid.tRNA-Trp
10.2.1	contig83433	at5g64740		29.2.7.2.19	protein.synthesis.transfer RNA.plastid.tRNA-Tyr
10.2.1	contig86198	at4g39350		29.2.7.2.2	protein.synthesis.transfer RNA.plastid.tRNA-Arg
10.2.1	contig87135	at1g02730		29.2.7.2.20	protein.synthesis.transfer RNA.plastid.tRNA-Val
10.2.1	contig88274	loc_os09g30120.1		29.2.7.2.3	protein.synthesis.transfer RNA.plastid.tRNA-Asn
10.2.1	contig148758	loc_os07g10770.1		29.2.7.2.4	protein.synthesis.transfer RNA.plastid.tRNA-Asp
10.2.1	contig149935	at4g32410		29.2.7.2.5	protein.synthesis.transfer RNA.plastid.tRNA-Cys
10.2.1	contig151674	loc_os06g42020.1		29.2.7.2.6	protein.synthesis.transfer RNA.plastid.tRNA-Glu
10.2.1	contig158658	at3g03050		29.2.7.2.7	protein.synthesis.transfer RNA.plastid.tRNA-Gln
10.2.1	contig159197	at5g05170		29.2.7.2.8	protein.synthesis.transfer RNA.plastid.tRNA-Gly
10.2.1	contig159198	at5g05170		29.2.7.2.9	protein.synthesis.transfer RNA.plastid.tRNA-His
10.2.1	contig162848	loc_os01g54620.1		29.2.7.3	protein.synthesis.transfer RNA.mitochondrion
10.2.1	contig162849	loc_os01g54620.1		29.2.7.3.10	protein.synthesis.transfer RNA.mitochondrion.tRNA-Ile
10.2.1	contig164533	at5g64740		29.2.7.3.12	protein.synthesis.transfer RNA.mitochondrion.tRNA-Lys
10.2.1	contig164534	at4g32410		29.2.7.3.13	protein.synthesis.transfer RNA.mitochondrion.tRNA-Met
10.2.1	contig164535	at4g32410		29.2.7.3.15	protein.synthesis.transfer RNA.mitochondrion.tRNA-Pro
10.2.1	contig164536	at4g32410		29.2.7.3.16	protein.synthesis.transfer RNA.mitochondrion.tRNA-Ser
10.2.1	contig164537	at5g64740		29.2.7.3.18	protein.synthesis.transfer RNA.mitochondrion.tRNA-Trp
10.2.1	contig37137	at4g32410		29.2.7.3.19	protein.synthesis.transfer RNA.mitochondrion.tRNA-Tyr
10.2.1	contig37138	at4g32410		29.2.7.3.3	protein.synthesis.transfer RNA.mitochondrion.tRNA-Asn
10.2.1	contig37241	at4g32410		29.2.7.3.4	protein.synthesis.transfer RNA.mitochondrion.tRNA-Asp
10.2.1	contig37883	loc_os07g24190.2		29.2.7.3.5	protein.synthesis.transfer RNA.mitochondrion.tRNA-Cys
10.2.1	contig38202	at5g64740		29.2.7.3.6	protein.synthesis.transfer RNA.mitochondrion.tRNA-Glu
10.2.1	contig39172	at4g18780		29.2.7.3.7	protein.synthesis.transfer RNA.mitochondrion.tRNA-Gln
10.2.1	contig40149	at4g32410		29.2.7.3.8	protein.synthesis.transfer RNA.mitochondrion.tRNA-Gly
10.2.1	contig41032	loc_os09g30130.2		29.2.99	protein.synthesis.misc
10.2.1	contig41999	at1g02730		29.3	protein.targeting
10.2.1	contig42032	loc_os09g25490.1		29.3.1	protein.targeting.nucleus
10.2.1	contig42139	at4g24000		29.3.2	protein.targeting.mitochondria
10.2.1	contig42649	at5g05170		29.3.3	protein.targeting.chloroplast
10.2.1	contig43167	at1g55850		29.3.4	protein.targeting.secretory pathway
10.2.1	contig43659	at2g32540		29.3.4.1	protein.targeting.secretory pathway.ER
10.2.1	contig45476	at5g05170		29.3.4.2	protein.targeting.secretory pathway.golgi
10.2.1	contig45991	loc_os01g54620.1		29.3.4.3	protein.targeting.secretory pathway.vacuole
10.2.1	contig46496	at4g32410		29.3.4.4	protein.targeting.secretory pathway.plasma membrane
10.2.1	contig46497	at4g32410		29.3.4.99	protein.targeting.secretory pathway.unspecified
10.2.1	contig47093	at3g03050		29.3.5	protein.targeting.peroxisomes
10.2.1	contig47157	loc_os10g20090.1		29.3.99	protein.targeting.unknown
10.2.1	contig47320	at4g32410		29.4	protein.postranslational modification
10.2.1	contig49566	at1g02730		29.4.1	protein.postranslational modification.kinase
10.2.1	contig50734	at4g39350		29.4.1.51	protein.postranslational modification.kinase.receptor like cytoplasmatic kinase I
10.2.1	contig51291	at5g05170		29.4.1.52	protein.postranslational modification.kinase.receptor like cytoplasmatic kinase II
10.2.1	contig51292	at5g05170		29.4.1.53	protein.postranslational modification.kinase.receptor like cytoplasmatic kinase III
10.2.1	contig126069	at4g32410		29.4.1.54	protein.postranslational modification.kinase.receptor like cytoplasmatic kinase IV
10.2.1	contig127112	at2g32540		29.4.1.55	protein.postranslational modification.kinase.receptor like cytoplasmatic kinase V
10.2.1	contig127568	at5g64740		29.4.1.56	protein.postranslational modification.kinase.receptor like cytoplasmatic kinase VI
10.2.1	contig128053	at4g39350		29.4.1.57	protein.postranslational modification.kinase.receptor like cytoplasmatic kinase VII
10.2.1	contig129399	loc_os01g54620.1		29.4.1.58	protein.postranslational modification.kinase.receptor like cytoplasmatic kinase VIII
10.2.1	contig129400	at4g18780		29.4.1.59	protein.postranslational modification.kinase.receptor like cytoplasmatic kinase IX
10.2.1	contig129401	loc_os01g54620.1		29.4.1.60	protein.postranslational modification.kinase.receptor like cytoplasmatic kinase X
10.2.1	contig129403	loc_os01g54620.1		29.4.1.61	protein.postranslational modification.kinase.receptor like cytoplasmatic kinase X
10.2.1	contig129404	loc_os01g54620.1		29.5	protein.degradation
10.2.1	contig129405	loc_os01g54620.1		29.5.1	protein.degradation.subtilases
10.2.1	contig129406	loc_os01g54620.1		29.5.11	protein.degradation.ubiquitin
10.2.1	contig129414	at4g18780		29.5.11.1	protein.degradation.ubiquitin.ubiquitin
10.2.1	contig129415	loc_os01g54620.1		29.5.11.2	protein.degradation.ubiquitin.E1
10.2.1	contig131666	at5g64740		29.5.11.20	protein.degradation.ubiquitin.proteasom
10.2.1	contig132257	at4g18780		29.5.11.3	protein.degradation.ubiquitin.E2
10.2.1	contig133446	at5g05170		29.5.11.4	protein.degradation.ubiquitin.E3
10.2.1	contig133448	at5g05170		29.5.11.4.1	protein.degradation.ubiquitin.E3.HECT
10.2.1	contig134127	loc_os10g20090.3		29.5.11.4.2	protein.degradation.ubiquitin.E3.RING
10.2.1	contig134128	loc_os04g35020.1		29.5.11.4.3	protein.degradation.ubiquitin.E3.SCF
10.2.1	contig135602	at5g64740		29.5.11.4.3.1	protein.degradation.ubiquitin.E3.SCF.SKP
10.2.1	contig135603	at5g64740		29.5.11.4.3.2	protein.degradation.ubiquitin.E3.SCF.FBOX
10.2.1	contig135604	at5g64740		29.5.11.4.3.3	protein.degradation.ubiquitin.E3.SCF.cullin
10.2.1	contig135605	at4g39350		29.5.11.4.3.4	protein.degradation.ubiquitin.E3.SCF.RBX
10.2.1	contig135606	at5g64740		29.5.11.4.4	protein.degradation.ubiquitin.E3.APC
10.2.1	contig136702	at5g64740		29.5.11.4.5	protein.degradation.ubiquitin.E3.BTB/POZ Cullin3
10.2.1	contig137585	loc_os05g08370.1		29.5.11.4.5.1	protein.degradation.ubiquitin.E3.BTB/POZ Cullin3.Cullin3
10.2.1	contig140148	at2g32540		29.5.11.4.5.2	protein.degradation.ubiquitin.E3.BTB/POZ Cullin3.BTB/POZ
10.2.1	contig145206	at5g64740		29.5.11.4.6	protein.degradation.ubiquitin.E3.DCX
10.2.1001	ribose	cell wall degradation		29.5.11.4.99	protein.degradation.ubiquitin.E3.unspecified
10.2.1002	ribonate	cell wall degradation		29.5.11.5	protein.degradation.ubiquitin.ubiquitin protease
10.2.1003	fucose	cell wall degradation		29.5.2	protein.degradation.autophagy
10.2.1004	mannose	cell wall degradation		29.5.3	protein.degradation.cysteine protease
10.2.1005	galactose	cell wall degradation		29.5.30	protein.degradation.prolyl protease
10.2.1006	arabinose	cell wall degradation		29.5.31	protein.degradation.alanine protease
10.2.1007	galacturonate	cell wall degradation		29.5.4	protein.degradation.aspartate protease
10.2.1008	glucosamine	cell wall degradation		29.5.5	protein.degradation.serine protease
10.2.1009	glucosaminate	cell wall degradation		29.5.7	protein.degradation.metalloprotease
10.2.1010	rhamnose	cell wall degradation		29.5.9	protein.degradation.AAA type
10.2.1011	melibiose	cell wall degradation		29.6	protein.folding
10.2.1012	levoglucosan	cell wall degradation, degradation of cellulose		29.6.1	protein.folding.prefoldin and trigger factor
10.2.1013	hydroxyproline	cell wall degradation		29.6.2	protein.folding.chaperones and co-chaperones
10.2.2	contig1748	at5g60920		29.6.2.1	protein.folding.chaperones and co-chaperones.small HSPs
10.2.2	contig7817	at5g15630		29.6.2.1.1	protein.folding.chaperones and co-chaperones.small HSPs.chaperones
10.2.2	contig15253	at5g60920		29.6.2.1.2	protein.folding.chaperones and co-chaperones.small HSPs.co-chaperones
10.2.2	contig16762	q6z4g8|cobl1_orysa		29.6.2.2	protein.folding.chaperones and co-chaperones.HSP60s
10.2.2	contig18842	at4g16120		29.6.2.2.1	protein.folding.chaperones and co-chaperones.HSP60s.cytosolic
10.2.2	contig22324	at5g60920		29.6.2.2.1.1	protein.folding.chaperones and co-chaperones.HSP60s.cytosolic.chaperones
10.2.2	contig33182	at4g16120		29.6.2.2.1.2	protein.folding.chaperones and co-chaperones.HSP60s.cytosolic.co-chaperones
10.2.2	contig35711	at5g15630		29.6.2.2.2	protein.folding.chaperones and co-chaperones.HSP60s.organelle
10.2.2	contig69748	at5g60920		29.6.2.2.2.1	protein.folding.chaperones and co-chaperones.HSP60s.organelle.chaperones
10.2.2				29.6.2.2.2.2	protein.folding.chaperones and co-chaperones.HSP60s.organelle.co-chaperones
10.2.2	contig96771	at3g02210		29.6.2.3	protein.folding.chaperones and co-chaperones.HSP70s
10.2.2	contig108227	at3g16860		29.6.2.3.1	protein.folding.chaperones and co-chaperones.HSP70s.chaperones
10.2.2	contig110723	at5g15630		29.6.2.3.2	protein.folding.chaperones and co-chaperones.HSP70s.co-chaperones
10.2.2	contig80569	at5g15630		29.6.2.3.2.1	protein.folding.chaperones and co-chaperones.HSP70s.co-chaperones.nucleotide exchange factor
10.2.2	contig151981	at3g16860		29.6.2.3.2.2	protein.folding.chaperones and co-chaperones.HSP70s.co-chaperones.J-domain
10.2.2	contig38515	at5g15630		29.6.2.4	protein.folding.chaperones and co-chaperones.HSP90s
10.2.2	contig130702	q6z4g8|cobl1_orysa		29.6.2.4.1	protein.folding.chaperones and co-chaperones.HSP90s.chaperones
10.2.2	contig130703	at3g29810		29.6.2.4.2	protein.folding.chaperones and co-chaperones.HSP90s.co-chaperones
10.2.2	contig133889	at5g15630		29.6.2.5	protein.folding.chaperones and co-chaperones.HSP100s
10.2.2	contig136312	at3g02210		29.6.2.5.1	protein.folding.chaperones and co-chaperones.HSP100s.chaperones
10.2.2	contig136313	at5g60920		29.6.2.5.2	protein.folding.chaperones and co-chaperones.HSP100s.co-chaperones
10.2.2	contig136336	at4g16120		29.6.3	protein.folding.immunophilins IMM)
10.2.2	contig145190	at5g60920		29.6.3.1	protein.folding.immunophilins IMM).FKBPs
10.2.2	contig145191	at5g60920		29.6.3.2	protein.folding.immunophilins IMM).cyclophilins
10.2.2	contig145192	at3g02210		29.7	protein.glycosylation
10.3	contig738	at5g62620		29.7.1	protein.glycosylation.mannosyl-oligosaccharide glucosidase I
10.3	contig739	at5g62620		29.7.10	protein.glycosylation.alpha-1,3-fucosyltransferasealpha-1,3-FucT)
10.3	contig5023	at5g62620		29.7.11	protein.glycosylation.alpha-N-acetylglucosaminidase
10.3	contig5940	at1g74680		29.7.12	protein.glycosylation.beta-1,3-galactosyltransferasebeta-1,3-GalT)
10.3	contig6537	loc_os01g59630.1		29.7.13	protein.glycosylation.alpha-1,4-fucosyltransferasealpha-1,4-FucT)
10.3	contig9491	at5g33290		29.7.2	protein.glycosylation.mannosyl-oligosaccharide glucosidase II
10.3	contig16834	q9m5q1|fut1_pea		29.7.3	protein.glycosylation.mannosyl-oligosaccharide alpha-1,2-mannosidase
10.3	contig18951	q9m5q1|fut1_pea		29.7.4	protein.glycosylation.UDP-glucose glycoprotein glucosyltransferase
10.3	contig22111	at1g74680		29.7.5	protein.glycosylation.alpha-1,3-mannosyl-glycoprotein-beta-1,2-N-acetylglucosaminyltransferaseGnTI)
10.3	contig25949	q9m5q1|fut1_pea		29.7.6	protein.glycosylation.beta-1,4-mannosyl-glucoprotein-beta-1,4-N-acetylglucosaminyltransferase
10.3	contig26096	at3g45400		29.7.7	protein.glycosylation.mannosyl-oligosaccharide-1,3-1,6-alpha-mannosidaseGMII)
10.3	contig26212	at5g62620		29.7.8	protein.glycosylation.alpha-1,6-mannosyl-glycoprotein-beta-1,2-N-acetylglucosaminyltransferaseGnTII)
10.3	contig29442	at2g03220		29.7.9	protein.glycosylation.beta-1,2-xylosyltransferasebeta-1,2-XylT)
10.3	contig55448	loc_os03g58920.1		29.8	protein.assembly and cofactor ligation
10.3	contig58682	at5g62620		3	minor CHO metabolism
10.3	contig116398	at1g74680		3.1	minor CHO metabolism.raffinose family
10.3	contig117411	loc_os03g58920.1		3.1.1	minor CHO metabolism.raffinose family.galactinol synthases
10.3	contig90249	q9m5q1|fut1_pea		3.1.1.1	minor CHO metabolism.raffinose family.galactinol synthases.known
10.3	contig92872	q9m5q1|fut1_pea		3.1.1.2	minor CHO metabolism.raffinose family.galactinol synthases.putative
10.3	contig96665	q9m5q1|fut1_pea		3.1.1001	minor CHO metabolism.raffinose family
10.3	contig96875	at1g74800		3.1.1002	minor CHO metabolism.raffinose family
10.3	contig96876	loc_os03g58920.1		3.1.2	minor CHO metabolism.raffinose family.raffinose synthases
10.3	contig97320	q9m5q1|fut1_pea		3.1.2.1	minor CHO metabolism.raffinose family.raffinose synthases.known
10.3	contig100706	q9m5q1|fut1_pea		3.1.2.2	minor CHO metabolism.raffinose family.raffinose synthases.putative
10.3	contig113008	at1g74680		3.1.3	minor CHO metabolism.raffinose family.stachyose synthases
10.3	contig113009	at1g74680		3.2	minor CHO metabolism.trehalose
10.3	contig73709	at1g74380		3.2.1	minor CHO metabolism.trehalose.TPS
10.3	contig73710	at1g74380		3.2.1001	minor CHO metabolism.trehalose
10.3	contig73711	at2g21950		3.2.2	minor CHO metabolism.trehalose.TPP
10.3	contig73715	at2g21950		3.2.3	minor CHO metabolism.trehalose.potential TPS/TPP
10.3	contig73716	at2g21950		3.2.4	minor CHO metabolism.trehalose.trehalase
10.3	contig73717	at2g21950		3.3	minor CHO metabolism.sugar alcohols
10.3	contig73718	at5g07720		3.3.1001	minor CHO metabolism.sugar alcohols
10.3	contig73720	at5g07720		3.3.1002	minor CHO metabolism.sugar alcohols
10.3	contig159420	at5g07720		3.3.1003	minor CHO metabolism.sugar alcohols
10.3	contig49212	q9m5q1|fut1_pea		3.3.1004	minor CHO metabolism.sugar alcohols
10.3	contig136523	q9m5q1|fut1_pea		3.3.1005	minor CHO metabolism.sugar alcohols
10.3.1				3.3.1006	minor CHO metabolism.sugar alcohols
10.3.1.1				3.3.1007	minor CHO metabolism.sugar alcohols
10.3.1.1	contig19855	at2g20370		3.3.1008	minor CHO metabolism.sugar alcohols
10.3.2	contig1078	at3g50760		3.3.1009	minor CHO metabolism.sugar alcohols
10.3.2	contig3844	at1g19300		3.3.1010	minor CHO metabolism.sugar alcohols
10.3.2	contig5971	at4g36890		3.3.1011	minor CHO metabolism.sugar alcohols
10.3.2	contig7130	at2g28110		3.3.1012	minor CHO metabolism.sugar alcohols
10.3.2	contig7960	at3g18660		3.4	minor CHO metabolism.myo-inositol
10.3.2	contig16223	at4g33330		3.4.1	minor CHO metabolism.myo-inositol.poly-phosphatases
10.3.2	contig16323	at1g19300		3.4.1001	minor CHO metabolism.myo-inositol
10.3.2	contig16359	at2g37090		3.4.1002	minor CHO metabolism.myo-inositol
10.3.2	contig16987	at5g54690		3.4.1003	minor CHO metabolism.myo-inositol
10.3.2	contig20181	at2g28110		3.4.1004	minor CHO metabolism.myo-inositol
10.3.2	contig21929	at1g77130		3.4.2	minor CHO metabolism.myo-inositol.InsP-Kinases
10.3.2	contig23642	at4g33330		3.4.3	minor CHO metabolism.myo-inositol.InsP Synthases
10.3.2	contig26741	at1g19300		3.4.4	minor CHO metabolism.myo-inositol.myo inositol oxygenases
10.3.2	contig28846	at4g33330		3.4.5	minor CHO metabolism.myo-inositol.inositol phosphatase
10.3.2	contig52611	at1g77130		3.5	minor CHO metabolism.others
10.3.2	contig53009	at5g54690		3.5.1	minor CHO metabolism.others.Xylose isomerase
10.3.2	contig59919	at1g19300		3.6	minor CHO metabolism.callose
10.3.2	contig59920	at1g19300		3.7	minor CHO metabolism.sugar kinases
10.3.2	contig59923	at1g19300		3.8	minor CHO metabolism.galactose
10.3.2	contig64966	at3g50760		3.8.1	minor CHO metabolism.galactose.galactokinases
10.3.2	contig117749	at1g77130		3.8.2	minor CHO metabolism.galactose.alpha-galactosidases
10.3.2	contig95810	at5g54690		3.8.3	minor CHO metabolism.galactose.galactose-1-phosphate uridyl transferases
10.3.2	contig101492	at4g33330		3.99	minor CHO metabolism.misc
10.3.2	contig106550	at5g54690		3.99.1001	minor CHO metabolism.misc
10.3.2	contig86875	at5g54690		3.99.1002	minor CHO metabolism.misc
10.3.2	contig163756	at1g19300		3.99.1003	minor CHO metabolism.misc
10.3.2	contig37929	at1g19300		3.99.1004	minor CHO metabolism.misc
10.3.2	contig49486	at5g54690		3.99.1005	minor CHO metabolism.misc
10.3.2	contig49487	at5g54690		3.99.1006	minor CHO metabolism.misc
10.3.2	contig129358	at2g28110		3.99.1007	minor CHO metabolism.misc
10.3.2	contig133746	at2g37090		3.99.1008	minor CHO metabolism.misc
10.3.2	contig136912	at1g19300		3.99.1009	minor CHO metabolism.misc
10.3.2	contig137058	at2g28110		3.99.1010	minor CHO metabolism.misc
10.3.2	contig144558	at4g33330		3.99.1011	minor CHO metabolism.misc
10.3.3				3.99.1012	minor CHO metabolism.misc
10.3.4				3.99.1013	minor CHO metabolism.misc
10.3.5				3.99.1014	minor CHO metabolism.misc
10.4				3.99.1015	minor CHO metabolism.misc
10.4	contig14834	at3g25140		3.99.1016	minor CHO metabolism.misc
10.4	contig18625	at3g25140		3.99.1017	minor CHO metabolism.misc
10.4	contig23429	at3g25140		3.99.1018	minor CHO metabolism.misc
10.4	contig23430	at3g25140		3.99.1019	minor CHO metabolism.misc
10.4	contig27092	at3g25140		3.99.1020	minor CHO metabolism.misc
10.4	contig32822	at3g25140		3.99.1021	minor CHO metabolism.misc
10.4	contig35027	at3g25140		3.99.1022	minor CHO metabolism.misc
10.4	contig114296	at3g25140		3.99.1023	minor CHO metabolism.misc
10.4	contig100276	at3g25140		3.99.1024	minor CHO metabolism.misc
10.4	contig85533	at3g25140		3.99.1025	minor CHO metabolism.misc
10.4	contig40921	at3g25140		3.99.1026	minor CHO metabolism.misc
10.4.1				3.99.1027	minor CHO metabolism.misc.Laminaribiose
10.4.1.1				30	signalling
10.4.1.1	contig15139	at3g61130		30.1	signalling.in sugar and nutrient physiology
10.4.1.1	contig20529	at3g61130		30.1.1	signalling.in sugar and nutrient physiology
10.4.1.1	contig24206	at3g61130		30.1.2	signalling.in sugar and nutrient physiology.pyruvate dehydrogenase kinase
10.4.1.1	contig32214	at3g61130		30.1	signalling.phosphorelay
10.4.1.1	contig66389	at3g61130		30.1001	signaling
10.4.1.1	contig115433	at3g61130		30.1002	signaling
10.4.1.1	contig102911	at3g61130		30.1003	signaling
10.4.1.1	contig106276	at3g61130		30.1004	signaling
10.4.1.1	contig108647	at3g61130		30.1005	signaling
10.4.1.1	contig108648	at3g61130		30.1006	signaling
10.4.1.1	contig73293	at3g61130		30.1007	signaling
10.4.1.1	contig73294	loc_os09g36190.2		30.1008	signaling
10.4.1.1	contig81298	at3g61130		30.1009	signaling
10.4.1.1	contig85016	at3g61130		30.11	signalling.light
10.4.1.1	contig148411	at3g61130		30.11.1	signalling.light.COP9 signalosome
10.4.1.1	contig39769	at3g61130		30.11.2	signalling.light.red light
10.4.2				30.11.3	signalling.light.blue light
10.4.3				30.12	signalling.gravity
10.4.3.6	contig1129	at4g01220		30.13	signalling.stress
10.4.3.6				30.13.1	signalling.stress.biotic
10.4.3.6	contig27229	at4g01220		30.13.2	signalling.stress.abiotic
10.4.3.6	contig93589	at4g01220		30.14	signalling.cyclic nucleotides
10.4.3.6	contig99806	at4g01220		30.2	signalling.receptor kinases
10.4.3.6	contig101333	at4g01220		30.2.1	signalling.receptor kinases.leucine rich repeat I
10.4.3.6	contig105386	at4g01220		30.2.10	signalling.receptor kinases.leucine rich repeat X
10.4.3.6	contig146912	at4g01220		30.2.11	signalling.receptor kinases.leucine rich repeat XI
10.4.3.6	contig136814	at4g01220		30.2.12	signalling.receptor kinases.leucine rich repeat XII
10.4.4				30.2.13	signalling.receptor kinases.leucine rich repeat XIII
10.4.4.1	contig9491	at5g33290		30.2.14	signalling.receptor kinases.leucine rich repeat XIV
10.4.4.1				30.2.15	signalling.receptor kinases.thaumatin like
10.5	contig4779	loc_os01g44250.1		30.2.16	signalling.receptor kinases.Catharanthus roseus-like RLK1
10.5	contig12099	at3g48530		30.2.17	signalling.receptor kinases.DUF 26
[truncated: 179,611 more rows]
