# Supplementary material for: Transcriptome Sequencing of Diverse Peanut (Arachis) Wild Species and the Cultivated Species Reveals a Wealth of Untapped Genetic Variability
Source: G3 (Bethesda). 2016 Oct 10;6(12):3825–36. doi: 10.1534/g3.115.026898 (PMC5144954; doi:10.1534/g3.115.026898)
Supplement: Supplemental Material [file supp_g3.115.026898_FileS2.xlsx]

## Sheet: Sheet1
Contig	Description	TFs
'contig25449'	'(at5g47435 : 409.0) encodes one of the two putative formyltetrahydrofolate deformylase. Located in the mitochondrion. Involved in photorespiratory tetrahydrofolate cycle.; formyltetrahydrofolate deformylase, putative; FUNCTIONS IN: hydroxymethyl-, formyl- and related transferase activity, formyltetrahydrofolate deformylase activity; INVOLVED IN: tetrahydrofolate metabolic process, purine ribonuc…	MADS
'contig94156'	'(at4g14900 : 650.0) FRIGIDA-like protein; CONTAINS InterPro DOMAIN/s: Frigida-like (InterPro:IPR012474); BEST Arabidopsis thaliana protein match is: FRIGIDA-like protein (TAIR:AT3G22440.1); Has 30201 Blast hits to 17322 proteins in 780 species: Archae - 12; Bacteria - 1396; Metazoa - 17338; Fungi - 3422; Plants - 5037; Viruses - 0; Other Eukaryotes - 2996 (source: NCBI BLink). & (loc_os03g58070.…
'contig5575'	'(p58822|pgip2_phavu : 150.0) Polygalacturonase inhibitor 2 precursor (Polygalacturonase-inhibiting protein) (PGIP-2) - Phaseolus vulgaris (Kidney bean) (French bean) & (at3g12145 : 125.0) A novel leucine-rich repeat protein. Interacts directly with MADS domain transcription factor.; FLOR1 (FLR1); FUNCTIONS IN: enzyme inhibitor activity, transcription factor binding; INVOLVED IN: biological_proce…	MADS	431
'contig6551'	'(p58822|pgip2_phavu : 150.0) Polygalacturonase inhibitor 2 precursor (Polygalacturonase-inhibiting protein) (PGIP-2) - Phaseolus vulgaris (Kidney bean) (French bean) & (at3g12145 : 129.0) A novel leucine-rich repeat protein. Interacts directly with MADS domain transcription factor.; FLOR1 (FLR1); FUNCTIONS IN: enzyme inhibitor activity, transcription factor binding; INVOLVED IN: biological_proce…	MYB
'contig23798'	'(p35334|pgip1_phavu : 287.0) Polygalacturonase inhibitor 1 precursor (Polygalacturonase-inhibiting protein) (PGIP-1) - Phaseolus vulgaris (Kidney bean) (French bean) & (at3g12145 : 238.0) A novel leucine-rich repeat protein. Interacts directly with MADS domain transcription factor.; FLOR1 (FLR1); FUNCTIONS IN: enzyme inhibitor activity, transcription factor binding; INVOLVED IN: biological_proce…
'contig26126'	'(p35334|pgip1_phavu : 291.0) Polygalacturonase inhibitor 1 precursor (Polygalacturonase-inhibiting protein) (PGIP-1) - Phaseolus vulgaris (Kidney bean) (French bean) & (at3g12145 : 245.0) A novel leucine-rich repeat protein. Interacts directly with MADS domain transcription factor.; FLOR1 (FLR1); FUNCTIONS IN: enzyme inhibitor activity, transcription factor binding; INVOLVED IN: biological_proce…
'contig130399'	'(p58823|pgip3_phavu : 85.5) Polygalacturonase inhibitor 3 precursor (Polygalacturonase-inhibiting protein) (PGIP-2) (PGIP-3) - Phaseolus vulgaris (Kidney bean) (French bean) & (at3g12145 : 71.6) A novel leucine-rich repeat protein. Interacts directly with MADS domain transcription factor.; FLOR1 (FLR1); FUNCTIONS IN: enzyme inhibitor activity, transcription factor binding; INVOLVED IN: biologica…
'contig63520'	'(p39866|nia2_phavu : 1023.0) Nitrate reductase [NADH] 2 (EC 1.7.1.1) (NR-2) - Phaseolus vulgaris (Kidney bean) (French bean) & (at1g37130 : 926.0) Identified as a mutant resistant to chlorate. Encodes nitrate reductase structural gene. Involved in nitrate assimilation. Has nitrate reductase activity. Up-regulated by the fungus P. indica. Binds transcription factor At2g35940.; nitrate reductase 2…
'contig137309'	'(at3g02780 : 425.0) Encodes a protein with isopentenyl diphosphate:dimethylallyl diphosphate isomerase activity. There is genetic evidence that it functions in the mevalonate, but not the MEP biosynthetic pathway.; isopentenyl pyrophosphate:dimethylallyl pyrophosphate isomerase 2 (IPP2); FUNCTIONS IN: isopentenyl-diphosphate delta-isomerase activity; INVOLVED IN: chlorophyll biosynthetic process…
'contig4508'	'(at5g49330 : 176.0) Member of the R2R3 factor gene family.; myb domain protein 111 (MYB111); CONTAINS InterPro DOMAIN/s: SANT, DNA-binding (InterPro:IPR001005), Homeodomain-like (InterPro:IPR009057), Myb, DNA-binding (InterPro:IPR014778), HTH transcriptional regulator, Myb-type, DNA-binding (InterPro:IPR017930), Homeodomain-related (InterPro:IPR012287), Myb transcription factor (InterPro:IPR0154…
'contig11451'	'(loc_os10g33810.1 : 176.0) no description available & (q7xbh4|myb4_orysa : 174.0) Myb-related protein Myb4 (OsMyb4) (Transcription factor RLTR1) - Oryza sativa (Rice) & (at3g23250 : 170.0) Member of the R2R3 factor gene family.; myb domain protein 15 (MYB15); CONTAINS InterPro DOMAIN/s: SANT, DNA-binding (InterPro:IPR001005), Homeodomain-like (InterPro:IPR009057), Myb, DNA-binding (InterPro:IPR0…
'contig120855'	'(loc_os08g33660.1 : 121.0) no description available & (at3g01140 : 119.0) Encodes a MIXTA-like MYB gene NOECK (NOK). Loss of function mutations show an increased number of branchpoints in leaf trichomes suggesting a role in negative regulation of trichome branching.; myb domain protein 106 (MYB106); FUNCTIONS IN: DNA binding, sequence-specific DNA binding transcription factor activity; INVOLVED …
'contig162115'	'(loc_os03g29614.1 : 176.0) no description available & (p10290|mybc_maize : 173.0) Anthocyanin regulatory C1 protein - Zea mays (Maize) & (at2g16720 : 167.0) Encodes a member of MYB3R- and R2R3- type MYB- encoding genes; myb domain protein 7 (MYB7); CONTAINS InterPro DOMAIN/s: SANT, DNA-binding (InterPro:IPR001005), Homeodomain-like (InterPro:IPR009057), Myb, DNA-binding (InterPro:IPR014778), HTH…
'contig45988'	'(loc_os10g33810.1 : 164.0) no description available & (at2g31180 : 160.0) Member of the R2R3 factor gene family.; myb domain protein 14 (MYB14); CONTAINS InterPro DOMAIN/s: SANT, DNA-binding (InterPro:IPR001005), Homeodomain-like (InterPro:IPR009057), Myb, DNA-binding (InterPro:IPR014778), HTH transcriptional regulator, Myb-type, DNA-binding (InterPro:IPR017930), Homeodomain-related (InterPro:IP…
'contig133284'	'(p27898|mybp_maize : 85.1) Myb-related protein P - Zea mays (Maize) & (at2g47460 : 82.0) "MYB12 belongs to subgroup 7 of the R2R3-MYB family. It strongly activates the promoters of chalcone synthase (CHS), flavanone 3-hydroxylase (F3H), flavonol synthase (FLS) and - to a lesser extent - chalcone flavanone isomerase (CHI), but cannot activate the promoters of flavonoid-3'hydroxylase (F3'H) and di…
'contig4508'	'(at5g49330 : 176.0) Member of the R2R3 factor gene family.; myb domain protein 111 (MYB111); CONTAINS InterPro DOMAIN/s: SANT, DNA-binding (InterPro:IPR001005), Homeodomain-like (InterPro:IPR009057), Myb, DNA-binding (InterPro:IPR014778), HTH transcriptional regulator, Myb-type, DNA-binding (InterPro:IPR017930), Homeodomain-related (InterPro:IPR012287), Myb transcription factor (InterPro:IPR0154…
'contig11451'	'(loc_os10g33810.1 : 176.0) no description available & (q7xbh4|myb4_orysa : 174.0) Myb-related protein Myb4 (OsMyb4) (Transcription factor RLTR1) - Oryza sativa (Rice) & (at3g23250 : 170.0) Member of the R2R3 factor gene family.; myb domain protein 15 (MYB15); CONTAINS InterPro DOMAIN/s: SANT, DNA-binding (InterPro:IPR001005), Homeodomain-like (InterPro:IPR009057), Myb, DNA-binding (InterPro:IPR0…
'contig23443'	'(at2g28510 : 111.0) Dof-type zinc finger DNA-binding family protein; FUNCTIONS IN: DNA binding, sequence-specific DNA binding transcription factor activity; INVOLVED IN: regulation of transcription; LOCATED IN: nucleolus; EXPRESSED IN: 22 plant structures; EXPRESSED DURING: 13 growth stages; CONTAINS InterPro DOMAIN/s: Zinc finger, Dof-type (InterPro:IPR003851); BEST Arabidopsis thaliana protein…
'contig23835'	'(loc_os12g38200.1 : 93.6) no description available & (at2g28510 : 92.0) Dof-type zinc finger DNA-binding family protein; FUNCTIONS IN: DNA binding, sequence-specific DNA binding transcription factor activity; INVOLVED IN: regulation of transcription; LOCATED IN: nucleolus; EXPRESSED IN: 22 plant structures; EXPRESSED DURING: 13 growth stages; CONTAINS InterPro DOMAIN/s: Zinc finger, Dof-type (In…
'contig26280'	'(loc_os10g33810.1 : 185.0) no description available & (q7xbh4|myb4_orysa : 184.0) Myb-related protein Myb4 (OsMyb4) (Transcription factor RLTR1) - Oryza sativa (Rice) & (at3g23250 : 183.0) Member of the R2R3 factor gene family.; myb domain protein 15 (MYB15); CONTAINS InterPro DOMAIN/s: SANT, DNA-binding (InterPro:IPR001005), Homeodomain-like (InterPro:IPR009057), Myb, DNA-binding (InterPro:IPR0…
'contig26281'	'(loc_os04g50770.1 : 137.0) no description available & (at3g02940 : 134.0) Encodes a putative transcription factor (MYB107).; myb domain protein 107 (MYB107); CONTAINS InterPro DOMAIN/s: SANT, DNA-binding (InterPro:IPR001005), Homeodomain-like (InterPro:IPR009057), Myb, DNA-binding (InterPro:IPR014778), HTH transcriptional regulator, Myb-type, DNA-binding (InterPro:IPR017930), Homeodomain-related…
'contig35958'	'(at5g60200 : 83.6) Encodes a Dof-type transcription factor.; TARGET OF MONOPTEROS 6 (TMO6); CONTAINS InterPro DOMAIN/s: Zinc finger, Dof-type (InterPro:IPR003851); BEST Arabidopsis thaliana protein match is: Dof-type zinc finger DNA-binding family protein (TAIR:AT3G45610.1); Has 30201 Blast hits to 17322 proteins in 780 species: Archae - 12; Bacteria - 1396; Metazoa - 17338; Fungi - 3422; Plants…
'contig53887'	'(loc_os10g33810.1 : 185.0) no description available & (at3g23250 : 184.0) Member of the R2R3 factor gene family.; myb domain protein 15 (MYB15); CONTAINS InterPro DOMAIN/s: SANT, DNA-binding (InterPro:IPR001005), Homeodomain-like (InterPro:IPR009057), Myb, DNA-binding (InterPro:IPR014778), HTH transcriptional regulator, Myb-type, DNA-binding (InterPro:IPR017930), Homeodomain-related (InterPro:IP…
'contig71209'	'(at3g24310 : 168.0) snapdragon myb protein 305 homolog (myb); myb domain protein 305 (MYB305); CONTAINS InterPro DOMAIN/s: SANT, DNA-binding (InterPro:IPR001005), Homeodomain-like (InterPro:IPR009057), Myb, DNA-binding (InterPro:IPR014778), HTH transcriptional regulator, Myb-type, DNA-binding (InterPro:IPR017930), Homeodomain-related (InterPro:IPR012287), Myb transcription factor (InterPro:IPR01…
'contig120855'	'(loc_os08g33660.1 : 121.0) no description available & (at3g01140 : 119.0) Encodes a MIXTA-like MYB gene NOECK (NOK). Loss of function mutations show an increased number of branchpoints in leaf trichomes suggesting a role in negative regulation of trichome branching.; myb domain protein 106 (MYB106); FUNCTIONS IN: DNA binding, sequence-specific DNA binding transcription factor activity; INVOLVED …
'contig121191'	'(loc_os10g33810.1 : 185.0) no description available & (at3g23250 : 184.0) Member of the R2R3 factor gene family.; myb domain protein 15 (MYB15); CONTAINS InterPro DOMAIN/s: SANT, DNA-binding (InterPro:IPR001005), Homeodomain-like (InterPro:IPR009057), Myb, DNA-binding (InterPro:IPR014778), HTH transcriptional regulator, Myb-type, DNA-binding (InterPro:IPR017930), Homeodomain-related (InterPro:IP…
'contig121192'	'(loc_os02g41510.1 : 187.0) no description available & (q7xbh4|myb4_orysa : 185.0) Myb-related protein Myb4 (OsMyb4) (Transcription factor RLTR1) - Oryza sativa (Rice) & (at3g23250 : 184.0) Member of the R2R3 factor gene family.; myb domain protein 15 (MYB15); CONTAINS InterPro DOMAIN/s: SANT, DNA-binding (InterPro:IPR001005), Homeodomain-like (InterPro:IPR009057), Myb, DNA-binding (InterPro:IPR0…
'contig121193'	'(loc_os04g50770.1 : 137.0) no description available & (at3g02940 : 134.0) Encodes a putative transcription factor (MYB107).; myb domain protein 107 (MYB107); CONTAINS InterPro DOMAIN/s: SANT, DNA-binding (InterPro:IPR001005), Homeodomain-like (InterPro:IPR009057), Myb, DNA-binding (InterPro:IPR014778), HTH transcriptional regulator, Myb-type, DNA-binding (InterPro:IPR017930), Homeodomain-related…
'contig94306'	'(at4g00940 : 129.0) Dof-type zinc finger DNA-binding family protein; FUNCTIONS IN: DNA binding, sequence-specific DNA binding transcription factor activity; INVOLVED IN: regulation of transcription; LOCATED IN: nucleus; EXPRESSED IN: 17 plant structures; EXPRESSED DURING: 7 growth stages; CONTAINS InterPro DOMAIN/s: Zinc finger, Dof-type (InterPro:IPR003851); BEST Arabidopsis thaliana protein ma…
'contig94931'	'(q7xbh4|myb4_orysa : 186.0) Myb-related protein Myb4 (OsMyb4) (Transcription factor RLTR1) - Oryza sativa (Rice) & (loc_os02g46780.1 : 186.0) no description available & (at3g23250 : 183.0) Member of the R2R3 factor gene family.; myb domain protein 15 (MYB15); CONTAINS InterPro DOMAIN/s: SANT, DNA-binding (InterPro:IPR001005), Homeodomain-like (InterPro:IPR009057), Myb, DNA-binding (InterPro:IPR0…
'contig97051'	'(q7xbh4|myb4_orysa : 186.0) Myb-related protein Myb4 (OsMyb4) (Transcription factor RLTR1) - Oryza sativa (Rice) & (loc_os04g43680.1 : 186.0) no description available & (at3g23250 : 184.0) Member of the R2R3 factor gene family.; myb domain protein 15 (MYB15); CONTAINS InterPro DOMAIN/s: SANT, DNA-binding (InterPro:IPR001005), Homeodomain-like (InterPro:IPR009057), Myb, DNA-binding (InterPro:IPR0…
'contig97052'	'(q7xbh4|myb4_orysa : 186.0) Myb-related protein Myb4 (OsMyb4) (Transcription factor RLTR1) - Oryza sativa (Rice) & (loc_os04g43680.1 : 186.0) no description available & (at3g23250 : 184.0) Member of the R2R3 factor gene family.; myb domain protein 15 (MYB15); CONTAINS InterPro DOMAIN/s: SANT, DNA-binding (InterPro:IPR001005), Homeodomain-like (InterPro:IPR009057), Myb, DNA-binding (InterPro:IPR0…
'contig76821'	'(loc_os03g55610.1 : 102.0) no description available & (at1g07640 : 97.1) A member of the DOF transcription factors. Prominently expressed in the phloem of leaves and other organs. Expression is induced by wounding, MeJA and insect feeding. Upregulates glucosinolate biosynthesis.; OBP2; CONTAINS InterPro DOMAIN/s: Zinc finger, Dof-type (InterPro:IPR003851); BEST Arabidopsis thaliana protein match…
'contig162115'	'(loc_os03g29614.1 : 176.0) no description available & (p10290|mybc_maize : 173.0) Anthocyanin regulatory C1 protein - Zea mays (Maize) & (at2g16720 : 167.0) Encodes a member of MYB3R- and R2R3- type MYB- encoding genes; myb domain protein 7 (MYB7); CONTAINS InterPro DOMAIN/s: SANT, DNA-binding (InterPro:IPR001005), Homeodomain-like (InterPro:IPR009057), Myb, DNA-binding (InterPro:IPR014778), HTH…
'contig41980'	'(q7xbh4|myb4_orysa : 186.0) Myb-related protein Myb4 (OsMyb4) (Transcription factor RLTR1) - Oryza sativa (Rice) & (loc_os04g43680.1 : 186.0) no description available & (at3g23250 : 184.0) Member of the R2R3 factor gene family.; myb domain protein 15 (MYB15); CONTAINS InterPro DOMAIN/s: SANT, DNA-binding (InterPro:IPR001005), Homeodomain-like (InterPro:IPR009057), Myb, DNA-binding (InterPro:IPR0…
'contig42522'	'(at5g60200 : 93.6) Encodes a Dof-type transcription factor.; TARGET OF MONOPTEROS 6 (TMO6); CONTAINS InterPro DOMAIN/s: Zinc finger, Dof-type (InterPro:IPR003851); BEST Arabidopsis thaliana protein match is: Dof-type zinc finger DNA-binding family protein (TAIR:AT3G45610.1); Has 30201 Blast hits to 17322 proteins in 780 species: Archae - 12; Bacteria - 1396; Metazoa - 17338; Fungi - 3422; Plants…
'contig45988'	'(loc_os10g33810.1 : 164.0) no description available & (at2g31180 : 160.0) Member of the R2R3 factor gene family.; myb domain protein 14 (MYB14); CONTAINS InterPro DOMAIN/s: SANT, DNA-binding (InterPro:IPR001005), Homeodomain-like (InterPro:IPR009057), Myb, DNA-binding (InterPro:IPR014778), HTH transcriptional regulator, Myb-type, DNA-binding (InterPro:IPR017930), Homeodomain-related (InterPro:IP…
'contig47984'	'(loc_os10g33810.1 : 185.0) no description available & (at3g23250 : 184.0) Member of the R2R3 factor gene family.; myb domain protein 15 (MYB15); CONTAINS InterPro DOMAIN/s: SANT, DNA-binding (InterPro:IPR001005), Homeodomain-like (InterPro:IPR009057), Myb, DNA-binding (InterPro:IPR014778), HTH transcriptional regulator, Myb-type, DNA-binding (InterPro:IPR017930), Homeodomain-related (InterPro:IP…
'contig51097'	'(loc_os10g33810.1 : 185.0) no description available & (at3g23250 : 184.0) Member of the R2R3 factor gene family.; myb domain protein 15 (MYB15); CONTAINS InterPro DOMAIN/s: SANT, DNA-binding (InterPro:IPR001005), Homeodomain-like (InterPro:IPR009057), Myb, DNA-binding (InterPro:IPR014778), HTH transcriptional regulator, Myb-type, DNA-binding (InterPro:IPR017930), Homeodomain-related (InterPro:IP…
'contig51215'	'(loc_os03g55610.1 : 102.0) no description available & (at1g07640 : 97.4) A member of the DOF transcription factors. Prominently expressed in the phloem of leaves and other organs. Expression is induced by wounding, MeJA and insect feeding. Upregulates glucosinolate biosynthesis.; OBP2; CONTAINS InterPro DOMAIN/s: Zinc finger, Dof-type (InterPro:IPR003851); BEST Arabidopsis thaliana protein match…
'contig102464'	'(at1g66390 : 191.0) production of anthocyanin pigment 2 protein (PAP2); myb domain protein 90 (MYB90); CONTAINS InterPro DOMAIN/s: SANT, DNA-binding (InterPro:IPR001005), Homeodomain-like (InterPro:IPR009057), Myb, DNA-binding (InterPro:IPR014778), HTH transcriptional regulator, Myb-type, DNA-binding (InterPro:IPR017930), Homeodomain-related (InterPro:IPR012287), Myb transcription factor (InterP…
'contig162115'	'(loc_os03g29614.1 : 176.0) no description available & (p10290|mybc_maize : 173.0) Anthocyanin regulatory C1 protein - Zea mays (Maize) & (at2g16720 : 167.0) Encodes a member of MYB3R- and R2R3- type MYB- encoding genes; myb domain protein 7 (MYB7); CONTAINS InterPro DOMAIN/s: SANT, DNA-binding (InterPro:IPR001005), Homeodomain-like (InterPro:IPR009057), Myb, DNA-binding (InterPro:IPR014778), HTH…
'contig5409'	'(loc_os11g06650.1 : 87.8) no description available & (at5g09850 : 75.5) Transcription elongation factor (TFIIS) family protein; FUNCTIONS IN: transcription regulator activity, DNA binding; INVOLVED IN: transcription; LOCATED IN: cytosol; EXPRESSED IN: 24 plant structures; EXPRESSED DURING: 15 growth stages; CONTAINS InterPro DOMAIN/s: Transcription factor IIS, N-terminal (InterPro:IPR017923), Tr…
'contig9440'	'(at3g24650 : 257.0) Homologous to the maize transcription factor Viviparous-1. Full length ABI3 protein binds to the highly conserved RY motif [DNA motif CATGCA(TG)], present in many seed-specific promoters, and the B3 domains of this transcription factor is necessary for the specific interaction with the RY element. Transcriptional activity of ABI3 requires the B3 DNA-binding domain and an acti…
'contig17695'	'(at3g24650 : 417.0) Homologous to the maize transcription factor Viviparous-1. Full length ABI3 protein binds to the highly conserved RY motif [DNA motif CATGCA(TG)], present in many seed-specific promoters, and the B3 domains of this transcription factor is necessary for the specific interaction with the RY element. Transcriptional activity of ABI3 requires the B3 DNA-binding domain and an acti…
'contig25556'	'(at3g24650 : 363.0) Homologous to the maize transcription factor Viviparous-1. Full length ABI3 protein binds to the highly conserved RY motif [DNA motif CATGCA(TG)], present in many seed-specific promoters, and the B3 domains of this transcription factor is necessary for the specific interaction with the RY element. Transcriptional activity of ABI3 requires the B3 DNA-binding domain and an acti…
'contig27719'	'(at3g24650 : 426.0) Homologous to the maize transcription factor Viviparous-1. Full length ABI3 protein binds to the highly conserved RY motif [DNA motif CATGCA(TG)], present in many seed-specific promoters, and the B3 domains of this transcription factor is necessary for the specific interaction with the RY element. Transcriptional activity of ABI3 requires the B3 DNA-binding domain and an acti…
'contig27720'	'(at3g24650 : 363.0) Homologous to the maize transcription factor Viviparous-1. Full length ABI3 protein binds to the highly conserved RY motif [DNA motif CATGCA(TG)], present in many seed-specific promoters, and the B3 domains of this transcription factor is necessary for the specific interaction with the RY element. Transcriptional activity of ABI3 requires the B3 DNA-binding domain and an acti…
'contig35184'	'(at3g24650 : 417.0) Homologous to the maize transcription factor Viviparous-1. Full length ABI3 protein binds to the highly conserved RY motif [DNA motif CATGCA(TG)], present in many seed-specific promoters, and the B3 domains of this transcription factor is necessary for the specific interaction with the RY element. Transcriptional activity of ABI3 requires the B3 DNA-binding domain and an acti…
'contig55557'	'(at3g56850 : 72.4) Encodes an ABA-responsive element binding protein with a bZIP domain. Located in the nucleus and expressed in the embryo during seed maturation.; ABA-responsive element binding protein 3 (AREB3); FUNCTIONS IN: DNA binding, transcription activator activity, sequence-specific DNA binding transcription factor activity; INVOLVED IN: regulation of transcription, DNA-dependent, resp…
'contig66276'	'(at3g24650 : 227.0) Homologous to the maize transcription factor Viviparous-1. Full length ABI3 protein binds to the highly conserved RY motif [DNA motif CATGCA(TG)], present in many seed-specific promoters, and the B3 domains of this transcription factor is necessary for the specific interaction with the RY element. Transcriptional activity of ABI3 requires the B3 DNA-binding domain and an acti…
'contig66277'	'(at3g24650 : 235.0) Homologous to the maize transcription factor Viviparous-1. Full length ABI3 protein binds to the highly conserved RY motif [DNA motif CATGCA(TG)], present in many seed-specific promoters, and the B3 domains of this transcription factor is necessary for the specific interaction with the RY element. Transcriptional activity of ABI3 requires the B3 DNA-binding domain and an acti…
'contig123869'	'(at3g24650 : 432.0) Homologous to the maize transcription factor Viviparous-1. Full length ABI3 protein binds to the highly conserved RY motif [DNA motif CATGCA(TG)], present in many seed-specific promoters, and the B3 domains of this transcription factor is necessary for the specific interaction with the RY element. Transcriptional activity of ABI3 requires the B3 DNA-binding domain and an acti…
'contig125094'	'(at3g24650 : 426.0) Homologous to the maize transcription factor Viviparous-1. Full length ABI3 protein binds to the highly conserved RY motif [DNA motif CATGCA(TG)], present in many seed-specific promoters, and the B3 domains of this transcription factor is necessary for the specific interaction with the RY element. Transcriptional activity of ABI3 requires the B3 DNA-binding domain and an acti…
'contig111831'	'(at3g56850 : 72.4) Encodes an ABA-responsive element binding protein with a bZIP domain. Located in the nucleus and expressed in the embryo during seed maturation.; ABA-responsive element binding protein 3 (AREB3); FUNCTIONS IN: DNA binding, transcription activator activity, sequence-specific DNA binding transcription factor activity; INVOLVED IN: regulation of transcription, DNA-dependent, resp…
'contig156656'	'(at3g24650 : 138.0) Homologous to the maize transcription factor Viviparous-1. Full length ABI3 protein binds to the highly conserved RY motif [DNA motif CATGCA(TG)], present in many seed-specific promoters, and the B3 domains of this transcription factor is necessary for the specific interaction with the RY element. Transcriptional activity of ABI3 requires the B3 DNA-binding domain and an acti…
'contig156657'	'(at3g24650 : 280.0) Homologous to the maize transcription factor Viviparous-1. Full length ABI3 protein binds to the highly conserved RY motif [DNA motif CATGCA(TG)], present in many seed-specific promoters, and the B3 domains of this transcription factor is necessary for the specific interaction with the RY element. Transcriptional activity of ABI3 requires the B3 DNA-binding domain and an acti…
'contig156658'	'(at3g24650 : 138.0) Homologous to the maize transcription factor Viviparous-1. Full length ABI3 protein binds to the highly conserved RY motif [DNA motif CATGCA(TG)], present in many seed-specific promoters, and the B3 domains of this transcription factor is necessary for the specific interaction with the RY element. Transcriptional activity of ABI3 requires the B3 DNA-binding domain and an acti…
'contig45050'	'(at3g24650 : 318.0) Homologous to the maize transcription factor Viviparous-1. Full length ABI3 protein binds to the highly conserved RY motif [DNA motif CATGCA(TG)], present in many seed-specific promoters, and the B3 domains of this transcription factor is necessary for the specific interaction with the RY element. Transcriptional activity of ABI3 requires the B3 DNA-binding domain and an acti…
'contig47929'	'(at3g24650 : 416.0) Homologous to the maize transcription factor Viviparous-1. Full length ABI3 protein binds to the highly conserved RY motif [DNA motif CATGCA(TG)], present in many seed-specific promoters, and the B3 domains of this transcription factor is necessary for the specific interaction with the RY element. Transcriptional activity of ABI3 requires the B3 DNA-binding domain and an acti…
'contig50865'	'(at3g24650 : 426.0) Homologous to the maize transcription factor Viviparous-1. Full length ABI3 protein binds to the highly conserved RY motif [DNA motif CATGCA(TG)], present in many seed-specific promoters, and the B3 domains of this transcription factor is necessary for the specific interaction with the RY element. Transcriptional activity of ABI3 requires the B3 DNA-binding domain and an acti…
'contig132162'	'(at3g24650 : 295.0) Homologous to the maize transcription factor Viviparous-1. Full length ABI3 protein binds to the highly conserved RY motif [DNA motif CATGCA(TG)], present in many seed-specific promoters, and the B3 domains of this transcription factor is necessary for the specific interaction with the RY element. Transcriptional activity of ABI3 requires the B3 DNA-binding domain and an acti…
'contig135220'	'(at3g24650 : 218.0) Homologous to the maize transcription factor Viviparous-1. Full length ABI3 protein binds to the highly conserved RY motif [DNA motif CATGCA(TG)], present in many seed-specific promoters, and the B3 domains of this transcription factor is necessary for the specific interaction with the RY element. Transcriptional activity of ABI3 requires the B3 DNA-binding domain and an acti…
'contig135221'	'(at3g24650 : 227.0) Homologous to the maize transcription factor Viviparous-1. Full length ABI3 protein binds to the highly conserved RY motif [DNA motif CATGCA(TG)], present in many seed-specific promoters, and the B3 domains of this transcription factor is necessary for the specific interaction with the RY element. Transcriptional activity of ABI3 requires the B3 DNA-binding domain and an acti…
'contig10241'	'(at1g45249 : 226.0) Leucine zipper transcription factor that binds to the abscisic acid (ABA)Ã±responsive element (ABRE) motif in the promoter region of ABA-inducible genes. Enhances drought tolerance in vegetative tissues. Required for normal glucose response. Localized in the nucleus. Expressed constitutively in roots, leaf vascular tissues, and hydathodes or in all tissues under stress condit…
'contig10242'	'(at1g45249 : 270.0) Leucine zipper transcription factor that binds to the abscisic acid (ABA)Ã±responsive element (ABRE) motif in the promoter region of ABA-inducible genes. Enhances drought tolerance in vegetative tissues. Required for normal glucose response. Localized in the nucleus. Expressed constitutively in roots, leaf vascular tissues, and hydathodes or in all tissues under stress condit…
'contig16966'	'(at3g56850 : 135.0) Encodes an ABA-responsive element binding protein with a bZIP domain. Located in the nucleus and expressed in the embryo during seed maturation.; ABA-responsive element binding protein 3 (AREB3); FUNCTIONS IN: DNA binding, transcription activator activity, sequence-specific DNA binding transcription factor activity; INVOLVED IN: regulation of transcription, DNA-dependent, res…
'contig23487'	'(at1g45249 : 270.0) Leucine zipper transcription factor that binds to the abscisic acid (ABA)Ã±responsive element (ABRE) motif in the promoter region of ABA-inducible genes. Enhances drought tolerance in vegetative tissues. Required for normal glucose response. Localized in the nucleus. Expressed constitutively in roots, leaf vascular tissues, and hydathodes or in all tissues under stress condit…
'contig25829'	'(at4g35900 : 93.6) bZIP protein required for positive regulation of flowering. Mutants are late flowering. FD interacts with FT to promote flowering.Expressed in the shoot apex in floral anlagen, then declines in floral primordia.; FD; CONTAINS InterPro DOMAIN/s: Basic-leucine zipper (bZIP) transcription factor (InterPro:IPR004827), bZIP transcription factor, bZIP-1 (InterPro:IPR011616); BEST Ar…
'contig26344'	'(at3g07340 : 217.0) basic helix-loop-helix (bHLH) DNA-binding superfamily protein; FUNCTIONS IN: DNA binding, sequence-specific DNA binding transcription factor activity; INVOLVED IN: regulation of transcription; LOCATED IN: nucleus, chloroplast; EXPRESSED IN: 22 plant structures; EXPRESSED DURING: 11 growth stages; CONTAINS InterPro DOMAIN/s: Helix-loop-helix DNA-binding domain (InterPro:IPR001…
'contig27752'	'(at3g51810 : 117.0) Encodes a ABA-inducible protein that accumulates during seed maturation, in parallel with its corresponding mRNA but with a 3 d delay. During germination, AtEm1 protein undergoes two successive cleavages before being degraded. Both proteins are more stable than the corresponding mRNA. The gene can be activated by the basic leucine zipper transcription factor ABI5. Expressed p…
'contig35012'	'(loc_os05g41070.1 : 213.0) no description available & (at3g56850 : 204.0) Encodes an ABA-responsive element binding protein with a bZIP domain. Located in the nucleus and expressed in the embryo during seed maturation.; ABA-responsive element binding protein 3 (AREB3); FUNCTIONS IN: DNA binding, transcription activator activity, sequence-specific DNA binding transcription factor activity; INVOLV…
'contig55557'	'(at3g56850 : 72.4) Encodes an ABA-responsive element binding protein with a bZIP domain. Located in the nucleus and expressed in the embryo during seed maturation.; ABA-responsive element binding protein 3 (AREB3); FUNCTIONS IN: DNA binding, transcription activator activity, sequence-specific DNA binding transcription factor activity; INVOLVED IN: regulation of transcription, DNA-dependent, resp…
'contig65967'	'(at4g35900 : 74.7) bZIP protein required for positive regulation of flowering. Mutants are late flowering. FD interacts with FT to promote flowering.Expressed in the shoot apex in floral anlagen, then declines in floral primordia.; FD; CONTAINS InterPro DOMAIN/s: Basic-leucine zipper (bZIP) transcription factor (InterPro:IPR004827), bZIP transcription factor, bZIP-1 (InterPro:IPR011616); BEST Ar…
'contig114836'	'(at3g56850 : 247.0) Encodes an ABA-responsive element binding protein with a bZIP domain. Located in the nucleus and expressed in the embryo during seed maturation.; ABA-responsive element binding protein 3 (AREB3); FUNCTIONS IN: DNA binding, transcription activator activity, sequence-specific DNA binding transcription factor activity; INVOLVED IN: regulation of transcription, DNA-dependent, res…
'contig111831'	'(at3g56850 : 72.4) Encodes an ABA-responsive element binding protein with a bZIP domain. Located in the nucleus and expressed in the embryo during seed maturation.; ABA-responsive element binding protein 3 (AREB3); FUNCTIONS IN: DNA binding, transcription activator activity, sequence-specific DNA binding transcription factor activity; INVOLVED IN: regulation of transcription, DNA-dependent, resp…
'contig82459'	'(at3g56850 : 99.8) Encodes an ABA-responsive element binding protein with a bZIP domain. Located in the nucleus and expressed in the embryo during seed maturation.; ABA-responsive element binding protein 3 (AREB3); FUNCTIONS IN: DNA binding, transcription activator activity, sequence-specific DNA binding transcription factor activity; INVOLVED IN: regulation of transcription, DNA-dependent, resp…
'contig162726'	'(loc_os05g41070.1 : 210.0) no description available & (at3g56850 : 201.0) Encodes an ABA-responsive element binding protein with a bZIP domain. Located in the nucleus and expressed in the embryo during seed maturation.; ABA-responsive element binding protein 3 (AREB3); FUNCTIONS IN: DNA binding, transcription activator activity, sequence-specific DNA binding transcription factor activity; INVOLV…
'contig37373'	'(at1g45249 : 224.0) Leucine zipper transcription factor that binds to the abscisic acid (ABA)Ã±responsive element (ABRE) motif in the promoter region of ABA-inducible genes. Enhances drought tolerance in vegetative tissues. Required for normal glucose response. Localized in the nucleus. Expressed constitutively in roots, leaf vascular tissues, and hydathodes or in all tissues under stress condit…
'contig48940'	'(at3g56850 : 228.0) Encodes an ABA-responsive element binding protein with a bZIP domain. Located in the nucleus and expressed in the embryo during seed maturation.; ABA-responsive element binding protein 3 (AREB3); FUNCTIONS IN: DNA binding, transcription activator activity, sequence-specific DNA binding transcription factor activity; INVOLVED IN: regulation of transcription, DNA-dependent, res…
'contig28161'	'(loc_os03g09100.1 : 95.9) no description available & (at2g22300 : 95.1) Encodes a putative CAM binding transcription factor. Loss of function mutations show enhanced resistance to fungal and bacterial pathogens suggesting that CAMTA functions to suppress defense responses.; signal responsive 1 (SR1); FUNCTIONS IN: calmodulin binding, transcription regulator activity; INVOLVED IN: response to bio…
'contig29645'	'(loc_os03g09100.1 : 98.2) no description available & (at2g22300 : 96.7) Encodes a putative CAM binding transcription factor. Loss of function mutations show enhanced resistance to fungal and bacterial pathogens suggesting that CAMTA functions to suppress defense responses.; signal responsive 1 (SR1); FUNCTIONS IN: calmodulin binding, transcription regulator activity; INVOLVED IN: response to bio…
'contig29647'	'(loc_os03g09100.1 : 440.0) no description available & (at2g22300 : 425.0) Encodes a putative CAM binding transcription factor. Loss of function mutations show enhanced resistance to fungal and bacterial pathogens suggesting that CAMTA functions to suppress defense responses.; signal responsive 1 (SR1); FUNCTIONS IN: calmodulin binding, transcription regulator activity; INVOLVED IN: response to b…
'contig287'	'(at5g23280 : 213.0) TCP family transcription factor ; CONTAINS InterPro DOMAIN/s: Transcription factor, TCP (InterPro:IPR005333), Transcription factor TCP subgroup (InterPro:IPR017887); BEST Arabidopsis thaliana protein match is: TCP family transcription factor (TAIR:AT5G08330.1); Has 1807 Blast hits to 1807 proteins in 277 species: Archae - 0; Bacteria - 0; Metazoa - 736; Fungi - 347; Plants - …
'contig1638'	'(at2g33310 : 152.0) Auxin induced gene, IAA13 (IAA13).; auxin-induced protein 13 (IAA13); FUNCTIONS IN: sequence-specific DNA binding transcription factor activity; INVOLVED IN: response to auxin stimulus, response to cyclopentenone; LOCATED IN: nucleus; EXPRESSED IN: 22 plant structures; EXPRESSED DURING: 13 growth stages; CONTAINS InterPro DOMAIN/s: Aux/IAA-ARF-dimerisation (InterPro:IPR011525…
'contig5225'	'(loc_os02g51280.1 : 78.6) no description available & (at3g47620 : 75.5) Encodes a transcription factor AtTCP14 that regulates seed germination. AtTCP14 shows elevated expression level just prior to germination. AtTCP14 is predominantly expressed in the vascular tissue of the embryo, and affects gene expression in radicles in a non-cell-autonomous manner.; "TEOSINTE BRANCHED, cycloidea and PCF (T…
'contig7669'	'(q59af4|iaa4_orysa : 118.0) Auxin-responsive protein IAA4 (Indoleacetic acid-induced protein 4) - Oryza sativa (Rice) & (loc_os01g18360.1 : 118.0) no description available & (at3g17600 : 117.0) Encodes a member of the Aux/IAA family of proteins implicated in auxin signaling. IAA31 shares several residues with the conserved domain II region, believed to act as a degron in many of the rapidly degr…
'contig17185'	'(at2g33310 : 144.0) Auxin induced gene, IAA13 (IAA13).; auxin-induced protein 13 (IAA13); FUNCTIONS IN: sequence-specific DNA binding transcription factor activity; INVOLVED IN: response to auxin stimulus, response to cyclopentenone; LOCATED IN: nucleus; EXPRESSED IN: 22 plant structures; EXPRESSED DURING: 13 growth stages; CONTAINS InterPro DOMAIN/s: Aux/IAA-ARF-dimerisation (InterPro:IPR011525…
'contig22652'	'(loc_os02g51280.1 : 182.0) no description available & (at3g47620 : 175.0) Encodes a transcription factor AtTCP14 that regulates seed germination. AtTCP14 shows elevated expression level just prior to germination. AtTCP14 is predominantly expressed in the vascular tissue of the embryo, and affects gene expression in radicles in a non-cell-autonomous manner.; "TEOSINTE BRANCHED, cycloidea and PCF …
'contig62785'	'(at3g47620 : 155.0) Encodes a transcription factor AtTCP14 that regulates seed germination. AtTCP14 shows elevated expression level just prior to germination. AtTCP14 is predominantly expressed in the vascular tissue of the embryo, and affects gene expression in radicles in a non-cell-autonomous manner.; "TEOSINTE BRANCHED, cycloidea and PCF (TCP) 14" (TCP14); CONTAINS InterPro DOMAIN/s: Transcr…
'contig65280'	'(at2g33860 : 456.0) ettin (ett) mutations have pleiotropic effects on Arabidopsis flower development, causing increases in perianth organ number, decreases in stamen number and anther formation, and apical-basal patterning defects in the gynoecium. The ETTIN gene encodes a protein with homology to DNA binding proteins which bind to auxin response elements. ETT transcript is expressed throughout …
'contig115028'	'(loc_os02g51280.1 : 141.0) no description available & (at3g47620 : 139.0) Encodes a transcription factor AtTCP14 that regulates seed germination. AtTCP14 shows elevated expression level just prior to germination. AtTCP14 is predominantly expressed in the vascular tissue of the embryo, and affects gene expression in radicles in a non-cell-autonomous manner.; "TEOSINTE BRANCHED, cycloidea and PCF …
'contig116286'	'(at3g47620 : 151.0) Encodes a transcription factor AtTCP14 that regulates seed germination. AtTCP14 shows elevated expression level just prior to germination. AtTCP14 is predominantly expressed in the vascular tissue of the embryo, and affects gene expression in radicles in a non-cell-autonomous manner.; "TEOSINTE BRANCHED, cycloidea and PCF (TCP) 14" (TCP14); CONTAINS InterPro DOMAIN/s: Transcr…
'contig121711'	'(q59af4|iaa4_orysa : 125.0) Auxin-responsive protein IAA4 (Indoleacetic acid-induced protein 4) - Oryza sativa (Rice) & (loc_os01g18360.1 : 125.0) no description available & (at3g17600 : 119.0) Encodes a member of the Aux/IAA family of proteins implicated in auxin signaling. IAA31 shares several residues with the conserved domain II region, believed to act as a degron in many of the rapidly degr…
'contig121902'	'(at5g23280 : 195.0) TCP family transcription factor ; CONTAINS InterPro DOMAIN/s: Transcription factor, TCP (InterPro:IPR005333), Transcription factor TCP subgroup (InterPro:IPR017887); BEST Arabidopsis thaliana protein match is: TCP family transcription factor (TAIR:AT5G08330.1); Has 1807 Blast hits to 1807 proteins in 277 species: Archae - 0; Bacteria - 0; Metazoa - 736; Fungi - 347; Plants - …
'contig106295'	'(at3g17600 : 85.5) Encodes a member of the Aux/IAA family of proteins implicated in auxin signaling. IAA31 shares several residues with the conserved domain II region, believed to act as a degron in many of the rapidly degraded Aux/IAA family members. An IAA31 fusion protein is quite long-lived, but can be degraded more rapidly in the presence of auxin. Unlike many other family members, IAA31 tr…
'contig108977'	'(at3g47620 : 155.0) Encodes a transcription factor AtTCP14 that regulates seed germination. AtTCP14 shows elevated expression level just prior to germination. AtTCP14 is predominantly expressed in the vascular tissue of the embryo, and affects gene expression in radicles in a non-cell-autonomous manner.; "TEOSINTE BRANCHED, cycloidea and PCF (TCP) 14" (TCP14); CONTAINS InterPro DOMAIN/s: Transcr…
'contig75703'	'(at3g47620 : 151.0) Encodes a transcription factor AtTCP14 that regulates seed germination. AtTCP14 shows elevated expression level just prior to germination. AtTCP14 is predominantly expressed in the vascular tissue of the embryo, and affects gene expression in radicles in a non-cell-autonomous manner.; "TEOSINTE BRANCHED, cycloidea and PCF (TCP) 14" (TCP14); CONTAINS InterPro DOMAIN/s: Transcr…
'contig79021'	'(at4g32280 : 67.8) Auxin inducible protein.; indole-3-acetic acid inducible 29 (IAA29); FUNCTIONS IN: sequence-specific DNA binding transcription factor activity; INVOLVED IN: response to auxin stimulus, response to cyclopentenone, response to red light, response to far red light; LOCATED IN: nucleus; EXPRESSED IN: 7 plant structures; EXPRESSED DURING: 6 growth stages; CONTAINS InterPro DOMAIN/s…
'contig79278'	'(loc_os02g51280.1 : 152.0) no description available & (at3g47620 : 151.0) Encodes a transcription factor AtTCP14 that regulates seed germination. AtTCP14 shows elevated expression level just prior to germination. AtTCP14 is predominantly expressed in the vascular tissue of the embryo, and affects gene expression in radicles in a non-cell-autonomous manner.; "TEOSINTE BRANCHED, cycloidea and PCF …
'contig160301'	'(at5g23280 : 213.0) TCP family transcription factor ; CONTAINS InterPro DOMAIN/s: Transcription factor, TCP (InterPro:IPR005333), Transcription factor TCP subgroup (InterPro:IPR017887); BEST Arabidopsis thaliana protein match is: TCP family transcription factor (TAIR:AT5G08330.1); Has 1807 Blast hits to 1807 proteins in 277 species: Archae - 0; Bacteria - 0; Metazoa - 736; Fungi - 347; Plants - …
'contig47619'	'(at3g47620 : 164.0) Encodes a transcription factor AtTCP14 that regulates seed germination. AtTCP14 shows elevated expression level just prior to germination. AtTCP14 is predominantly expressed in the vascular tissue of the embryo, and affects gene expression in radicles in a non-cell-autonomous manner.; "TEOSINTE BRANCHED, cycloidea and PCF (TCP) 14" (TCP14); CONTAINS InterPro DOMAIN/s: Transcr…
'contig49780'	'(loc_os06g12230.1 : 67.4) no description available & (at3g47620 : 66.2) Encodes a transcription factor AtTCP14 that regulates seed germination. AtTCP14 shows elevated expression level just prior to germination. AtTCP14 is predominantly expressed in the vascular tissue of the embryo, and affects gene expression in radicles in a non-cell-autonomous manner.; "TEOSINTE BRANCHED, cycloidea and PCF (T…
'contig49781'	'(at3g47620 : 113.0) Encodes a transcription factor AtTCP14 that regulates seed germination. AtTCP14 shows elevated expression level just prior to germination. AtTCP14 is predominantly expressed in the vascular tissue of the embryo, and affects gene expression in radicles in a non-cell-autonomous manner.; "TEOSINTE BRANCHED, cycloidea and PCF (TCP) 14" (TCP14); CONTAINS InterPro DOMAIN/s: Transcr…
'contig138506'	'(at4g32280 : 67.8) Auxin inducible protein.; indole-3-acetic acid inducible 29 (IAA29); FUNCTIONS IN: sequence-specific DNA binding transcription factor activity; INVOLVED IN: response to auxin stimulus, response to cyclopentenone, response to red light, response to far red light; LOCATED IN: nucleus; EXPRESSED IN: 7 plant structures; EXPRESSED DURING: 6 growth stages; CONTAINS InterPro DOMAIN/s…
'contig143675'	'(at4g32280 : 70.1) Auxin inducible protein.; indole-3-acetic acid inducible 29 (IAA29); FUNCTIONS IN: sequence-specific DNA binding transcription factor activity; INVOLVED IN: response to auxin stimulus, response to cyclopentenone, response to red light, response to far red light; LOCATED IN: nucleus; EXPRESSED IN: 7 plant structures; EXPRESSED DURING: 6 growth stages; CONTAINS InterPro DOMAIN/s…
'contig7527'	'(loc_os08g07760.1 : 81.6) no description available & (at1g34210 : 79.0) Plasma membrane LRR receptor-like serine threonine kinase expressed during embryogenesis in locules until stage 6 anthers, with higher expression in the tapetal cell layer. SERK1 and SERK2 receptor kinases function redundantly as an important control point for sporophytic development controlling male gametophyte production.;…
'contig17723'	'(at5g08130 : 276.0) Arabidopsis thaliana basic helix-loop-helix (bHLH) family protein involved in brassinosteroid signaling. It synergistically interacts with BES1 to bind to E box sequences (CANNTG).; BIM1; FUNCTIONS IN: protein binding, DNA binding, sequence-specific DNA binding transcription factor activity; INVOLVED IN: brassinosteroid mediated signaling pathway, regulation of transcription;…
'contig123706'	'(loc_os08g07760.1 : 81.6) no description available & (at1g34210 : 79.0) Plasma membrane LRR receptor-like serine threonine kinase expressed during embryogenesis in locules until stage 6 anthers, with higher expression in the tapetal cell layer. SERK1 and SERK2 receptor kinases function redundantly as an important control point for sporophytic development controlling male gametophyte production.;…
'contig163487'	'(at5g08130 : 99.4) Arabidopsis thaliana basic helix-loop-helix (bHLH) family protein involved in brassinosteroid signaling. It synergistically interacts with BES1 to bind to E box sequences (CANNTG).; BIM1; FUNCTIONS IN: protein binding, DNA binding, sequence-specific DNA binding transcription factor activity; INVOLVED IN: brassinosteroid mediated signaling pathway, regulation of transcription; …
'contig43497'	'(loc_os08g07760.1 : 81.6) no description available & (at1g34210 : 79.0) Plasma membrane LRR receptor-like serine threonine kinase expressed during embryogenesis in locules until stage 6 anthers, with higher expression in the tapetal cell layer. SERK1 and SERK2 receptor kinases function redundantly as an important control point for sporophytic development controlling male gametophyte production.;…
'contig46209'	'(at5g08130 : 97.8) Arabidopsis thaliana basic helix-loop-helix (bHLH) family protein involved in brassinosteroid signaling. It synergistically interacts with BES1 to bind to E box sequences (CANNTG).; BIM1; FUNCTIONS IN: protein binding, DNA binding, sequence-specific DNA binding transcription factor activity; INVOLVED IN: brassinosteroid mediated signaling pathway, regulation of transcription; …
'contig221'	'(q9lw49|erf4_nicsy : 92.8) Ethylene-responsive transcription factor 4 (Ethylene-responsive element-binding factor 4 homolog) (EREBP-3) (NsERF3) - Nicotiana sylvestris (Wood tobacco) & (at3g15210 : 91.7) Encodes a member of the ERF (ethylene response factor) subfamily B-1 of ERF/AP2 transcription factor family (ATERF-4). The protein contains one AP2 domain. Acts as a negative regulator of JA-resp…
'contig574'	'(at5g67190 : 145.0) encodes a member of the DREB subfamily A-5 of ERF/AP2 transcription factor family. The protein contains one AP2 domain. There are 16 members in this subfamily including RAP2.1, RAP2.9 and RAP2.10.; DREB and EAR motif protein 2 (DEAR2); FUNCTIONS IN: DNA binding, sequence-specific DNA binding transcription factor activity; INVOLVED IN: regulation of transcription, DNA-dependen…
'contig756'	'(q40477|erf4_tobac : 115.0) Ethylene-responsive transcription factor 4 (Ethylene-responsive element-binding factor 4 homolog) (EREBP-3) (NtERF3) - Nicotiana tabacum (Common tobacco) & (loc_os01g58420.1 : 102.0) no description available & (at5g44210 : 101.0) encodes a member of the ERF (ethylene response factor) subfamily B-1 of ERF/AP2 transcription factor family (ATERF-9). The protein contains …
'contig851'	'(at4g11140 : 108.0) encodes a member of the ERF (ethylene response factor) subfamily B-5 of ERF/AP2 transcription factor family. The protein contains one AP2 domain. There are 7 members in this subfamily. Also named as CRF1 (cytokinin response factor 1).; cytokinin response factor 1 (CRF1); CONTAINS InterPro DOMAIN/s: DNA-binding, integrase-type (InterPro:IPR016177), Pathogenesis-related transcr…
'contig1687'	'(at4g34410 : 124.0) encodes a member of the ERF (ethylene response factor) subfamily B-3 of ERF/AP2 transcription factor family. The protein contains one AP2 domain. There are 18 members in this subfamily including ATERF-1, ATERF-2, AND ATERF-5.; redox responsive transcription factor 1 (RRTF1); CONTAINS InterPro DOMAIN/s: DNA-binding, integrase-type (InterPro:IPR016177), Pathogenesis-related tra…
'contig3628'	'(at1g28360 : 125.0) encodes a member of the ERF (ethylene response factor) subfamily B-1 of ERF/AP2 transcription factor family (ERF12). The protein contains one AP2 domain. There are 15 members in this subfamily including ATERF-3, ATERF-4, ATERF-7, and leafy petiole.; ERF domain protein 12 (ERF12); CONTAINS InterPro DOMAIN/s: DNA-binding, integrase-type (InterPro:IPR016177), Pathogenesis-relate…
'contig4743'	'(at5g47230 : 128.0) encodes a member of the ERF (ethylene response factor) subfamily B-3 of ERF/AP2 transcription factor family (ATERF-5). The protein contains one AP2 domain. There are 18 members in this subfamily including ATERF-1, ATERF-2, AND ATERF-5.; ethylene responsive element binding factor 5 (ERF5); CONTAINS InterPro DOMAIN/s: DNA-binding, integrase-type (InterPro:IPR016177), Pathogenes…
'contig5011'	'(at3g15210 : 106.0) Encodes a member of the ERF (ethylene response factor) subfamily B-1 of ERF/AP2 transcription factor family (ATERF-4). The protein contains one AP2 domain. Acts as a negative regulator of JA-responsive defense gene expression and resistance to the necrotrophic fungal pathogen Fusarium oxysporum and antagonizes JA inhibition of root elongation.; ethylene responsive element bin…
'contig6909'	'(q9sxs8|erf3_tobac : 137.0) Ethylene-responsive transcription factor 3 (Ethylene-responsive element-binding factor 3 homolog) (EREBP-5) (NtERF5) - Nicotiana tabacum (Common tobacco) & (at1g50640 : 135.0) encodes a member of the ERF (ethylene response factor) subfamily B-1 of ERF/AP2 transcription factor family (ATERF-3). The protein contains one AP2 domain. There are 15 members in this subfamily…
'contig6965'	'(at5g51190 : 142.0) encodes a member of the ERF (ethylene response factor) subfamily B-3 of ERF/AP2 transcription factor family. The protein contains one AP2 domain. There are 18 members in this subfamily including ATERF-1, ATERF-2, AND ATERF-5.; Integrase-type DNA-binding superfamily protein; CONTAINS InterPro DOMAIN/s: DNA-binding, integrase-type (InterPro:IPR016177), Pathogenesis-related tran…
'contig9478'	'(at3g23240 : 159.0) encodes a member of the ERF (ethylene response factor) subfamily B-3 of ERF/AP2 transcription factor family (ERF1). The protein contains one AP2 domain. There are 18 members in this subfamily including ATERF-1, ATERF-2, AND ATERF-5. EREBP like protein that binds GCC box of ethylene regulated promoters such as basic chitinases. Constitutive expression of ERF1 phenocopies ethyl…
'contig9517'	'(q9sxs8|erf3_tobac : 169.0) Ethylene-responsive transcription factor 3 (Ethylene-responsive element-binding factor 3 homolog) (EREBP-5) (NtERF5) - Nicotiana tabacum (Common tobacco) & (at1g50640 : 161.0) encodes a member of the ERF (ethylene response factor) subfamily B-1 of ERF/AP2 transcription factor family (ATERF-3). The protein contains one AP2 domain. There are 15 members in this subfamily…
'contig11871'	'(at1g15360 : 178.0) Encodes a member of the ERF (ethylene response factor) subfamily B-6 of ERF/AP2 transcription factor family. The protein contains one AP2 domain. There are 12 members in this subfamily including RAP2.11. This gene is involved in wax biosynthesis. Over-expression of the gene results in glossy leaf phenotype and increased drought tolerance. Two closely related genes, AT5G25390 …
'contig15246'	'(at4g36900 : 150.0) encodes a member of the DREB subfamily A-5 of ERF/AP2 transcription factor family (RAP2.10). The protein contains one AP2 domain. There are 16 members in this subfamily including RAP2.9 and RAP2.1.; related to AP2 10 (RAP2.10); FUNCTIONS IN: DNA binding, sequence-specific DNA binding transcription factor activity; INVOLVED IN: regulation of transcription, DNA-dependent; EXPRE…
'contig15773'	'(at4g17500 : 192.0) Encodes a member of the ERF (ethylene response factor) subfamily B-3 of ERF/AP2 transcription factor family (ATERF-1). The protein contains one AP2 domain. There are 18 members in this subfamily including ATERF-1, ATERF-2, AND ATERF-5.; ethylene responsive element binding factor 1 (ERF-1); CONTAINS InterPro DOMAIN/s: DNA-binding, integrase-type (InterPro:IPR016177), Pathogene…
'contig15910'	'(at1g77200 : 95.5) encodes a member of the DREB subfamily A-4 of ERF/AP2 transcription factor family. The protein contains one AP2 domain. There are 17 members in this subfamily including TINY.; Integrase-type DNA-binding superfamily protein; FUNCTIONS IN: DNA binding, sequence-specific DNA binding transcription factor activity; INVOLVED IN: regulation of transcription, DNA-dependent; LOCATED IN…
'contig16114'	'(at1g28360 : 126.0) encodes a member of the ERF (ethylene response factor) subfamily B-1 of ERF/AP2 transcription factor family (ERF12). The protein contains one AP2 domain. There are 15 members in this subfamily including ATERF-3, ATERF-4, ATERF-7, and leafy petiole.; ERF domain protein 12 (ERF12); CONTAINS InterPro DOMAIN/s: DNA-binding, integrase-type (InterPro:IPR016177), Pathogenesis-relate…
'contig16681'	'(at2g44840 : 127.0) encodes a member of the ERF (ethylene response factor) subfamily B-3 of ERF/AP2 transcription factor family. The protein contains one AP2 domain. There are 18 members in this subfamily including ATERF-1, ATERF-2, AND ATERF-5.; ethylene-responsive element binding factor 13 (ERF13); CONTAINS InterPro DOMAIN/s: DNA-binding, integrase-type (InterPro:IPR016177), Pathogenesis-relat…
'contig16701'	'(at3g15210 : 104.0) Encodes a member of the ERF (ethylene response factor) subfamily B-1 of ERF/AP2 transcription factor family (ATERF-4). The protein contains one AP2 domain. Acts as a negative regulator of JA-responsive defense gene expression and resistance to the necrotrophic fungal pathogen Fusarium oxysporum and antagonizes JA inhibition of root elongation.; ethylene responsive element bin…
'contig19406'	'(q9lw49|erf4_nicsy : 103.0) Ethylene-responsive transcription factor 4 (Ethylene-responsive element-binding factor 4 homolog) (EREBP-3) (NsERF3) - Nicotiana sylvestris (Wood tobacco) & (at5g44210 : 97.8) encodes a member of the ERF (ethylene response factor) subfamily B-1 of ERF/AP2 transcription factor family (ATERF-9). The protein contains one AP2 domain. There are 15 members in this subfamily…
'contig21714'	'(at5g25190 : 168.0) encodes a member of the ERF (ethylene response factor) subfamily B-6 of ERF/AP2 transcription factor family. The protein contains one AP2 domain. There are 12 members in this subfamily including RAP2.11.; Integrase-type DNA-binding superfamily protein; CONTAINS InterPro DOMAIN/s: DNA-binding, integrase-type (InterPro:IPR016177), Pathogenesis-related transcriptional factor/ERF…
'contig21737'	'(q9sxs8|erf3_tobac : 129.0) Ethylene-responsive transcription factor 3 (Ethylene-responsive element-binding factor 3 homolog) (EREBP-5) (NtERF5) - Nicotiana tabacum (Common tobacco) & (at1g50640 : 120.0) encodes a member of the ERF (ethylene response factor) subfamily B-1 of ERF/AP2 transcription factor family (ATERF-3). The protein contains one AP2 domain. There are 15 members in this subfamily…
'contig23670'	'(at3g23240 : 115.0) encodes a member of the ERF (ethylene response factor) subfamily B-3 of ERF/AP2 transcription factor family (ERF1). The protein contains one AP2 domain. There are 18 members in this subfamily including ATERF-1, ATERF-2, AND ATERF-5. EREBP like protein that binds GCC box of ethylene regulated promoters such as basic chitinases. Constitutive expression of ERF1 phenocopies ethyl…
'contig26243'	'(at5g47230 : 177.0) encodes a member of the ERF (ethylene response factor) subfamily B-3 of ERF/AP2 transcription factor family (ATERF-5). The protein contains one AP2 domain. There are 18 members in this subfamily including ATERF-1, ATERF-2, AND ATERF-5.; ethylene responsive element binding factor 5 (ERF5); CONTAINS InterPro DOMAIN/s: DNA-binding, integrase-type (InterPro:IPR016177), Pathogenes…
'contig27186'	'(at2g44840 : 121.0) encodes a member of the ERF (ethylene response factor) subfamily B-3 of ERF/AP2 transcription factor family. The protein contains one AP2 domain. There are 18 members in this subfamily including ATERF-1, ATERF-2, AND ATERF-5.; ethylene-responsive element binding factor 13 (ERF13); CONTAINS InterPro DOMAIN/s: DNA-binding, integrase-type (InterPro:IPR016177), Pathogenesis-relat…
'contig27983'	'(at1g15360 : 140.0) Encodes a member of the ERF (ethylene response factor) subfamily B-6 of ERF/AP2 transcription factor family. The protein contains one AP2 domain. There are 12 members in this subfamily including RAP2.11. This gene is involved in wax biosynthesis. Over-expression of the gene results in glossy leaf phenotype and increased drought tolerance. Two closely related genes, AT5G25390 …
'contig28301'	'(q9lw49|erf4_nicsy : 103.0) Ethylene-responsive transcription factor 4 (Ethylene-responsive element-binding factor 4 homolog) (EREBP-3) (NsERF3) - Nicotiana sylvestris (Wood tobacco) & (at5g44210 : 97.8) encodes a member of the ERF (ethylene response factor) subfamily B-1 of ERF/AP2 transcription factor family (ATERF-9). The protein contains one AP2 domain. There are 15 members in this subfamily…
'contig29346'	'(at2g44840 : 134.0) encodes a member of the ERF (ethylene response factor) subfamily B-3 of ERF/AP2 transcription factor family. The protein contains one AP2 domain. There are 18 members in this subfamily including ATERF-1, ATERF-2, AND ATERF-5.; ethylene-responsive element binding factor 13 (ERF13); CONTAINS InterPro DOMAIN/s: DNA-binding, integrase-type (InterPro:IPR016177), Pathogenesis-relat…
'contig30359'	'(at5g67190 : 156.0) encodes a member of the DREB subfamily A-5 of ERF/AP2 transcription factor family. The protein contains one AP2 domain. There are 16 members in this subfamily including RAP2.1, RAP2.9 and RAP2.10.; DREB and EAR motif protein 2 (DEAR2); FUNCTIONS IN: DNA binding, sequence-specific DNA binding transcription factor activity; INVOLVED IN: regulation of transcription, DNA-dependen…
'contig30410'	'(at3g23240 : 102.0) encodes a member of the ERF (ethylene response factor) subfamily B-3 of ERF/AP2 transcription factor family (ERF1). The protein contains one AP2 domain. There are 18 members in this subfamily including ATERF-1, ATERF-2, AND ATERF-5. EREBP like protein that binds GCC box of ethylene regulated promoters such as basic chitinases. Constitutive expression of ERF1 phenocopies ethyl…
'contig55272'	'(at3g23240 : 162.0) encodes a member of the ERF (ethylene response factor) subfamily B-3 of ERF/AP2 transcription factor family (ERF1). The protein contains one AP2 domain. There are 18 members in this subfamily including ATERF-1, ATERF-2, AND ATERF-5. EREBP like protein that binds GCC box of ethylene regulated promoters such as basic chitinases. Constitutive expression of ERF1 phenocopies ethyl…
'contig61957'	'(at1g46768 : 154.0) encodes a member of the DREB subfamily A-5 of ERF/AP2 transcription factor family (RAP2.1). The protein contains one AP2 domain. There are 16 members in this subfamily including RAP2.9 and RAP2.10.; related to AP2 1 (RAP2.1); CONTAINS InterPro DOMAIN/s: DNA-binding, integrase-type (InterPro:IPR016177), Pathogenesis-related transcriptional factor/ERF, DNA-binding (InterPro:IPR…
'contig62902'	'(at2g31230 : 85.9) encodes a member of the ERF (ethylene response factor) subfamily B-3 of ERF/AP2 transcription factor family. The protein contains one AP2 domain. There are 18 members in this subfamily including ATERF-1, ATERF-2, AND ATERF-5.; ethylene-responsive element binding factor 15 (ERF15); FUNCTIONS IN: DNA binding, transcription activator activity, sequence-specific DNA binding transc…
'contig62959'	'(at3g23230 : 97.4) encodes a member of the ERF (ethylene response factor) subfamily B-3 of ERF/AP2 transcription factor family. The protein contains one AP2 domain. There are 18 members in this subfamily including ATERF-1, ATERF-2, AND ATERF-5.; Integrase-type DNA-binding superfamily protein; CONTAINS InterPro DOMAIN/s: DNA-binding, integrase-type (InterPro:IPR016177), Pathogenesis-related trans…
'contig65267'	'(q9lw48|erf5_nicsy : 135.0) Ethylene-responsive transcription factor 5 (Ethylene-responsive element-binding factor 5 homolog) (EREBP-4) (NsERF4) - Nicotiana sylvestris (Wood tobacco) & (at5g47230 : 126.0) encodes a member of the ERF (ethylene response factor) subfamily B-3 of ERF/AP2 transcription factor family (ATERF-5). The protein contains one AP2 domain. There are 18 members in this subfamil…
'contig70139'	'(at2g31230 : 89.7) encodes a member of the ERF (ethylene response factor) subfamily B-3 of ERF/AP2 transcription factor family. The protein contains one AP2 domain. There are 18 members in this subfamily including ATERF-1, ATERF-2, AND ATERF-5.; ethylene-responsive element binding factor 15 (ERF15); FUNCTIONS IN: DNA binding, transcription activator activity, sequence-specific DNA binding transc…
'contig71273'	'(at1g46768 : 154.0) encodes a member of the DREB subfamily A-5 of ERF/AP2 transcription factor family (RAP2.1). The protein contains one AP2 domain. There are 16 members in this subfamily including RAP2.9 and RAP2.10.; related to AP2 1 (RAP2.1); CONTAINS InterPro DOMAIN/s: DNA-binding, integrase-type (InterPro:IPR016177), Pathogenesis-related transcriptional factor/ERF, DNA-binding (InterPro:IPR…
'contig116209'	'(at5g07580 : 135.0) encodes a member of the ERF (ethylene response factor) subfamily B-3 of ERF/AP2 transcription factor family. The protein contains one AP2 domain. There are 18 members in this subfamily including ATERF-1, ATERF-2, AND ATERF-5.; Integrase-type DNA-binding superfamily protein; CONTAINS InterPro DOMAIN/s: DNA-binding, integrase-type (InterPro:IPR016177), Pathogenesis-related tran…
'contig120532'	'(at4g11140 : 108.0) encodes a member of the ERF (ethylene response factor) subfamily B-5 of ERF/AP2 transcription factor family. The protein contains one AP2 domain. There are 7 members in this subfamily. Also named as CRF1 (cytokinin response factor 1).; cytokinin response factor 1 (CRF1); CONTAINS InterPro DOMAIN/s: DNA-binding, integrase-type (InterPro:IPR016177), Pathogenesis-related transcr…
'contig121544'	'(at4g11140 : 109.0) encodes a member of the ERF (ethylene response factor) subfamily B-5 of ERF/AP2 transcription factor family. The protein contains one AP2 domain. There are 7 members in this subfamily. Also named as CRF1 (cytokinin response factor 1).; cytokinin response factor 1 (CRF1); CONTAINS InterPro DOMAIN/s: DNA-binding, integrase-type (InterPro:IPR016177), Pathogenesis-related transcr…
'contig124273'	'(q9sxs8|erf3_tobac : 169.0) Ethylene-responsive transcription factor 3 (Ethylene-responsive element-binding factor 3 homolog) (EREBP-5) (NtERF5) - Nicotiana tabacum (Common tobacco) & (at1g50640 : 161.0) encodes a member of the ERF (ethylene response factor) subfamily B-1 of ERF/AP2 transcription factor family (ATERF-3). The protein contains one AP2 domain. There are 15 members in this subfamily…
'contig92967'	'(at2g31230 : 114.0) encodes a member of the ERF (ethylene response factor) subfamily B-3 of ERF/AP2 transcription factor family. The protein contains one AP2 domain. There are 18 members in this subfamily including ATERF-1, ATERF-2, AND ATERF-5.; ethylene-responsive element binding factor 15 (ERF15); FUNCTIONS IN: DNA binding, transcription activator activity, sequence-specific DNA binding trans…
'contig96566'	'(at5g11190 : 107.0) encodes a member of the ERF (ethylene response factor) subfamily B-6 of ERF/AP2 transcription factor family. The protein contains one AP2 domain. There are 12 members in this subfamily including RAP2.11.; shine3 (SHN3); FUNCTIONS IN: DNA binding, sequence-specific DNA binding transcription factor activity; INVOLVED IN: regulation of transcription, DNA-dependent; LOCATED IN: m…
'contig97938'	'(at2g31230 : 112.0) encodes a member of the ERF (ethylene response factor) subfamily B-3 of ERF/AP2 transcription factor family. The protein contains one AP2 domain. There are 18 members in this subfamily including ATERF-1, ATERF-2, AND ATERF-5.; ethylene-responsive element binding factor 15 (ERF15); FUNCTIONS IN: DNA binding, transcription activator activity, sequence-specific DNA binding trans…
'contig100934'	'(at5g11190 : 97.8) encodes a member of the ERF (ethylene response factor) subfamily B-6 of ERF/AP2 transcription factor family. The protein contains one AP2 domain. There are 12 members in this subfamily including RAP2.11.; shine3 (SHN3); FUNCTIONS IN: DNA binding, sequence-specific DNA binding transcription factor activity; INVOLVED IN: regulation of transcription, DNA-dependent; LOCATED IN: mi…
'contig106143'	'(at5g11190 : 82.8) encodes a member of the ERF (ethylene response factor) subfamily B-6 of ERF/AP2 transcription factor family. The protein contains one AP2 domain. There are 12 members in this subfamily including RAP2.11.; shine3 (SHN3); FUNCTIONS IN: DNA binding, sequence-specific DNA binding transcription factor activity; INVOLVED IN: regulation of transcription, DNA-dependent; LOCATED IN: mi…
'contig109661'	'(loc_os01g54890.1 : 90.9) no description available & (at4g17500 : 87.4) Encodes a member of the ERF (ethylene response factor) subfamily B-3 of ERF/AP2 transcription factor family (ATERF-1). The protein contains one AP2 domain. There are 18 members in this subfamily including ATERF-1, ATERF-2, AND ATERF-5.; ethylene responsive element binding factor 1 (ERF-1); CONTAINS InterPro DOMAIN/s: DNA-bin…
'contig110417'	'(at3g23230 : 102.0) encodes a member of the ERF (ethylene response factor) subfamily B-3 of ERF/AP2 transcription factor family. The protein contains one AP2 domain. There are 18 members in this subfamily including ATERF-1, ATERF-2, AND ATERF-5.; Integrase-type DNA-binding superfamily protein; CONTAINS InterPro DOMAIN/s: DNA-binding, integrase-type (InterPro:IPR016177), Pathogenesis-related tran…
'contig110533'	'(q9sxs8|erf3_tobac : 137.0) Ethylene-responsive transcription factor 3 (Ethylene-responsive element-binding factor 3 homolog) (EREBP-5) (NtERF5) - Nicotiana tabacum (Common tobacco) & (at1g50640 : 135.0) encodes a member of the ERF (ethylene response factor) subfamily B-1 of ERF/AP2 transcription factor family (ATERF-3). The protein contains one AP2 domain. There are 15 members in this subfamily…
'contig112238'	'(q9lw49|erf4_nicsy : 71.6) Ethylene-responsive transcription factor 4 (Ethylene-responsive element-binding factor 4 homolog) (EREBP-3) (NsERF3) - Nicotiana sylvestris (Wood tobacco) & (at3g15210 : 70.1) Encodes a member of the ERF (ethylene response factor) subfamily B-1 of ERF/AP2 transcription factor family (ATERF-4). The protein contains one AP2 domain. Acts as a negative regulator of JA-resp…
'contig78470'	'(at5g61600 : 91.7) encodes a member of the ERF (ethylene response factor) subfamily B-3 of ERF/AP2 transcription factor family. The protein contains one AP2 domain. There are 18 members in this subfamily including ATERF-1, ATERF-2, AND ATERF-5.; ethylene response factor 104 (ERF104); CONTAINS InterPro DOMAIN/s: DNA-binding, integrase-type (InterPro:IPR016177), Pathogenesis-related transcriptiona…
'contig78665'	'(at5g07580 : 136.0) encodes a member of the ERF (ethylene response factor) subfamily B-3 of ERF/AP2 transcription factor family. The protein contains one AP2 domain. There are 18 members in this subfamily including ATERF-1, ATERF-2, AND ATERF-5.; Integrase-type DNA-binding superfamily protein; CONTAINS InterPro DOMAIN/s: DNA-binding, integrase-type (InterPro:IPR016177), Pathogenesis-related tran…
'contig78919'	'(at4g17500 : 89.0) Encodes a member of the ERF (ethylene response factor) subfamily B-3 of ERF/AP2 transcription factor family (ATERF-1). The protein contains one AP2 domain. There are 18 members in this subfamily including ATERF-1, ATERF-2, AND ATERF-5.; ethylene responsive element binding factor 1 (ERF-1); CONTAINS InterPro DOMAIN/s: DNA-binding, integrase-type (InterPro:IPR016177), Pathogenes…
'contig79310'	'(at1g46768 : 154.0) encodes a member of the DREB subfamily A-5 of ERF/AP2 transcription factor family (RAP2.1). The protein contains one AP2 domain. There are 16 members in this subfamily including RAP2.9 and RAP2.10.; related to AP2 1 (RAP2.1); CONTAINS InterPro DOMAIN/s: DNA-binding, integrase-type (InterPro:IPR016177), Pathogenesis-related transcriptional factor/ERF, DNA-binding (InterPro:IPR…
'contig152158'	'(at1g15360 : 81.6) Encodes a member of the ERF (ethylene response factor) subfamily B-6 of ERF/AP2 transcription factor family. The protein contains one AP2 domain. There are 12 members in this subfamily including RAP2.11. This gene is involved in wax biosynthesis. Over-expression of the gene results in glossy leaf phenotype and increased drought tolerance. Two closely related genes, AT5G25390 a…
'contig158907'	'(at5g25190 : 115.0) encodes a member of the ERF (ethylene response factor) subfamily B-6 of ERF/AP2 transcription factor family. The protein contains one AP2 domain. There are 12 members in this subfamily including RAP2.11.; Integrase-type DNA-binding superfamily protein; CONTAINS InterPro DOMAIN/s: DNA-binding, integrase-type (InterPro:IPR016177), Pathogenesis-related transcriptional factor/ERF…
'contig162480'	'(at5g47230 : 128.0) encodes a member of the ERF (ethylene response factor) subfamily B-3 of ERF/AP2 transcription factor family (ATERF-5). The protein contains one AP2 domain. There are 18 members in this subfamily including ATERF-1, ATERF-2, AND ATERF-5.; ethylene responsive element binding factor 5 (ERF5); CONTAINS InterPro DOMAIN/s: DNA-binding, integrase-type (InterPro:IPR016177), Pathogenes…
'contig163026'	'(at4g11140 : 109.0) encodes a member of the ERF (ethylene response factor) subfamily B-5 of ERF/AP2 transcription factor family. The protein contains one AP2 domain. There are 7 members in this subfamily. Also named as CRF1 (cytokinin response factor 1).; cytokinin response factor 1 (CRF1); CONTAINS InterPro DOMAIN/s: DNA-binding, integrase-type (InterPro:IPR016177), Pathogenesis-related transcr…
'contig46174'	'(q9lw49|erf4_nicsy : 103.0) Ethylene-responsive transcription factor 4 (Ethylene-responsive element-binding factor 4 homolog) (EREBP-3) (NsERF3) - Nicotiana sylvestris (Wood tobacco) & (at5g44210 : 97.8) encodes a member of the ERF (ethylene response factor) subfamily B-1 of ERF/AP2 transcription factor family (ATERF-9). The protein contains one AP2 domain. There are 15 members in this subfamily…
'contig46647'	'(at1g46768 : 159.0) encodes a member of the DREB subfamily A-5 of ERF/AP2 transcription factor family (RAP2.1). The protein contains one AP2 domain. There are 16 members in this subfamily including RAP2.9 and RAP2.10.; related to AP2 1 (RAP2.1); CONTAINS InterPro DOMAIN/s: DNA-binding, integrase-type (InterPro:IPR016177), Pathogenesis-related transcriptional factor/ERF, DNA-binding (InterPro:IPR…
'contig46974'	'(at3g23230 : 94.4) encodes a member of the ERF (ethylene response factor) subfamily B-3 of ERF/AP2 transcription factor family. The protein contains one AP2 domain. There are 18 members in this subfamily including ATERF-1, ATERF-2, AND ATERF-5.; Integrase-type DNA-binding superfamily protein; CONTAINS InterPro DOMAIN/s: DNA-binding, integrase-type (InterPro:IPR016177), Pathogenesis-related trans…
'contig47038'	'(at4g17500 : 106.0) Encodes a member of the ERF (ethylene response factor) subfamily B-3 of ERF/AP2 transcription factor family (ATERF-1). The protein contains one AP2 domain. There are 18 members in this subfamily including ATERF-1, ATERF-2, AND ATERF-5.; ethylene responsive element binding factor 1 (ERF-1); CONTAINS InterPro DOMAIN/s: DNA-binding, integrase-type (InterPro:IPR016177), Pathogene…
'contig49249'	'(at5g07580 : 140.0) encodes a member of the ERF (ethylene response factor) subfamily B-3 of ERF/AP2 transcription factor family. The protein contains one AP2 domain. There are 18 members in this subfamily including ATERF-1, ATERF-2, AND ATERF-5.; Integrase-type DNA-binding superfamily protein; CONTAINS InterPro DOMAIN/s: DNA-binding, integrase-type (InterPro:IPR016177), Pathogenesis-related tran…
'contig128851'	'(at5g47230 : 128.0) encodes a member of the ERF (ethylene response factor) subfamily B-3 of ERF/AP2 transcription factor family (ATERF-5). The protein contains one AP2 domain. There are 18 members in this subfamily including ATERF-1, ATERF-2, AND ATERF-5.; ethylene responsive element binding factor 5 (ERF5); CONTAINS InterPro DOMAIN/s: DNA-binding, integrase-type (InterPro:IPR016177), Pathogenes…
'contig132980'	'(at4g11140 : 109.0) encodes a member of the ERF (ethylene response factor) subfamily B-5 of ERF/AP2 transcription factor family. The protein contains one AP2 domain. There are 7 members in this subfamily. Also named as CRF1 (cytokinin response factor 1).; cytokinin response factor 1 (CRF1); CONTAINS InterPro DOMAIN/s: DNA-binding, integrase-type (InterPro:IPR016177), Pathogenesis-related transcr…
'contig133822'	'(at5g44210 : 114.0) encodes a member of the ERF (ethylene response factor) subfamily B-1 of ERF/AP2 transcription factor family (ATERF-9). The protein contains one AP2 domain. There are 15 members in this subfamily including ATERF-3, ATERF-4, ATERF-7, and leafy petiole.; erf domain protein 9 (ERF9); FUNCTIONS IN: transcription repressor activity, DNA binding, sequence-specific DNA binding transc…
'contig136725'	'(at5g47230 : 177.0) encodes a member of the ERF (ethylene response factor) subfamily B-3 of ERF/AP2 transcription factor family (ATERF-5). The protein contains one AP2 domain. There are 18 members in this subfamily including ATERF-1, ATERF-2, AND ATERF-5.; ethylene responsive element binding factor 5 (ERF5); CONTAINS InterPro DOMAIN/s: DNA-binding, integrase-type (InterPro:IPR016177), Pathogenes…
'contig136877'	'(at5g47230 : 132.0) encodes a member of the ERF (ethylene response factor) subfamily B-3 of ERF/AP2 transcription factor family (ATERF-5). The protein contains one AP2 domain. There are 18 members in this subfamily including ATERF-1, ATERF-2, AND ATERF-5.; ethylene responsive element binding factor 5 (ERF5); CONTAINS InterPro DOMAIN/s: DNA-binding, integrase-type (InterPro:IPR016177), Pathogenes…
'contig142824'	'(at4g11140 : 108.0) encodes a member of the ERF (ethylene response factor) subfamily B-5 of ERF/AP2 transcription factor family. The protein contains one AP2 domain. There are 7 members in this subfamily. Also named as CRF1 (cytokinin response factor 1).; cytokinin response factor 1 (CRF1); CONTAINS InterPro DOMAIN/s: DNA-binding, integrase-type (InterPro:IPR016177), Pathogenesis-related transcr…
'contig142825'	'(at4g11140 : 109.0) encodes a member of the ERF (ethylene response factor) subfamily B-5 of ERF/AP2 transcription factor family. The protein contains one AP2 domain. There are 7 members in this subfamily. Also named as CRF1 (cytokinin response factor 1).; cytokinin response factor 1 (CRF1); CONTAINS InterPro DOMAIN/s: DNA-binding, integrase-type (InterPro:IPR016177), Pathogenesis-related transcr…
'contig2551'	'(at3g24500 : 206.0) One of three genes in A. thaliana encoding multiprotein bridging factor 1, a highly conserved transcriptional coactivator. May serve as a bridging factor between a bZIP factor and TBP. Its expression is specifically elevated in response to pathogen infection, salinity, drought, heat, hydrogen peroxide, and application of abscisic acid or salicylic acid. Constitutive expressio…
'contig4076'	'(loc_os03g55220.2 : 97.1) no description available & (at3g19500 : 96.3) basic helix-loop-helix (bHLH) DNA-binding superfamily protein; FUNCTIONS IN: sequence-specific DNA binding transcription factor activity; INVOLVED IN: regulation of transcription; LOCATED IN: nucleus; EXPRESSED IN: shoot apex, embryo, root, pedicel; EXPRESSED DURING: 4 anthesis, C globular stage; CONTAINS InterPro DOMAIN/s: …
'contig7178'	'(at4g29100 : 299.0) basic helix-loop-helix (bHLH) DNA-binding superfamily protein; FUNCTIONS IN: sequence-specific DNA binding transcription factor activity; INVOLVED IN: regulation of transcription; LOCATED IN: nucleus; EXPRESSED IN: 22 plant structures; EXPRESSED DURING: 10 growth stages; CONTAINS InterPro DOMAIN/s: Helix-loop-helix DNA-binding domain (InterPro:IPR001092), Helix-loop-helix DNA…
'contig17729'	'(at1g05710 : 155.0) basic helix-loop-helix (bHLH) DNA-binding superfamily protein; FUNCTIONS IN: sequence-specific DNA binding transcription factor activity; INVOLVED IN: response to ethylene stimulus, regulation of transcription; LOCATED IN: nucleus; EXPRESSED IN: 22 plant structures; EXPRESSED DURING: 13 growth stages; CONTAINS InterPro DOMAIN/s: Helix-loop-helix DNA-binding domain (InterPro:I…
'contig24069'	'(at1g05710 : 122.0) basic helix-loop-helix (bHLH) DNA-binding superfamily protein; FUNCTIONS IN: sequence-specific DNA binding transcription factor activity; INVOLVED IN: response to ethylene stimulus, regulation of transcription; LOCATED IN: nucleus; EXPRESSED IN: 22 plant structures; EXPRESSED DURING: 13 growth stages; CONTAINS InterPro DOMAIN/s: Helix-loop-helix DNA-binding domain (InterPro:I…
'contig25290'	'(at1g61660 : 176.0) basic helix-loop-helix (bHLH) DNA-binding superfamily protein; FUNCTIONS IN: DNA binding, sequence-specific DNA binding transcription factor activity; EXPRESSED IN: 22 plant structures; EXPRESSED DURING: 13 growth stages; BEST Arabidopsis thaliana protein match is: basic helix-loop-helix (bHLH) DNA-binding superfamily protein (TAIR:AT3G20640.1). & (loc_os05g42180.1 : 166.0) n…
'contig25954'	'(at1g61660 : 171.0) basic helix-loop-helix (bHLH) DNA-binding superfamily protein; FUNCTIONS IN: DNA binding, sequence-specific DNA binding transcription factor activity; EXPRESSED IN: 22 plant structures; EXPRESSED DURING: 13 growth stages; BEST Arabidopsis thaliana protein match is: basic helix-loop-helix (bHLH) DNA-binding superfamily protein (TAIR:AT3G20640.1). & (loc_os05g42180.1 : 167.0) n…
'contig27258'	'(at3g24500 : 201.0) One of three genes in A. thaliana encoding multiprotein bridging factor 1, a highly conserved transcriptional coactivator. May serve as a bridging factor between a bZIP factor and TBP. Its expression is specifically elevated in response to pathogen infection, salinity, drought, heat, hydrogen peroxide, and application of abscisic acid or salicylic acid. Constitutive expressio…
'contig28161'	'(loc_os03g09100.1 : 95.9) no description available & (at2g22300 : 95.1) Encodes a putative CAM binding transcription factor. Loss of function mutations show enhanced resistance to fungal and bacterial pathogens suggesting that CAMTA functions to suppress defense responses.; signal responsive 1 (SR1); FUNCTIONS IN: calmodulin binding, transcription regulator activity; INVOLVED IN: response to bio…
'contig29645'	'(loc_os03g09100.1 : 98.2) no description available & (at2g22300 : 96.7) Encodes a putative CAM binding transcription factor. Loss of function mutations show enhanced resistance to fungal and bacterial pathogens suggesting that CAMTA functions to suppress defense responses.; signal responsive 1 (SR1); FUNCTIONS IN: calmodulin binding, transcription regulator activity; INVOLVED IN: response to bio…
'contig29647'	'(loc_os03g09100.1 : 440.0) no description available & (at2g22300 : 425.0) Encodes a putative CAM binding transcription factor. Loss of function mutations show enhanced resistance to fungal and bacterial pathogens suggesting that CAMTA functions to suppress defense responses.; signal responsive 1 (SR1); FUNCTIONS IN: calmodulin binding, transcription regulator activity; INVOLVED IN: response to b…
'contig31345'	'(at4g29100 : 205.0) basic helix-loop-helix (bHLH) DNA-binding superfamily protein; FUNCTIONS IN: sequence-specific DNA binding transcription factor activity; INVOLVED IN: regulation of transcription; LOCATED IN: nucleus; EXPRESSED IN: 22 plant structures; EXPRESSED DURING: 10 growth stages; CONTAINS InterPro DOMAIN/s: Helix-loop-helix DNA-binding domain (InterPro:IPR001092), Helix-loop-helix DNA…
'contig32291'	'(at3g20640 : 218.0) basic helix-loop-helix (bHLH) DNA-binding superfamily protein; FUNCTIONS IN: sequence-specific DNA binding transcription factor activity; INVOLVED IN: regulation of transcription; LOCATED IN: nucleus, chloroplast; CONTAINS InterPro DOMAIN/s: Helix-loop-helix DNA-binding domain (InterPro:IPR001092), Helix-loop-helix DNA-binding (InterPro:IPR011598); BEST Arabidopsis thaliana p…
'contig32705'	'(at3g20640 : 210.0) basic helix-loop-helix (bHLH) DNA-binding superfamily protein; FUNCTIONS IN: sequence-specific DNA binding transcription factor activity; INVOLVED IN: regulation of transcription; LOCATED IN: nucleus, chloroplast; CONTAINS InterPro DOMAIN/s: Helix-loop-helix DNA-binding domain (InterPro:IPR001092), Helix-loop-helix DNA-binding (InterPro:IPR011598); BEST Arabidopsis thaliana p…
'contig52198'	'(at4g29100 : 188.0) basic helix-loop-helix (bHLH) DNA-binding superfamily protein; FUNCTIONS IN: sequence-specific DNA binding transcription factor activity; INVOLVED IN: regulation of transcription; LOCATED IN: nucleus; EXPRESSED IN: 22 plant structures; EXPRESSED DURING: 10 growth stages; CONTAINS InterPro DOMAIN/s: Helix-loop-helix DNA-binding domain (InterPro:IPR001092), Helix-loop-helix DNA…
'contig52199'	'(at4g29100 : 245.0) basic helix-loop-helix (bHLH) DNA-binding superfamily protein; FUNCTIONS IN: sequence-specific DNA binding transcription factor activity; INVOLVED IN: regulation of transcription; LOCATED IN: nucleus; EXPRESSED IN: 22 plant structures; EXPRESSED DURING: 10 growth stages; CONTAINS InterPro DOMAIN/s: Helix-loop-helix DNA-binding domain (InterPro:IPR001092), Helix-loop-helix DNA…
'contig52200'	'(at4g29100 : 320.0) basic helix-loop-helix (bHLH) DNA-binding superfamily protein; FUNCTIONS IN: sequence-specific DNA binding transcription factor activity; INVOLVED IN: regulation of transcription; LOCATED IN: nucleus; EXPRESSED IN: 22 plant structures; EXPRESSED DURING: 10 growth stages; CONTAINS InterPro DOMAIN/s: Helix-loop-helix DNA-binding domain (InterPro:IPR001092), Helix-loop-helix DNA…
'contig52201'	'(at4g29100 : 188.0) basic helix-loop-helix (bHLH) DNA-binding superfamily protein; FUNCTIONS IN: sequence-specific DNA binding transcription factor activity; INVOLVED IN: regulation of transcription; LOCATED IN: nucleus; EXPRESSED IN: 22 plant structures; EXPRESSED DURING: 10 growth stages; CONTAINS InterPro DOMAIN/s: Helix-loop-helix DNA-binding domain (InterPro:IPR001092), Helix-loop-helix DNA…
'contig52841'	'(at1g05710 : 159.0) basic helix-loop-helix (bHLH) DNA-binding superfamily protein; FUNCTIONS IN: sequence-specific DNA binding transcription factor activity; INVOLVED IN: response to ethylene stimulus, regulation of transcription; LOCATED IN: nucleus; EXPRESSED IN: 22 plant structures; EXPRESSED DURING: 13 growth stages; CONTAINS InterPro DOMAIN/s: Helix-loop-helix DNA-binding domain (InterPro:I…
'contig53389'	'(at4g29100 : 296.0) basic helix-loop-helix (bHLH) DNA-binding superfamily protein; FUNCTIONS IN: sequence-specific DNA binding transcription factor activity; INVOLVED IN: regulation of transcription; LOCATED IN: nucleus; EXPRESSED IN: 22 plant structures; EXPRESSED DURING: 10 growth stages; CONTAINS InterPro DOMAIN/s: Helix-loop-helix DNA-binding domain (InterPro:IPR001092), Helix-loop-helix DNA…
'contig58328'	'(at3g24500 : 191.0) One of three genes in A. thaliana encoding multiprotein bridging factor 1, a highly conserved transcriptional coactivator. May serve as a bridging factor between a bZIP factor and TBP. Its expression is specifically elevated in response to pathogen infection, salinity, drought, heat, hydrogen peroxide, and application of abscisic acid or salicylic acid. Constitutive expressio…
'contig64017'	'(at3g20640 : 216.0) basic helix-loop-helix (bHLH) DNA-binding superfamily protein; FUNCTIONS IN: sequence-specific DNA binding transcription factor activity; INVOLVED IN: regulation of transcription; LOCATED IN: nucleus, chloroplast; CONTAINS InterPro DOMAIN/s: Helix-loop-helix DNA-binding domain (InterPro:IPR001092), Helix-loop-helix DNA-binding (InterPro:IPR011598); BEST Arabidopsis thaliana p…
'contig68761'	'(at4g29100 : 188.0) basic helix-loop-helix (bHLH) DNA-binding superfamily protein; FUNCTIONS IN: sequence-specific DNA binding transcription factor activity; INVOLVED IN: regulation of transcription; LOCATED IN: nucleus; EXPRESSED IN: 22 plant structures; EXPRESSED DURING: 10 growth stages; CONTAINS InterPro DOMAIN/s: Helix-loop-helix DNA-binding domain (InterPro:IPR001092), Helix-loop-helix DNA…
'contig68762'	'(at4g29100 : 188.0) basic helix-loop-helix (bHLH) DNA-binding superfamily protein; FUNCTIONS IN: sequence-specific DNA binding transcription factor activity; INVOLVED IN: regulation of transcription; LOCATED IN: nucleus; EXPRESSED IN: 22 plant structures; EXPRESSED DURING: 10 growth stages; CONTAINS InterPro DOMAIN/s: Helix-loop-helix DNA-binding domain (InterPro:IPR001092), Helix-loop-helix DNA…
'contig70510'	'(loc_os05g14010.1 : 97.4) no description available & (at1g27660 : 95.5) basic helix-loop-helix (bHLH) DNA-binding superfamily protein; FUNCTIONS IN: sequence-specific DNA binding transcription factor activity; INVOLVED IN: regulation of transcription; LOCATED IN: nucleus; CONTAINS InterPro DOMAIN/s: Helix-loop-helix DNA-binding domain (InterPro:IPR001092), Helix-loop-helix DNA-binding (InterPro:…
'contig113805'	'(at3g20640 : 223.0) basic helix-loop-helix (bHLH) DNA-binding superfamily protein; FUNCTIONS IN: sequence-specific DNA binding transcription factor activity; INVOLVED IN: regulation of transcription; LOCATED IN: nucleus, chloroplast; CONTAINS InterPro DOMAIN/s: Helix-loop-helix DNA-binding domain (InterPro:IPR001092), Helix-loop-helix DNA-binding (InterPro:IPR011598); BEST Arabidopsis thaliana p…
'contig114176'	'(at3g20640 : 218.0) basic helix-loop-helix (bHLH) DNA-binding superfamily protein; FUNCTIONS IN: sequence-specific DNA binding transcription factor activity; INVOLVED IN: regulation of transcription; LOCATED IN: nucleus, chloroplast; CONTAINS InterPro DOMAIN/s: Helix-loop-helix DNA-binding domain (InterPro:IPR001092), Helix-loop-helix DNA-binding (InterPro:IPR011598); BEST Arabidopsis thaliana p…
'contig116923'	'(at4g29100 : 294.0) basic helix-loop-helix (bHLH) DNA-binding superfamily protein; FUNCTIONS IN: sequence-specific DNA binding transcription factor activity; INVOLVED IN: regulation of transcription; LOCATED IN: nucleus; EXPRESSED IN: 22 plant structures; EXPRESSED DURING: 10 growth stages; CONTAINS InterPro DOMAIN/s: Helix-loop-helix DNA-binding domain (InterPro:IPR001092), Helix-loop-helix DNA…
'contig118259'	'(at3g20640 : 214.0) basic helix-loop-helix (bHLH) DNA-binding superfamily protein; FUNCTIONS IN: sequence-specific DNA binding transcription factor activity; INVOLVED IN: regulation of transcription; LOCATED IN: nucleus, chloroplast; CONTAINS InterPro DOMAIN/s: Helix-loop-helix DNA-binding domain (InterPro:IPR001092), Helix-loop-helix DNA-binding (InterPro:IPR011598); BEST Arabidopsis thaliana p…
'contig119695'	'(at1g61660 : 173.0) basic helix-loop-helix (bHLH) DNA-binding superfamily protein; FUNCTIONS IN: DNA binding, sequence-specific DNA binding transcription factor activity; EXPRESSED IN: 22 plant structures; EXPRESSED DURING: 13 growth stages; BEST Arabidopsis thaliana protein match is: basic helix-loop-helix (bHLH) DNA-binding superfamily protein (TAIR:AT3G20640.1). & (loc_os05g42180.1 : 171.0) n…
'contig119743'	'(at3g20640 : 228.0) basic helix-loop-helix (bHLH) DNA-binding superfamily protein; FUNCTIONS IN: sequence-specific DNA binding transcription factor activity; INVOLVED IN: regulation of transcription; LOCATED IN: nucleus, chloroplast; CONTAINS InterPro DOMAIN/s: Helix-loop-helix DNA-binding domain (InterPro:IPR001092), Helix-loop-helix DNA-binding (InterPro:IPR011598); BEST Arabidopsis thaliana p…
'contig120307'	'(at1g61660 : 181.0) basic helix-loop-helix (bHLH) DNA-binding superfamily protein; FUNCTIONS IN: DNA binding, sequence-specific DNA binding transcription factor activity; EXPRESSED IN: 22 plant structures; EXPRESSED DURING: 13 growth stages; BEST Arabidopsis thaliana protein match is: basic helix-loop-helix (bHLH) DNA-binding superfamily protein (TAIR:AT3G20640.1). & (loc_os05g42180.1 : 168.0) n…
'contig98220'	'(at1g05710 : 85.5) basic helix-loop-helix (bHLH) DNA-binding superfamily protein; FUNCTIONS IN: sequence-specific DNA binding transcription factor activity; INVOLVED IN: response to ethylene stimulus, regulation of transcription; LOCATED IN: nucleus; EXPRESSED IN: 22 plant structures; EXPRESSED DURING: 13 growth stages; CONTAINS InterPro DOMAIN/s: Helix-loop-helix DNA-binding domain (InterPro:IP…
'contig98552'	'(at4g29100 : 197.0) basic helix-loop-helix (bHLH) DNA-binding superfamily protein; FUNCTIONS IN: sequence-specific DNA binding transcription factor activity; INVOLVED IN: regulation of transcription; LOCATED IN: nucleus; EXPRESSED IN: 22 plant structures; EXPRESSED DURING: 10 growth stages; CONTAINS InterPro DOMAIN/s: Helix-loop-helix DNA-binding domain (InterPro:IPR001092), Helix-loop-helix DNA…
'contig98553'	'(at4g29100 : 197.0) basic helix-loop-helix (bHLH) DNA-binding superfamily protein; FUNCTIONS IN: sequence-specific DNA binding transcription factor activity; INVOLVED IN: regulation of transcription; LOCATED IN: nucleus; EXPRESSED IN: 22 plant structures; EXPRESSED DURING: 10 growth stages; CONTAINS InterPro DOMAIN/s: Helix-loop-helix DNA-binding domain (InterPro:IPR001092), Helix-loop-helix DNA…
'contig105874'	'(at1g05710 : 122.0) basic helix-loop-helix (bHLH) DNA-binding superfamily protein; FUNCTIONS IN: sequence-specific DNA binding transcription factor activity; INVOLVED IN: response to ethylene stimulus, regulation of transcription; LOCATED IN: nucleus; EXPRESSED IN: 22 plant structures; EXPRESSED DURING: 13 growth stages; CONTAINS InterPro DOMAIN/s: Helix-loop-helix DNA-binding domain (InterPro:I…
'contig109762'	'(at4g29100 : 303.0) basic helix-loop-helix (bHLH) DNA-binding superfamily protein; FUNCTIONS IN: sequence-specific DNA binding transcription factor activity; INVOLVED IN: regulation of transcription; LOCATED IN: nucleus; EXPRESSED IN: 22 plant structures; EXPRESSED DURING: 10 growth stages; CONTAINS InterPro DOMAIN/s: Helix-loop-helix DNA-binding domain (InterPro:IPR001092), Helix-loop-helix DNA…
'contig73609'	'(at4g29100 : 91.3) basic helix-loop-helix (bHLH) DNA-binding superfamily protein; FUNCTIONS IN: sequence-specific DNA binding transcription factor activity; INVOLVED IN: regulation of transcription; LOCATED IN: nucleus; EXPRESSED IN: 22 plant structures; EXPRESSED DURING: 10 growth stages; CONTAINS InterPro DOMAIN/s: Helix-loop-helix DNA-binding domain (InterPro:IPR001092), Helix-loop-helix DNA-…
'contig80208'	'(at4g29100 : 144.0) basic helix-loop-helix (bHLH) DNA-binding superfamily protein; FUNCTIONS IN: sequence-specific DNA binding transcription factor activity; INVOLVED IN: regulation of transcription; LOCATED IN: nucleus; EXPRESSED IN: 22 plant structures; EXPRESSED DURING: 10 growth stages; CONTAINS InterPro DOMAIN/s: Helix-loop-helix DNA-binding domain (InterPro:IPR001092), Helix-loop-helix DNA…
'contig154840'	'(at3g20640 : 210.0) basic helix-loop-helix (bHLH) DNA-binding superfamily protein; FUNCTIONS IN: sequence-specific DNA binding transcription factor activity; INVOLVED IN: regulation of transcription; LOCATED IN: nucleus, chloroplast; CONTAINS InterPro DOMAIN/s: Helix-loop-helix DNA-binding domain (InterPro:IPR001092), Helix-loop-helix DNA-binding (InterPro:IPR011598); BEST Arabidopsis thaliana p…
'contig163669'	'(at1g05710 : 91.3) basic helix-loop-helix (bHLH) DNA-binding superfamily protein; FUNCTIONS IN: sequence-specific DNA binding transcription factor activity; INVOLVED IN: response to ethylene stimulus, regulation of transcription; LOCATED IN: nucleus; EXPRESSED IN: 22 plant structures; EXPRESSED DURING: 13 growth stages; CONTAINS InterPro DOMAIN/s: Helix-loop-helix DNA-binding domain (InterPro:IP…
'contig36064'	'(at1g61660 : 183.0) basic helix-loop-helix (bHLH) DNA-binding superfamily protein; FUNCTIONS IN: DNA binding, sequence-specific DNA binding transcription factor activity; EXPRESSED IN: 22 plant structures; EXPRESSED DURING: 13 growth stages; BEST Arabidopsis thaliana protein match is: basic helix-loop-helix (bHLH) DNA-binding superfamily protein (TAIR:AT3G20640.1). & (loc_os05g42180.1 : 168.0) n…
'contig36801'	'(at3g20640 : 223.0) basic helix-loop-helix (bHLH) DNA-binding superfamily protein; FUNCTIONS IN: sequence-specific DNA binding transcription factor activity; INVOLVED IN: regulation of transcription; LOCATED IN: nucleus, chloroplast; CONTAINS InterPro DOMAIN/s: Helix-loop-helix DNA-binding domain (InterPro:IPR001092), Helix-loop-helix DNA-binding (InterPro:IPR011598); BEST Arabidopsis thaliana p…
'contig36802'	'(at3g20640 : 223.0) basic helix-loop-helix (bHLH) DNA-binding superfamily protein; FUNCTIONS IN: sequence-specific DNA binding transcription factor activity; INVOLVED IN: regulation of transcription; LOCATED IN: nucleus, chloroplast; CONTAINS InterPro DOMAIN/s: Helix-loop-helix DNA-binding domain (InterPro:IPR001092), Helix-loop-helix DNA-binding (InterPro:IPR011598); BEST Arabidopsis thaliana p…
'contig36916'	'(at4g29100 : 302.0) basic helix-loop-helix (bHLH) DNA-binding superfamily protein; FUNCTIONS IN: sequence-specific DNA binding transcription factor activity; INVOLVED IN: regulation of transcription; LOCATED IN: nucleus; EXPRESSED IN: 22 plant structures; EXPRESSED DURING: 10 growth stages; CONTAINS InterPro DOMAIN/s: Helix-loop-helix DNA-binding domain (InterPro:IPR001092), Helix-loop-helix DNA…
'contig37774'	'(at1g27660 : 100.0) basic helix-loop-helix (bHLH) DNA-binding superfamily protein; FUNCTIONS IN: sequence-specific DNA binding transcription factor activity; INVOLVED IN: regulation of transcription; LOCATED IN: nucleus; CONTAINS InterPro DOMAIN/s: Helix-loop-helix DNA-binding domain (InterPro:IPR001092), Helix-loop-helix DNA-binding (InterPro:IPR011598); BEST Arabidopsis thaliana protein match …
'contig42391'	'(at4g29100 : 197.0) basic helix-loop-helix (bHLH) DNA-binding superfamily protein; FUNCTIONS IN: sequence-specific DNA binding transcription factor activity; INVOLVED IN: regulation of transcription; LOCATED IN: nucleus; EXPRESSED IN: 22 plant structures; EXPRESSED DURING: 10 growth stages; CONTAINS InterPro DOMAIN/s: Helix-loop-helix DNA-binding domain (InterPro:IPR001092), Helix-loop-helix DNA…
'contig42393'	'(at4g29100 : 197.0) basic helix-loop-helix (bHLH) DNA-binding superfamily protein; FUNCTIONS IN: sequence-specific DNA binding transcription factor activity; INVOLVED IN: regulation of transcription; LOCATED IN: nucleus; EXPRESSED IN: 22 plant structures; EXPRESSED DURING: 10 growth stages; CONTAINS InterPro DOMAIN/s: Helix-loop-helix DNA-binding domain (InterPro:IPR001092), Helix-loop-helix DNA…
'contig49526'	'(loc_os01g57580.1 : 139.0) no description available & (at1g61660 : 138.0) basic helix-loop-helix (bHLH) DNA-binding superfamily protein; FUNCTIONS IN: DNA binding, sequence-specific DNA binding transcription factor activity; EXPRESSED IN: 22 plant structures; EXPRESSED DURING: 13 growth stages; BEST Arabidopsis thaliana protein match is: basic helix-loop-helix (bHLH) DNA-binding superfamily prot…
'contig137961'	'(at3g24500 : 206.0) One of three genes in A. thaliana encoding multiprotein bridging factor 1, a highly conserved transcriptional coactivator. May serve as a bridging factor between a bZIP factor and TBP. Its expression is specifically elevated in response to pathogen infection, salinity, drought, heat, hydrogen peroxide, and application of abscisic acid or salicylic acid. Constitutive expressio…
'contig142620'	'(at4g29100 : 107.0) basic helix-loop-helix (bHLH) DNA-binding superfamily protein; FUNCTIONS IN: sequence-specific DNA binding transcription factor activity; INVOLVED IN: regulation of transcription; LOCATED IN: nucleus; EXPRESSED IN: 22 plant structures; EXPRESSED DURING: 10 growth stages; CONTAINS InterPro DOMAIN/s: Helix-loop-helix DNA-binding domain (InterPro:IPR001092), Helix-loop-helix DNA…
'contig142677'	'(at3g20640 : 223.0) basic helix-loop-helix (bHLH) DNA-binding superfamily protein; FUNCTIONS IN: sequence-specific DNA binding transcription factor activity; INVOLVED IN: regulation of transcription; LOCATED IN: nucleus, chloroplast; CONTAINS InterPro DOMAIN/s: Helix-loop-helix DNA-binding domain (InterPro:IPR001092), Helix-loop-helix DNA-binding (InterPro:IPR011598); BEST Arabidopsis thaliana p…
'contig142678'	'(at3g20640 : 209.0) basic helix-loop-helix (bHLH) DNA-binding superfamily protein; FUNCTIONS IN: sequence-specific DNA binding transcription factor activity; INVOLVED IN: regulation of transcription; LOCATED IN: nucleus, chloroplast; CONTAINS InterPro DOMAIN/s: Helix-loop-helix DNA-binding domain (InterPro:IPR001092), Helix-loop-helix DNA-binding (InterPro:IPR011598); BEST Arabidopsis thaliana p…
'contig142679'	'(at3g20640 : 223.0) basic helix-loop-helix (bHLH) DNA-binding superfamily protein; FUNCTIONS IN: sequence-specific DNA binding transcription factor activity; INVOLVED IN: regulation of transcription; LOCATED IN: nucleus, chloroplast; CONTAINS InterPro DOMAIN/s: Helix-loop-helix DNA-binding domain (InterPro:IPR001092), Helix-loop-helix DNA-binding (InterPro:IPR011598); BEST Arabidopsis thaliana p…
'contig5903'	'(loc_os01g45860.1 : 369.0) no description available & (q8s4w7|gai1_vitvi : 342.0) DELLA protein GAI1 (Gibberellic acid-insensitive mutant protein 1) (VvGAI1) - Vitis vinifera (Grape) & (at1g14920 : 337.0) Similar to a putative transcription factor and transcriptional coactivators. Repressor of GA responses and involved in gibberellic acid mediated signaling. Member of the DELLA proteins that res…
'contig7775'	'(loc_os01g45860.1 : 94.4) no description available & (q5bn23|rga1_bracm : 75.1) DELLA protein RGA1 (RGA-like protein 1) (BrRGA1) - Brassica campestris (Field mustard) & (at3g03450 : 72.4) Encodes a DELLA protein, a member of the GRAS superfamily of putative transcription factors. DELLA proteins restrain the cell proliferation and expansion that drives plant growth. Negative regulator of the resp…
'contig23650'	'(q8s4w7|gai1_vitvi : 542.0) DELLA protein GAI1 (Gibberellic acid-insensitive mutant protein 1) (VvGAI1) - Vitis vinifera (Grape) & (at1g66350 : 519.0) Negative regulator of GA responses, member of GRAS family of transcription factors. Also belongs to the DELLA proteins that restrain the cell proliferation and expansion that drives plant growth. RGL1 may be involved in reducing ROS accumulation i…
'contig27557'	'(q6ei05|gaipb_cucma : 795.0) DELLA protein GAIP-B (Gibberellic acid-insensitive phloem protein B) (GAIP-B) (CmGAIP-B) - Cucurbita maxima (Pumpkin) (Winter squash) & (at2g01570 : 723.0) Member of the VHIID/DELLA regulatory family. Contains homopolymeric serine and threonine residues, a putative nuclear localization signal, leucine heptad repeats, and an LXXLL motif. Putative transcriptional regul…
'contig32071'	'(q8s4w7|gai1_vitvi : 736.0) DELLA protein GAI1 (Gibberellic acid-insensitive mutant protein 1) (VvGAI1) - Vitis vinifera (Grape) & (at2g01570 : 670.0) Member of the VHIID/DELLA regulatory family. Contains homopolymeric serine and threonine residues, a putative nuclear localization signal, leucine heptad repeats, and an LXXLL motif. Putative transcriptional regulator repressing the gibberellin re…
'contig91483'	'(q8s4w7|gai1_vitvi : 553.0) DELLA protein GAI1 (Gibberellic acid-insensitive mutant protein 1) (VvGAI1) - Vitis vinifera (Grape) & (at2g01570 : 516.0) Member of the VHIID/DELLA regulatory family. Contains homopolymeric serine and threonine residues, a putative nuclear localization signal, leucine heptad repeats, and an LXXLL motif. Putative transcriptional regulator repressing the gibberellin re…
'contig106112'	'(q84tq7|gai_goshi : 361.0) DELLA protein GAI (Gibberellic acid-insensitive mutant protein) (GhGAI) - Gossypium hirsutum (Upland cotton) & (at1g66350 : 326.0) Negative regulator of GA responses, member of GRAS family of transcription factors. Also belongs to the DELLA proteins that restrain the cell proliferation and expansion that drives plant growth. RGL1 may be involved in reducing ROS accumul…
'contig153200'	'(q8s4w7|gai1_vitvi : 541.0) DELLA protein GAI1 (Gibberellic acid-insensitive mutant protein 1) (VvGAI1) - Vitis vinifera (Grape) & (at1g66350 : 519.0) Negative regulator of GA responses, member of GRAS family of transcription factors. Also belongs to the DELLA proteins that restrain the cell proliferation and expansion that drives plant growth. RGL1 may be involved in reducing ROS accumulation i…
'contig44396'	'(at5g17490 : 116.0) DELLA subfamily member involved in GA signal transduction; RGA-like protein 3 (RGL3); CONTAINS InterPro DOMAIN/s: Transcriptional factor DELLA, N-terminal (InterPro:IPR021914), Transcription factor GRAS (InterPro:IPR005202); BEST Arabidopsis thaliana protein match is: RGA-like 2 (TAIR:AT3G03450.1); Has 1807 Blast hits to 1807 proteins in 277 species: Archae - 0; Bacteria - 0;…
'contig127310'	'(q8s4w7|gai1_vitvi : 290.0) DELLA protein GAI1 (Gibberellic acid-insensitive mutant protein 1) (VvGAI1) - Vitis vinifera (Grape) & (at1g14920 : 277.0) Similar to a putative transcription factor and transcriptional coactivators. Repressor of GA responses and involved in gibberellic acid mediated signaling. Member of the DELLA proteins that restrain the cell proliferation and expansion that drives…
'contig5903'	'(loc_os01g45860.1 : 369.0) no description available & (q8s4w7|gai1_vitvi : 342.0) DELLA protein GAI1 (Gibberellic acid-insensitive mutant protein 1) (VvGAI1) - Vitis vinifera (Grape) & (at1g14920 : 337.0) Similar to a putative transcription factor and transcriptional coactivators. Repressor of GA responses and involved in gibberellic acid mediated signaling. Member of the DELLA proteins that res…
'contig7775'	'(loc_os01g45860.1 : 94.4) no description available & (q5bn23|rga1_bracm : 75.1) DELLA protein RGA1 (RGA-like protein 1) (BrRGA1) - Brassica campestris (Field mustard) & (at3g03450 : 72.4) Encodes a DELLA protein, a member of the GRAS superfamily of putative transcription factors. DELLA proteins restrain the cell proliferation and expansion that drives plant growth. Negative regulator of the resp…
'contig23650'	'(q8s4w7|gai1_vitvi : 542.0) DELLA protein GAI1 (Gibberellic acid-insensitive mutant protein 1) (VvGAI1) - Vitis vinifera (Grape) & (at1g66350 : 519.0) Negative regulator of GA responses, member of GRAS family of transcription factors. Also belongs to the DELLA proteins that restrain the cell proliferation and expansion that drives plant growth. RGL1 may be involved in reducing ROS accumulation i…
'contig27557'	'(q6ei05|gaipb_cucma : 795.0) DELLA protein GAIP-B (Gibberellic acid-insensitive phloem protein B) (GAIP-B) (CmGAIP-B) - Cucurbita maxima (Pumpkin) (Winter squash) & (at2g01570 : 723.0) Member of the VHIID/DELLA regulatory family. Contains homopolymeric serine and threonine residues, a putative nuclear localization signal, leucine heptad repeats, and an LXXLL motif. Putative transcriptional regul…
'contig32071'	'(q8s4w7|gai1_vitvi : 736.0) DELLA protein GAI1 (Gibberellic acid-insensitive mutant protein 1) (VvGAI1) - Vitis vinifera (Grape) & (at2g01570 : 670.0) Member of the VHIID/DELLA regulatory family. Contains homopolymeric serine and threonine residues, a putative nuclear localization signal, leucine heptad repeats, and an LXXLL motif. Putative transcriptional regulator repressing the gibberellin re…
'contig91483'	'(q8s4w7|gai1_vitvi : 553.0) DELLA protein GAI1 (Gibberellic acid-insensitive mutant protein 1) (VvGAI1) - Vitis vinifera (Grape) & (at2g01570 : 516.0) Member of the VHIID/DELLA regulatory family. Contains homopolymeric serine and threonine residues, a putative nuclear localization signal, leucine heptad repeats, and an LXXLL motif. Putative transcriptional regulator repressing the gibberellin re…
'contig106112'	'(q84tq7|gai_goshi : 361.0) DELLA protein GAI (Gibberellic acid-insensitive mutant protein) (GhGAI) - Gossypium hirsutum (Upland cotton) & (at1g66350 : 326.0) Negative regulator of GA responses, member of GRAS family of transcription factors. Also belongs to the DELLA proteins that restrain the cell proliferation and expansion that drives plant growth. RGL1 may be involved in reducing ROS accumul…
'contig153200'	'(q8s4w7|gai1_vitvi : 541.0) DELLA protein GAI1 (Gibberellic acid-insensitive mutant protein 1) (VvGAI1) - Vitis vinifera (Grape) & (at1g66350 : 519.0) Negative regulator of GA responses, member of GRAS family of transcription factors. Also belongs to the DELLA proteins that restrain the cell proliferation and expansion that drives plant growth. RGL1 may be involved in reducing ROS accumulation i…
'contig127310'	'(q8s4w7|gai1_vitvi : 290.0) DELLA protein GAI1 (Gibberellic acid-insensitive mutant protein 1) (VvGAI1) - Vitis vinifera (Grape) & (at1g14920 : 277.0) Similar to a putative transcription factor and transcriptional coactivators. Repressor of GA responses and involved in gibberellic acid mediated signaling. Member of the DELLA proteins that restrain the cell proliferation and expansion that drives…
'contig14888'	'(at2g21230 : 266.0) Basic-leucine zipper (bZIP) transcription factor family protein; FUNCTIONS IN: DNA binding, sequence-specific DNA binding transcription factor activity; INVOLVED IN: regulation of transcription, DNA-dependent; LOCATED IN: chloroplast; EXPRESSED IN: 23 plant structures; EXPRESSED DURING: 13 growth stages; CONTAINS InterPro DOMAIN/s: Basic-leucine zipper (bZIP) transcription fa…
'contig7540'	'(at5g65210 : 310.0) Encodes TGA1, a redox-controlled regulator of systemic acquired resistance. TGA1 targets the activation sequence-1 (as-1) element of the promoter region of defense proteins. TGA1 are S-nitrosylated.; TGA1; CONTAINS InterPro DOMAIN/s: Basic-leucine zipper (bZIP) transcription factor (InterPro:IPR004827), bZIP transcription factor, bZIP-1 (InterPro:IPR011616); BEST Arabidopsis …
'contig13185'	'(at5g10030 : 107.0) Encodes a member of basic leucine zipper transcription gene family. Nomenclature according to Xiang, et al. (1997).; TGACG motif-binding factor 4 (TGA4); CONTAINS InterPro DOMAIN/s: Basic-leucine zipper (bZIP) transcription factor (InterPro:IPR004827), bZIP transcription factor, bZIP-1 (InterPro:IPR011616); BEST Arabidopsis thaliana protein match is: bZIP transcription factor…
'contig14347'	'(at4g12020 : 129.0) Encodes a member of the A1 subgroup of the MEKK (MAPK/ERK kinase kinase) family. MEKK is another name for Mitogen-Activated Protein Kinase Kinase Kinase (MAPKKK or MAP3K). This subgroup has four members: At4g08500 (MEKK1, also known as ARAKIN, MAP3Kb1, MAPKKK8), At4g08480 (MEKK2, also known as MAP3Kb4, MAPKKK9), At4g08470 (MEKK3, also known as MAP3Kb3, MAPKKK10) and At4g12020…
'contig15996'	'(at4g12020 : 126.0) Encodes a member of the A1 subgroup of the MEKK (MAPK/ERK kinase kinase) family. MEKK is another name for Mitogen-Activated Protein Kinase Kinase Kinase (MAPKKK or MAP3K). This subgroup has four members: At4g08500 (MEKK1, also known as ARAKIN, MAP3Kb1, MAPKKK8), At4g08480 (MEKK2, also known as MAP3Kb4, MAPKKK9), At4g08470 (MEKK3, also known as MAP3Kb3, MAPKKK10) and At4g12020…
'contig16993'	'(at1g22070 : 317.0) Encodes a transcription factor. Like other TGAla-related factors, TGA3 has a highly conserved bZIP region and exhibits similar DNA-binding properties.; TGA1A-related gene 3 (TGA3); CONTAINS InterPro DOMAIN/s: Basic-leucine zipper (bZIP) transcription factor (InterPro:IPR004827), bZIP transcription factor, bZIP-1 (InterPro:IPR011616); BEST Arabidopsis thaliana protein match is…
'contig20836'	'(at5g65210 : 310.0) Encodes TGA1, a redox-controlled regulator of systemic acquired resistance. TGA1 targets the activation sequence-1 (as-1) element of the promoter region of defense proteins. TGA1 are S-nitrosylated.; TGA1; CONTAINS InterPro DOMAIN/s: Basic-leucine zipper (bZIP) transcription factor (InterPro:IPR004827), bZIP transcription factor, bZIP-1 (InterPro:IPR011616); BEST Arabidopsis …
'contig23097'	'(at5g65210 : 457.0) Encodes TGA1, a redox-controlled regulator of systemic acquired resistance. TGA1 targets the activation sequence-1 (as-1) element of the promoter region of defense proteins. TGA1 are S-nitrosylated.; TGA1; CONTAINS InterPro DOMAIN/s: Basic-leucine zipper (bZIP) transcription factor (InterPro:IPR004827), bZIP transcription factor, bZIP-1 (InterPro:IPR011616); BEST Arabidopsis …
'contig23472'	'(at1g22070 : 356.0) Encodes a transcription factor. Like other TGAla-related factors, TGA3 has a highly conserved bZIP region and exhibits similar DNA-binding properties.; TGA1A-related gene 3 (TGA3); CONTAINS InterPro DOMAIN/s: Basic-leucine zipper (bZIP) transcription factor (InterPro:IPR004827), bZIP transcription factor, bZIP-1 (InterPro:IPR011616); BEST Arabidopsis thaliana protein match is…
'contig24255'	'(at5g65210 : 449.0) Encodes TGA1, a redox-controlled regulator of systemic acquired resistance. TGA1 targets the activation sequence-1 (as-1) element of the promoter region of defense proteins. TGA1 are S-nitrosylated.; TGA1; CONTAINS InterPro DOMAIN/s: Basic-leucine zipper (bZIP) transcription factor (InterPro:IPR004827), bZIP transcription factor, bZIP-1 (InterPro:IPR011616); BEST Arabidopsis …
'contig24256'	'(at5g65210 : 375.0) Encodes TGA1, a redox-controlled regulator of systemic acquired resistance. TGA1 targets the activation sequence-1 (as-1) element of the promoter region of defense proteins. TGA1 are S-nitrosylated.; TGA1; CONTAINS InterPro DOMAIN/s: Basic-leucine zipper (bZIP) transcription factor (InterPro:IPR004827), bZIP transcription factor, bZIP-1 (InterPro:IPR011616); BEST Arabidopsis …
'contig24257'	'(at5g65210 : 429.0) Encodes TGA1, a redox-controlled regulator of systemic acquired resistance. TGA1 targets the activation sequence-1 (as-1) element of the promoter region of defense proteins. TGA1 are S-nitrosylated.; TGA1; CONTAINS InterPro DOMAIN/s: Basic-leucine zipper (bZIP) transcription factor (InterPro:IPR004827), bZIP transcription factor, bZIP-1 (InterPro:IPR011616); BEST Arabidopsis …
'contig24258'	'(at5g65210 : 377.0) Encodes TGA1, a redox-controlled regulator of systemic acquired resistance. TGA1 targets the activation sequence-1 (as-1) element of the promoter region of defense proteins. TGA1 are S-nitrosylated.; TGA1; CONTAINS InterPro DOMAIN/s: Basic-leucine zipper (bZIP) transcription factor (InterPro:IPR004827), bZIP transcription factor, bZIP-1 (InterPro:IPR011616); BEST Arabidopsis …
'contig24259'	'(at5g65210 : 377.0) Encodes TGA1, a redox-controlled regulator of systemic acquired resistance. TGA1 targets the activation sequence-1 (as-1) element of the promoter region of defense proteins. TGA1 are S-nitrosylated.; TGA1; CONTAINS InterPro DOMAIN/s: Basic-leucine zipper (bZIP) transcription factor (InterPro:IPR004827), bZIP transcription factor, bZIP-1 (InterPro:IPR011616); BEST Arabidopsis …
'contig29853'	'(at5g65210 : 457.0) Encodes TGA1, a redox-controlled regulator of systemic acquired resistance. TGA1 targets the activation sequence-1 (as-1) element of the promoter region of defense proteins. TGA1 are S-nitrosylated.; TGA1; CONTAINS InterPro DOMAIN/s: Basic-leucine zipper (bZIP) transcription factor (InterPro:IPR004827), bZIP transcription factor, bZIP-1 (InterPro:IPR011616); BEST Arabidopsis …
'contig31527'	'(at5g65210 : 119.0) Encodes TGA1, a redox-controlled regulator of systemic acquired resistance. TGA1 targets the activation sequence-1 (as-1) element of the promoter region of defense proteins. TGA1 are S-nitrosylated.; TGA1; CONTAINS InterPro DOMAIN/s: Basic-leucine zipper (bZIP) transcription factor (InterPro:IPR004827), bZIP transcription factor, bZIP-1 (InterPro:IPR011616); BEST Arabidopsis …
'contig34539'	'(at5g65210 : 451.0) Encodes TGA1, a redox-controlled regulator of systemic acquired resistance. TGA1 targets the activation sequence-1 (as-1) element of the promoter region of defense proteins. TGA1 are S-nitrosylated.; TGA1; CONTAINS InterPro DOMAIN/s: Basic-leucine zipper (bZIP) transcription factor (InterPro:IPR004827), bZIP transcription factor, bZIP-1 (InterPro:IPR011616); BEST Arabidopsis …
'contig34540'	'(at5g65210 : 430.0) Encodes TGA1, a redox-controlled regulator of systemic acquired resistance. TGA1 targets the activation sequence-1 (as-1) element of the promoter region of defense proteins. TGA1 are S-nitrosylated.; TGA1; CONTAINS InterPro DOMAIN/s: Basic-leucine zipper (bZIP) transcription factor (InterPro:IPR004827), bZIP transcription factor, bZIP-1 (InterPro:IPR011616); BEST Arabidopsis …
'contig34541'	'(at5g65210 : 311.0) Encodes TGA1, a redox-controlled regulator of systemic acquired resistance. TGA1 targets the activation sequence-1 (as-1) element of the promoter region of defense proteins. TGA1 are S-nitrosylated.; TGA1; CONTAINS InterPro DOMAIN/s: Basic-leucine zipper (bZIP) transcription factor (InterPro:IPR004827), bZIP transcription factor, bZIP-1 (InterPro:IPR011616); BEST Arabidopsis …
'contig64851'	'(at4g12020 : 102.0) Encodes a member of the A1 subgroup of the MEKK (MAPK/ERK kinase kinase) family. MEKK is another name for Mitogen-Activated Protein Kinase Kinase Kinase (MAPKKK or MAP3K). This subgroup has four members: At4g08500 (MEKK1, also known as ARAKIN, MAP3Kb1, MAPKKK8), At4g08480 (MEKK2, also known as MAP3Kb4, MAPKKK9), At4g08470 (MEKK3, also known as MAP3Kb3, MAPKKK10) and At4g12020…
'contig69069'	'(at5g65210 : 75.5) Encodes TGA1, a redox-controlled regulator of systemic acquired resistance. TGA1 targets the activation sequence-1 (as-1) element of the promoter region of defense proteins. TGA1 are S-nitrosylated.; TGA1; CONTAINS InterPro DOMAIN/s: Basic-leucine zipper (bZIP) transcription factor (InterPro:IPR004827), bZIP transcription factor, bZIP-1 (InterPro:IPR011616); BEST Arabidopsis t…
'contig115649'	'(at5g65210 : 375.0) Encodes TGA1, a redox-controlled regulator of systemic acquired resistance. TGA1 targets the activation sequence-1 (as-1) element of the promoter region of defense proteins. TGA1 are S-nitrosylated.; TGA1; CONTAINS InterPro DOMAIN/s: Basic-leucine zipper (bZIP) transcription factor (InterPro:IPR004827), bZIP transcription factor, bZIP-1 (InterPro:IPR011616); BEST Arabidopsis …
'contig115650'	'(at5g65210 : 371.0) Encodes TGA1, a redox-controlled regulator of systemic acquired resistance. TGA1 targets the activation sequence-1 (as-1) element of the promoter region of defense proteins. TGA1 are S-nitrosylated.; TGA1; CONTAINS InterPro DOMAIN/s: Basic-leucine zipper (bZIP) transcription factor (InterPro:IPR004827), bZIP transcription factor, bZIP-1 (InterPro:IPR011616); BEST Arabidopsis …
'contig117180'	'(at5g65210 : 291.0) Encodes TGA1, a redox-controlled regulator of systemic acquired resistance. TGA1 targets the activation sequence-1 (as-1) element of the promoter region of defense proteins. TGA1 are S-nitrosylated.; TGA1; CONTAINS InterPro DOMAIN/s: Basic-leucine zipper (bZIP) transcription factor (InterPro:IPR004827), bZIP transcription factor, bZIP-1 (InterPro:IPR011616); BEST Arabidopsis …
'contig118256'	'(at5g65210 : 357.0) Encodes TGA1, a redox-controlled regulator of systemic acquired resistance. TGA1 targets the activation sequence-1 (as-1) element of the promoter region of defense proteins. TGA1 are S-nitrosylated.; TGA1; CONTAINS InterPro DOMAIN/s: Basic-leucine zipper (bZIP) transcription factor (InterPro:IPR004827), bZIP transcription factor, bZIP-1 (InterPro:IPR011616); BEST Arabidopsis …
'contig118257'	'(at5g65210 : 375.0) Encodes TGA1, a redox-controlled regulator of systemic acquired resistance. TGA1 targets the activation sequence-1 (as-1) element of the promoter region of defense proteins. TGA1 are S-nitrosylated.; TGA1; CONTAINS InterPro DOMAIN/s: Basic-leucine zipper (bZIP) transcription factor (InterPro:IPR004827), bZIP transcription factor, bZIP-1 (InterPro:IPR011616); BEST Arabidopsis …
'contig119851'	'(at5g65210 : 321.0) Encodes TGA1, a redox-controlled regulator of systemic acquired resistance. TGA1 targets the activation sequence-1 (as-1) element of the promoter region of defense proteins. TGA1 are S-nitrosylated.; TGA1; CONTAINS InterPro DOMAIN/s: Basic-leucine zipper (bZIP) transcription factor (InterPro:IPR004827), bZIP transcription factor, bZIP-1 (InterPro:IPR011616); BEST Arabidopsis …
'contig122743'	'(at5g65210 : 354.0) Encodes TGA1, a redox-controlled regulator of systemic acquired resistance. TGA1 targets the activation sequence-1 (as-1) element of the promoter region of defense proteins. TGA1 are S-nitrosylated.; TGA1; CONTAINS InterPro DOMAIN/s: Basic-leucine zipper (bZIP) transcription factor (InterPro:IPR004827), bZIP transcription factor, bZIP-1 (InterPro:IPR011616); BEST Arabidopsis …
'contig123276'	'(at5g45260 : 93.2) Confers resistance to Ralstonia solanacearum. Similar to NBLS-TIR resistance genes,and also contains similarity to transcription factors. Interacts with pathogen effector protein AvrPop2.; RESISTANT TO RALSTONIA SOLANACEARUM 1 (RRS1); CONTAINS InterPro DOMAIN/s: NB-ARC (InterPro:IPR002182), Toll-Interleukin receptor (InterPro:IPR000157), Disease resistance protein (InterPro:IP…
'contig124185'	'(at5g65210 : 457.0) Encodes TGA1, a redox-controlled regulator of systemic acquired resistance. TGA1 targets the activation sequence-1 (as-1) element of the promoter region of defense proteins. TGA1 are S-nitrosylated.; TGA1; CONTAINS InterPro DOMAIN/s: Basic-leucine zipper (bZIP) transcription factor (InterPro:IPR004827), bZIP transcription factor, bZIP-1 (InterPro:IPR011616); BEST Arabidopsis …
'contig124845'	'(at5g65210 : 363.0) Encodes TGA1, a redox-controlled regulator of systemic acquired resistance. TGA1 targets the activation sequence-1 (as-1) element of the promoter region of defense proteins. TGA1 are S-nitrosylated.; TGA1; CONTAINS InterPro DOMAIN/s: Basic-leucine zipper (bZIP) transcription factor (InterPro:IPR004827), bZIP transcription factor, bZIP-1 (InterPro:IPR011616); BEST Arabidopsis …
'contig124846'	'(at5g65210 : 360.0) Encodes TGA1, a redox-controlled regulator of systemic acquired resistance. TGA1 targets the activation sequence-1 (as-1) element of the promoter region of defense proteins. TGA1 are S-nitrosylated.; TGA1; CONTAINS InterPro DOMAIN/s: Basic-leucine zipper (bZIP) transcription factor (InterPro:IPR004827), bZIP transcription factor, bZIP-1 (InterPro:IPR011616); BEST Arabidopsis …
'contig124848'	'(at5g65210 : 363.0) Encodes TGA1, a redox-controlled regulator of systemic acquired resistance. TGA1 targets the activation sequence-1 (as-1) element of the promoter region of defense proteins. TGA1 are S-nitrosylated.; TGA1; CONTAINS InterPro DOMAIN/s: Basic-leucine zipper (bZIP) transcription factor (InterPro:IPR004827), bZIP transcription factor, bZIP-1 (InterPro:IPR011616); BEST Arabidopsis …
'contig93473'	'(at1g22070 : 118.0) Encodes a transcription factor. Like other TGAla-related factors, TGA3 has a highly conserved bZIP region and exhibits similar DNA-binding properties.; TGA1A-related gene 3 (TGA3); CONTAINS InterPro DOMAIN/s: Basic-leucine zipper (bZIP) transcription factor (InterPro:IPR004827), bZIP transcription factor, bZIP-1 (InterPro:IPR011616); BEST Arabidopsis thaliana protein match is…
'contig103353'	'(at5g65210 : 167.0) Encodes TGA1, a redox-controlled regulator of systemic acquired resistance. TGA1 targets the activation sequence-1 (as-1) element of the promoter region of defense proteins. TGA1 are S-nitrosylated.; TGA1; CONTAINS InterPro DOMAIN/s: Basic-leucine zipper (bZIP) transcription factor (InterPro:IPR004827), bZIP transcription factor, bZIP-1 (InterPro:IPR011616); BEST Arabidopsis …
'contig111463'	'(at5g65210 : 291.0) Encodes TGA1, a redox-controlled regulator of systemic acquired resistance. TGA1 targets the activation sequence-1 (as-1) element of the promoter region of defense proteins. TGA1 are S-nitrosylated.; TGA1; CONTAINS InterPro DOMAIN/s: Basic-leucine zipper (bZIP) transcription factor (InterPro:IPR004827), bZIP transcription factor, bZIP-1 (InterPro:IPR011616); BEST Arabidopsis …
'contig74732'	'(at5g10030 : 177.0) Encodes a member of basic leucine zipper transcription gene family. Nomenclature according to Xiang, et al. (1997).; TGACG motif-binding factor 4 (TGA4); CONTAINS InterPro DOMAIN/s: Basic-leucine zipper (bZIP) transcription factor (InterPro:IPR004827), bZIP transcription factor, bZIP-1 (InterPro:IPR011616); BEST Arabidopsis thaliana protein match is: bZIP transcription factor…
'contig80203'	'(at5g10030 : 189.0) Encodes a member of basic leucine zipper transcription gene family. Nomenclature according to Xiang, et al. (1997).; TGACG motif-binding factor 4 (TGA4); CONTAINS InterPro DOMAIN/s: Basic-leucine zipper (bZIP) transcription factor (InterPro:IPR004827), bZIP transcription factor, bZIP-1 (InterPro:IPR011616); BEST Arabidopsis thaliana protein match is: bZIP transcription factor…
'contig81557'	'(at5g65210 : 309.0) Encodes TGA1, a redox-controlled regulator of systemic acquired resistance. TGA1 targets the activation sequence-1 (as-1) element of the promoter region of defense proteins. TGA1 are S-nitrosylated.; TGA1; CONTAINS InterPro DOMAIN/s: Basic-leucine zipper (bZIP) transcription factor (InterPro:IPR004827), bZIP transcription factor, bZIP-1 (InterPro:IPR011616); BEST Arabidopsis …
'contig81558'	'(at5g65210 : 309.0) Encodes TGA1, a redox-controlled regulator of systemic acquired resistance. TGA1 targets the activation sequence-1 (as-1) element of the promoter region of defense proteins. TGA1 are S-nitrosylated.; TGA1; CONTAINS InterPro DOMAIN/s: Basic-leucine zipper (bZIP) transcription factor (InterPro:IPR004827), bZIP transcription factor, bZIP-1 (InterPro:IPR011616); BEST Arabidopsis …
'contig86527'	'(at5g10030 : 93.6) Encodes a member of basic leucine zipper transcription gene family. Nomenclature according to Xiang, et al. (1997).; TGACG motif-binding factor 4 (TGA4); CONTAINS InterPro DOMAIN/s: Basic-leucine zipper (bZIP) transcription factor (InterPro:IPR004827), bZIP transcription factor, bZIP-1 (InterPro:IPR011616); BEST Arabidopsis thaliana protein match is: bZIP transcription factor …
'contig86528'	'(at5g10030 : 160.0) Encodes a member of basic leucine zipper transcription gene family. Nomenclature according to Xiang, et al. (1997).; TGACG motif-binding factor 4 (TGA4); CONTAINS InterPro DOMAIN/s: Basic-leucine zipper (bZIP) transcription factor (InterPro:IPR004827), bZIP transcription factor, bZIP-1 (InterPro:IPR011616); BEST Arabidopsis thaliana protein match is: bZIP transcription factor…
'contig145694'	'(at4g12020 : 72.0) Encodes a member of the A1 subgroup of the MEKK (MAPK/ERK kinase kinase) family. MEKK is another name for Mitogen-Activated Protein Kinase Kinase Kinase (MAPKKK or MAP3K). This subgroup has four members: At4g08500 (MEKK1, also known as ARAKIN, MAP3Kb1, MAPKKK8), At4g08480 (MEKK2, also known as MAP3Kb4, MAPKKK9), At4g08470 (MEKK3, also known as MAP3Kb3, MAPKKK10) and At4g12020 …
'contig148650'	'(at5g65210 : 300.0) Encodes TGA1, a redox-controlled regulator of systemic acquired resistance. TGA1 targets the activation sequence-1 (as-1) element of the promoter region of defense proteins. TGA1 are S-nitrosylated.; TGA1; CONTAINS InterPro DOMAIN/s: Basic-leucine zipper (bZIP) transcription factor (InterPro:IPR004827), bZIP transcription factor, bZIP-1 (InterPro:IPR011616); BEST Arabidopsis …
'contig148652'	'(at5g65210 : 354.0) Encodes TGA1, a redox-controlled regulator of systemic acquired resistance. TGA1 targets the activation sequence-1 (as-1) element of the promoter region of defense proteins. TGA1 are S-nitrosylated.; TGA1; CONTAINS InterPro DOMAIN/s: Basic-leucine zipper (bZIP) transcription factor (InterPro:IPR004827), bZIP transcription factor, bZIP-1 (InterPro:IPR011616); BEST Arabidopsis …
'contig148653'	'(at5g65210 : 354.0) Encodes TGA1, a redox-controlled regulator of systemic acquired resistance. TGA1 targets the activation sequence-1 (as-1) element of the promoter region of defense proteins. TGA1 are S-nitrosylated.; TGA1; CONTAINS InterPro DOMAIN/s: Basic-leucine zipper (bZIP) transcription factor (InterPro:IPR004827), bZIP transcription factor, bZIP-1 (InterPro:IPR011616); BEST Arabidopsis …
'contig148654'	'(at5g65210 : 354.0) Encodes TGA1, a redox-controlled regulator of systemic acquired resistance. TGA1 targets the activation sequence-1 (as-1) element of the promoter region of defense proteins. TGA1 are S-nitrosylated.; TGA1; CONTAINS InterPro DOMAIN/s: Basic-leucine zipper (bZIP) transcription factor (InterPro:IPR004827), bZIP transcription factor, bZIP-1 (InterPro:IPR011616); BEST Arabidopsis …
'contig155313'	'(at5g65210 : 381.0) Encodes TGA1, a redox-controlled regulator of systemic acquired resistance. TGA1 targets the activation sequence-1 (as-1) element of the promoter region of defense proteins. TGA1 are S-nitrosylated.; TGA1; CONTAINS InterPro DOMAIN/s: Basic-leucine zipper (bZIP) transcription factor (InterPro:IPR004827), bZIP transcription factor, bZIP-1 (InterPro:IPR011616); BEST Arabidopsis …
'contig161371'	'(at5g65210 : 291.0) Encodes TGA1, a redox-controlled regulator of systemic acquired resistance. TGA1 targets the activation sequence-1 (as-1) element of the promoter region of defense proteins. TGA1 are S-nitrosylated.; TGA1; CONTAINS InterPro DOMAIN/s: Basic-leucine zipper (bZIP) transcription factor (InterPro:IPR004827), bZIP transcription factor, bZIP-1 (InterPro:IPR011616); BEST Arabidopsis …
'contig161372'	'(at5g65210 : 288.0) Encodes TGA1, a redox-controlled regulator of systemic acquired resistance. TGA1 targets the activation sequence-1 (as-1) element of the promoter region of defense proteins. TGA1 are S-nitrosylated.; TGA1; CONTAINS InterPro DOMAIN/s: Basic-leucine zipper (bZIP) transcription factor (InterPro:IPR004827), bZIP transcription factor, bZIP-1 (InterPro:IPR011616); BEST Arabidopsis …
'contig161373'	'(at5g65210 : 288.0) Encodes TGA1, a redox-controlled regulator of systemic acquired resistance. TGA1 targets the activation sequence-1 (as-1) element of the promoter region of defense proteins. TGA1 are S-nitrosylated.; TGA1; CONTAINS InterPro DOMAIN/s: Basic-leucine zipper (bZIP) transcription factor (InterPro:IPR004827), bZIP transcription factor, bZIP-1 (InterPro:IPR011616); BEST Arabidopsis …
'contig161374'	'(at5g65210 : 309.0) Encodes TGA1, a redox-controlled regulator of systemic acquired resistance. TGA1 targets the activation sequence-1 (as-1) element of the promoter region of defense proteins. TGA1 are S-nitrosylated.; TGA1; CONTAINS InterPro DOMAIN/s: Basic-leucine zipper (bZIP) transcription factor (InterPro:IPR004827), bZIP transcription factor, bZIP-1 (InterPro:IPR011616); BEST Arabidopsis …
'contig161375'	'(at5g65210 : 309.0) Encodes TGA1, a redox-controlled regulator of systemic acquired resistance. TGA1 targets the activation sequence-1 (as-1) element of the promoter region of defense proteins. TGA1 are S-nitrosylated.; TGA1; CONTAINS InterPro DOMAIN/s: Basic-leucine zipper (bZIP) transcription factor (InterPro:IPR004827), bZIP transcription factor, bZIP-1 (InterPro:IPR011616); BEST Arabidopsis …
'contig161566'	'(at4g12020 : 91.3) Encodes a member of the A1 subgroup of the MEKK (MAPK/ERK kinase kinase) family. MEKK is another name for Mitogen-Activated Protein Kinase Kinase Kinase (MAPKKK or MAP3K). This subgroup has four members: At4g08500 (MEKK1, also known as ARAKIN, MAP3Kb1, MAPKKK8), At4g08480 (MEKK2, also known as MAP3Kb4, MAPKKK9), At4g08470 (MEKK3, also known as MAP3Kb3, MAPKKK10) and At4g12020 …
'contig164433'	'(at5g65210 : 353.0) Encodes TGA1, a redox-controlled regulator of systemic acquired resistance. TGA1 targets the activation sequence-1 (as-1) element of the promoter region of defense proteins. TGA1 are S-nitrosylated.; TGA1; CONTAINS InterPro DOMAIN/s: Basic-leucine zipper (bZIP) transcription factor (InterPro:IPR004827), bZIP transcription factor, bZIP-1 (InterPro:IPR011616); BEST Arabidopsis …
'contig164435'	'(at5g65210 : 353.0) Encodes TGA1, a redox-controlled regulator of systemic acquired resistance. TGA1 targets the activation sequence-1 (as-1) element of the promoter region of defense proteins. TGA1 are S-nitrosylated.; TGA1; CONTAINS InterPro DOMAIN/s: Basic-leucine zipper (bZIP) transcription factor (InterPro:IPR004827), bZIP transcription factor, bZIP-1 (InterPro:IPR011616); BEST Arabidopsis …
'contig164436'	'(at5g65210 : 353.0) Encodes TGA1, a redox-controlled regulator of systemic acquired resistance. TGA1 targets the activation sequence-1 (as-1) element of the promoter region of defense proteins. TGA1 are S-nitrosylated.; TGA1; CONTAINS InterPro DOMAIN/s: Basic-leucine zipper (bZIP) transcription factor (InterPro:IPR004827), bZIP transcription factor, bZIP-1 (InterPro:IPR011616); BEST Arabidopsis …
'contig164437'	'(at5g65210 : 353.0) Encodes TGA1, a redox-controlled regulator of systemic acquired resistance. TGA1 targets the activation sequence-1 (as-1) element of the promoter region of defense proteins. TGA1 are S-nitrosylated.; TGA1; CONTAINS InterPro DOMAIN/s: Basic-leucine zipper (bZIP) transcription factor (InterPro:IPR004827), bZIP transcription factor, bZIP-1 (InterPro:IPR011616); BEST Arabidopsis …
'contig37305'	'(at5g65210 : 289.0) Encodes TGA1, a redox-controlled regulator of systemic acquired resistance. TGA1 targets the activation sequence-1 (as-1) element of the promoter region of defense proteins. TGA1 are S-nitrosylated.; TGA1; CONTAINS InterPro DOMAIN/s: Basic-leucine zipper (bZIP) transcription factor (InterPro:IPR004827), bZIP transcription factor, bZIP-1 (InterPro:IPR011616); BEST Arabidopsis …
'contig39915'	'(at5g65210 : 354.0) Encodes TGA1, a redox-controlled regulator of systemic acquired resistance. TGA1 targets the activation sequence-1 (as-1) element of the promoter region of defense proteins. TGA1 are S-nitrosylated.; TGA1; CONTAINS InterPro DOMAIN/s: Basic-leucine zipper (bZIP) transcription factor (InterPro:IPR004827), bZIP transcription factor, bZIP-1 (InterPro:IPR011616); BEST Arabidopsis …
'contig39916'	'(at5g65210 : 354.0) Encodes TGA1, a redox-controlled regulator of systemic acquired resistance. TGA1 targets the activation sequence-1 (as-1) element of the promoter region of defense proteins. TGA1 are S-nitrosylated.; TGA1; CONTAINS InterPro DOMAIN/s: Basic-leucine zipper (bZIP) transcription factor (InterPro:IPR004827), bZIP transcription factor, bZIP-1 (InterPro:IPR011616); BEST Arabidopsis …
'contig39917'	'(at5g65210 : 375.0) Encodes TGA1, a redox-controlled regulator of systemic acquired resistance. TGA1 targets the activation sequence-1 (as-1) element of the promoter region of defense proteins. TGA1 are S-nitrosylated.; TGA1; CONTAINS InterPro DOMAIN/s: Basic-leucine zipper (bZIP) transcription factor (InterPro:IPR004827), bZIP transcription factor, bZIP-1 (InterPro:IPR011616); BEST Arabidopsis …
'contig43492'	'(at5g65210 : 381.0) Encodes TGA1, a redox-controlled regulator of systemic acquired resistance. TGA1 targets the activation sequence-1 (as-1) element of the promoter region of defense proteins. TGA1 are S-nitrosylated.; TGA1; CONTAINS InterPro DOMAIN/s: Basic-leucine zipper (bZIP) transcription factor (InterPro:IPR004827), bZIP transcription factor, bZIP-1 (InterPro:IPR011616); BEST Arabidopsis …
'contig45507'	'(at5g65210 : 310.0) Encodes TGA1, a redox-controlled regulator of systemic acquired resistance. TGA1 targets the activation sequence-1 (as-1) element of the promoter region of defense proteins. TGA1 are S-nitrosylated.; TGA1; CONTAINS InterPro DOMAIN/s: Basic-leucine zipper (bZIP) transcription factor (InterPro:IPR004827), bZIP transcription factor, bZIP-1 (InterPro:IPR011616); BEST Arabidopsis …
'contig45509'	'(at5g65210 : 310.0) Encodes TGA1, a redox-controlled regulator of systemic acquired resistance. TGA1 targets the activation sequence-1 (as-1) element of the promoter region of defense proteins. TGA1 are S-nitrosylated.; TGA1; CONTAINS InterPro DOMAIN/s: Basic-leucine zipper (bZIP) transcription factor (InterPro:IPR004827), bZIP transcription factor, bZIP-1 (InterPro:IPR011616); BEST Arabidopsis …
'contig45510'	'(at5g65210 : 291.0) Encodes TGA1, a redox-controlled regulator of systemic acquired resistance. TGA1 targets the activation sequence-1 (as-1) element of the promoter region of defense proteins. TGA1 are S-nitrosylated.; TGA1; CONTAINS InterPro DOMAIN/s: Basic-leucine zipper (bZIP) transcription factor (InterPro:IPR004827), bZIP transcription factor, bZIP-1 (InterPro:IPR011616); BEST Arabidopsis …
'contig128989'	'(at5g65210 : 363.0) Encodes TGA1, a redox-controlled regulator of systemic acquired resistance. TGA1 targets the activation sequence-1 (as-1) element of the promoter region of defense proteins. TGA1 are S-nitrosylated.; TGA1; CONTAINS InterPro DOMAIN/s: Basic-leucine zipper (bZIP) transcription factor (InterPro:IPR004827), bZIP transcription factor, bZIP-1 (InterPro:IPR011616); BEST Arabidopsis …
'contig128990'	'(at5g65210 : 363.0) Encodes TGA1, a redox-controlled regulator of systemic acquired resistance. TGA1 targets the activation sequence-1 (as-1) element of the promoter region of defense proteins. TGA1 are S-nitrosylated.; TGA1; CONTAINS InterPro DOMAIN/s: Basic-leucine zipper (bZIP) transcription factor (InterPro:IPR004827), bZIP transcription factor, bZIP-1 (InterPro:IPR011616); BEST Arabidopsis …
'contig134790'	'(at5g65210 : 78.6) Encodes TGA1, a redox-controlled regulator of systemic acquired resistance. TGA1 targets the activation sequence-1 (as-1) element of the promoter region of defense proteins. TGA1 are S-nitrosylated.; TGA1; CONTAINS InterPro DOMAIN/s: Basic-leucine zipper (bZIP) transcription factor (InterPro:IPR004827), bZIP transcription factor, bZIP-1 (InterPro:IPR011616); BEST Arabidopsis t…
'contig137450'	'(at5g65210 : 432.0) Encodes TGA1, a redox-controlled regulator of systemic acquired resistance. TGA1 targets the activation sequence-1 (as-1) element of the promoter region of defense proteins. TGA1 are S-nitrosylated.; TGA1; CONTAINS InterPro DOMAIN/s: Basic-leucine zipper (bZIP) transcription factor (InterPro:IPR004827), bZIP transcription factor, bZIP-1 (InterPro:IPR011616); BEST Arabidopsis …
'contig139946'	'(at5g65210 : 322.0) Encodes TGA1, a redox-controlled regulator of systemic acquired resistance. TGA1 targets the activation sequence-1 (as-1) element of the promoter region of defense proteins. TGA1 are S-nitrosylated.; TGA1; CONTAINS InterPro DOMAIN/s: Basic-leucine zipper (bZIP) transcription factor (InterPro:IPR004827), bZIP transcription factor, bZIP-1 (InterPro:IPR011616); BEST Arabidopsis …
'contig139949'	'(at5g65210 : 311.0) Encodes TGA1, a redox-controlled regulator of systemic acquired resistance. TGA1 targets the activation sequence-1 (as-1) element of the promoter region of defense proteins. TGA1 are S-nitrosylated.; TGA1; CONTAINS InterPro DOMAIN/s: Basic-leucine zipper (bZIP) transcription factor (InterPro:IPR004827), bZIP transcription factor, bZIP-1 (InterPro:IPR011616); BEST Arabidopsis …
'contig143508'	'(at5g65210 : 288.0) Encodes TGA1, a redox-controlled regulator of systemic acquired resistance. TGA1 targets the activation sequence-1 (as-1) element of the promoter region of defense proteins. TGA1 are S-nitrosylated.; TGA1; CONTAINS InterPro DOMAIN/s: Basic-leucine zipper (bZIP) transcription factor (InterPro:IPR004827), bZIP transcription factor, bZIP-1 (InterPro:IPR011616); BEST Arabidopsis …
'contig143509'	'(at5g65210 : 311.0) Encodes TGA1, a redox-controlled regulator of systemic acquired resistance. TGA1 targets the activation sequence-1 (as-1) element of the promoter region of defense proteins. TGA1 are S-nitrosylated.; TGA1; CONTAINS InterPro DOMAIN/s: Basic-leucine zipper (bZIP) transcription factor (InterPro:IPR004827), bZIP transcription factor, bZIP-1 (InterPro:IPR011616); BEST Arabidopsis …
'contig143510'	'(at5g65210 : 309.0) Encodes TGA1, a redox-controlled regulator of systemic acquired resistance. TGA1 targets the activation sequence-1 (as-1) element of the promoter region of defense proteins. TGA1 are S-nitrosylated.; TGA1; CONTAINS InterPro DOMAIN/s: Basic-leucine zipper (bZIP) transcription factor (InterPro:IPR004827), bZIP transcription factor, bZIP-1 (InterPro:IPR011616); BEST Arabidopsis …
'contig143511'	'(at5g65210 : 311.0) Encodes TGA1, a redox-controlled regulator of systemic acquired resistance. TGA1 targets the activation sequence-1 (as-1) element of the promoter region of defense proteins. TGA1 are S-nitrosylated.; TGA1; CONTAINS InterPro DOMAIN/s: Basic-leucine zipper (bZIP) transcription factor (InterPro:IPR004827), bZIP transcription factor, bZIP-1 (InterPro:IPR011616); BEST Arabidopsis …
'contig14347'	'(at4g12020 : 129.0) Encodes a member of the A1 subgroup of the MEKK (MAPK/ERK kinase kinase) family. MEKK is another name for Mitogen-Activated Protein Kinase Kinase Kinase (MAPKKK or MAP3K). This subgroup has four members: At4g08500 (MEKK1, also known as ARAKIN, MAP3Kb1, MAPKKK8), At4g08480 (MEKK2, also known as MAP3Kb4, MAPKKK9), At4g08470 (MEKK3, also known as MAP3Kb3, MAPKKK10) and At4g12020…
'contig15996'	'(at4g12020 : 126.0) Encodes a member of the A1 subgroup of the MEKK (MAPK/ERK kinase kinase) family. MEKK is another name for Mitogen-Activated Protein Kinase Kinase Kinase (MAPKKK or MAP3K). This subgroup has four members: At4g08500 (MEKK1, also known as ARAKIN, MAP3Kb1, MAPKKK8), At4g08480 (MEKK2, also known as MAP3Kb4, MAPKKK9), At4g08470 (MEKK3, also known as MAP3Kb3, MAPKKK10) and At4g12020…
'contig24809'	'(at4g12020 : 181.0) Encodes a member of the A1 subgroup of the MEKK (MAPK/ERK kinase kinase) family. MEKK is another name for Mitogen-Activated Protein Kinase Kinase Kinase (MAPKKK or MAP3K). This subgroup has four members: At4g08500 (MEKK1, also known as ARAKIN, MAP3Kb1, MAPKKK8), At4g08480 (MEKK2, also known as MAP3Kb4, MAPKKK9), At4g08470 (MEKK3, also known as MAP3Kb3, MAPKKK10) and At4g12020…
'contig64851'	'(at4g12020 : 102.0) Encodes a member of the A1 subgroup of the MEKK (MAPK/ERK kinase kinase) family. MEKK is another name for Mitogen-Activated Protein Kinase Kinase Kinase (MAPKKK or MAP3K). This subgroup has four members: At4g08500 (MEKK1, also known as ARAKIN, MAP3Kb1, MAPKKK8), At4g08480 (MEKK2, also known as MAP3Kb4, MAPKKK9), At4g08470 (MEKK3, also known as MAP3Kb3, MAPKKK10) and At4g12020…
'contig116067'	'(at4g12020 : 181.0) Encodes a member of the A1 subgroup of the MEKK (MAPK/ERK kinase kinase) family. MEKK is another name for Mitogen-Activated Protein Kinase Kinase Kinase (MAPKKK or MAP3K). This subgroup has four members: At4g08500 (MEKK1, also known as ARAKIN, MAP3Kb1, MAPKKK8), At4g08480 (MEKK2, also known as MAP3Kb4, MAPKKK9), At4g08470 (MEKK3, also known as MAP3Kb3, MAPKKK10) and At4g12020…
'contig102168'	'(at4g12020 : 95.9) Encodes a member of the A1 subgroup of the MEKK (MAPK/ERK kinase kinase) family. MEKK is another name for Mitogen-Activated Protein Kinase Kinase Kinase (MAPKKK or MAP3K). This subgroup has four members: At4g08500 (MEKK1, also known as ARAKIN, MAP3Kb1, MAPKKK8), At4g08480 (MEKK2, also known as MAP3Kb4, MAPKKK9), At4g08470 (MEKK3, also known as MAP3Kb3, MAPKKK10) and At4g12020 …
'contig149945'	'(at4g12020 : 79.7) Encodes a member of the A1 subgroup of the MEKK (MAPK/ERK kinase kinase) family. MEKK is another name for Mitogen-Activated Protein Kinase Kinase Kinase (MAPKKK or MAP3K). This subgroup has four members: At4g08500 (MEKK1, also known as ARAKIN, MAP3Kb1, MAPKKK8), At4g08480 (MEKK2, also known as MAP3Kb4, MAPKKK9), At4g08470 (MEKK3, also known as MAP3Kb3, MAPKKK10) and At4g12020 …
'contig152395'	'(at4g12020 : 78.6) Encodes a member of the A1 subgroup of the MEKK (MAPK/ERK kinase kinase) family. MEKK is another name for Mitogen-Activated Protein Kinase Kinase Kinase (MAPKKK or MAP3K). This subgroup has four members: At4g08500 (MEKK1, also known as ARAKIN, MAP3Kb1, MAPKKK8), At4g08480 (MEKK2, also known as MAP3Kb4, MAPKKK9), At4g08470 (MEKK3, also known as MAP3Kb3, MAPKKK10) and At4g12020 …
'contig161566'	'(at4g12020 : 91.3) Encodes a member of the A1 subgroup of the MEKK (MAPK/ERK kinase kinase) family. MEKK is another name for Mitogen-Activated Protein Kinase Kinase Kinase (MAPKKK or MAP3K). This subgroup has four members: At4g08500 (MEKK1, also known as ARAKIN, MAP3Kb1, MAPKKK8), At4g08480 (MEKK2, also known as MAP3Kb4, MAPKKK9), At4g08470 (MEKK3, also known as MAP3Kb3, MAPKKK10) and At4g12020 …
'contig136420'	'(at5g45050 : 73.9) Encodes a member of WRKY Transcription Factor (Group II-e) that confers resistance to tobacco ringspot nepovirus.; TOLERANT TO TOBACCO RINGSPOT NEPOVIRUS 1 (TTR1); FUNCTIONS IN: protein binding, sequence-specific DNA binding transcription factor activity; INVOLVED IN: response to virus, plant-type hypersensitive response; LOCATED IN: plasma membrane; EXPRESSED IN: 23 plant str…
'contig14347'	'(at4g12020 : 129.0) Encodes a member of the A1 subgroup of the MEKK (MAPK/ERK kinase kinase) family. MEKK is another name for Mitogen-Activated Protein Kinase Kinase Kinase (MAPKKK or MAP3K). This subgroup has four members: At4g08500 (MEKK1, also known as ARAKIN, MAP3Kb1, MAPKKK8), At4g08480 (MEKK2, also known as MAP3Kb4, MAPKKK9), At4g08470 (MEKK3, also known as MAP3Kb3, MAPKKK10) and At4g12020…
'contig15996'	'(at4g12020 : 126.0) Encodes a member of the A1 subgroup of the MEKK (MAPK/ERK kinase kinase) family. MEKK is another name for Mitogen-Activated Protein Kinase Kinase Kinase (MAPKKK or MAP3K). This subgroup has four members: At4g08500 (MEKK1, also known as ARAKIN, MAP3Kb1, MAPKKK8), At4g08480 (MEKK2, also known as MAP3Kb4, MAPKKK9), At4g08470 (MEKK3, also known as MAP3Kb3, MAPKKK10) and At4g12020…
'contig19264'	'(at4g12020 : 130.0) Encodes a member of the A1 subgroup of the MEKK (MAPK/ERK kinase kinase) family. MEKK is another name for Mitogen-Activated Protein Kinase Kinase Kinase (MAPKKK or MAP3K). This subgroup has four members: At4g08500 (MEKK1, also known as ARAKIN, MAP3Kb1, MAPKKK8), At4g08480 (MEKK2, also known as MAP3Kb4, MAPKKK9), At4g08470 (MEKK3, also known as MAP3Kb3, MAPKKK10) and At4g12020…
'contig24809'	'(at4g12020 : 181.0) Encodes a member of the A1 subgroup of the MEKK (MAPK/ERK kinase kinase) family. MEKK is another name for Mitogen-Activated Protein Kinase Kinase Kinase (MAPKKK or MAP3K). This subgroup has four members: At4g08500 (MEKK1, also known as ARAKIN, MAP3Kb1, MAPKKK8), At4g08480 (MEKK2, also known as MAP3Kb4, MAPKKK9), At4g08470 (MEKK3, also known as MAP3Kb3, MAPKKK10) and At4g12020…
'contig58983'	'(at5g45050 : 103.0) Encodes a member of WRKY Transcription Factor (Group II-e) that confers resistance to tobacco ringspot nepovirus.; TOLERANT TO TOBACCO RINGSPOT NEPOVIRUS 1 (TTR1); FUNCTIONS IN: protein binding, sequence-specific DNA binding transcription factor activity; INVOLVED IN: response to virus, plant-type hypersensitive response; LOCATED IN: plasma membrane; EXPRESSED IN: 23 plant st…
'contig64851'	'(at4g12020 : 102.0) Encodes a member of the A1 subgroup of the MEKK (MAPK/ERK kinase kinase) family. MEKK is another name for Mitogen-Activated Protein Kinase Kinase Kinase (MAPKKK or MAP3K). This subgroup has four members: At4g08500 (MEKK1, also known as ARAKIN, MAP3Kb1, MAPKKK8), At4g08480 (MEKK2, also known as MAP3Kb4, MAPKKK9), At4g08470 (MEKK3, also known as MAP3Kb3, MAPKKK10) and At4g12020…
'contig116067'	'(at4g12020 : 181.0) Encodes a member of the A1 subgroup of the MEKK (MAPK/ERK kinase kinase) family. MEKK is another name for Mitogen-Activated Protein Kinase Kinase Kinase (MAPKKK or MAP3K). This subgroup has four members: At4g08500 (MEKK1, also known as ARAKIN, MAP3Kb1, MAPKKK8), At4g08480 (MEKK2, also known as MAP3Kb4, MAPKKK9), At4g08470 (MEKK3, also known as MAP3Kb3, MAPKKK10) and At4g12020…
'contig121032'	'(at4g12020 : 102.0) Encodes a member of the A1 subgroup of the MEKK (MAPK/ERK kinase kinase) family. MEKK is another name for Mitogen-Activated Protein Kinase Kinase Kinase (MAPKKK or MAP3K). This subgroup has four members: At4g08500 (MEKK1, also known as ARAKIN, MAP3Kb1, MAPKKK8), At4g08480 (MEKK2, also known as MAP3Kb4, MAPKKK9), At4g08470 (MEKK3, also known as MAP3Kb3, MAPKKK10) and At4g12020…
'contig123205'	'(at4g12020 : 122.0) Encodes a member of the A1 subgroup of the MEKK (MAPK/ERK kinase kinase) family. MEKK is another name for Mitogen-Activated Protein Kinase Kinase Kinase (MAPKKK or MAP3K). This subgroup has four members: At4g08500 (MEKK1, also known as ARAKIN, MAP3Kb1, MAPKKK8), At4g08480 (MEKK2, also known as MAP3Kb4, MAPKKK9), At4g08470 (MEKK3, also known as MAP3Kb3, MAPKKK10) and At4g12020…
'contig123208'	'(at4g12020 : 121.0) Encodes a member of the A1 subgroup of the MEKK (MAPK/ERK kinase kinase) family. MEKK is another name for Mitogen-Activated Protein Kinase Kinase Kinase (MAPKKK or MAP3K). This subgroup has four members: At4g08500 (MEKK1, also known as ARAKIN, MAP3Kb1, MAPKKK8), At4g08480 (MEKK2, also known as MAP3Kb4, MAPKKK9), At4g08470 (MEKK3, also known as MAP3Kb3, MAPKKK10) and At4g12020…
'contig123276'	'(at5g45260 : 93.2) Confers resistance to Ralstonia solanacearum. Similar to NBLS-TIR resistance genes,and also contains similarity to transcription factors. Interacts with pathogen effector protein AvrPop2.; RESISTANT TO RALSTONIA SOLANACEARUM 1 (RRS1); CONTAINS InterPro DOMAIN/s: NB-ARC (InterPro:IPR002182), Toll-Interleukin receptor (InterPro:IPR000157), Disease resistance protein (InterPro:IP…
'contig102168'	'(at4g12020 : 95.9) Encodes a member of the A1 subgroup of the MEKK (MAPK/ERK kinase kinase) family. MEKK is another name for Mitogen-Activated Protein Kinase Kinase Kinase (MAPKKK or MAP3K). This subgroup has four members: At4g08500 (MEKK1, also known as ARAKIN, MAP3Kb1, MAPKKK8), At4g08480 (MEKK2, also known as MAP3Kb4, MAPKKK9), At4g08470 (MEKK3, also known as MAP3Kb3, MAPKKK10) and At4g12020 …
'contig108253'	'(at4g01250 : 84.3) member of WRKY Transcription Factor; Group II-e; WRKY22; CONTAINS InterPro DOMAIN/s: DNA-binding WRKY (InterPro:IPR003657); BEST Arabidopsis thaliana protein match is: WRKY family transcription factor (TAIR:AT4G23550.1); Has 3274 Blast hits to 2836 proteins in 187 species: Archae - 0; Bacteria - 0; Metazoa - 0; Fungi - 3; Plants - 3256; Viruses - 0; Other Eukaryotes - 15 (sour…
'contig78824'	'(at4g12020 : 95.9) Encodes a member of the A1 subgroup of the MEKK (MAPK/ERK kinase kinase) family. MEKK is another name for Mitogen-Activated Protein Kinase Kinase Kinase (MAPKKK or MAP3K). This subgroup has four members: At4g08500 (MEKK1, also known as ARAKIN, MAP3Kb1, MAPKKK8), At4g08480 (MEKK2, also known as MAP3Kb4, MAPKKK9), At4g08470 (MEKK3, also known as MAP3Kb3, MAPKKK10) and At4g12020 …
'contig145694'	'(at4g12020 : 72.0) Encodes a member of the A1 subgroup of the MEKK (MAPK/ERK kinase kinase) family. MEKK is another name for Mitogen-Activated Protein Kinase Kinase Kinase (MAPKKK or MAP3K). This subgroup has four members: At4g08500 (MEKK1, also known as ARAKIN, MAP3Kb1, MAPKKK8), At4g08480 (MEKK2, also known as MAP3Kb4, MAPKKK9), At4g08470 (MEKK3, also known as MAP3Kb3, MAPKKK10) and At4g12020 …
'contig149945'	'(at4g12020 : 79.7) Encodes a member of the A1 subgroup of the MEKK (MAPK/ERK kinase kinase) family. MEKK is another name for Mitogen-Activated Protein Kinase Kinase Kinase (MAPKKK or MAP3K). This subgroup has four members: At4g08500 (MEKK1, also known as ARAKIN, MAP3Kb1, MAPKKK8), At4g08480 (MEKK2, also known as MAP3Kb4, MAPKKK9), At4g08470 (MEKK3, also known as MAP3Kb3, MAPKKK10) and At4g12020 …
'contig149947'	'(at5g45050 : 85.1) Encodes a member of WRKY Transcription Factor (Group II-e) that confers resistance to tobacco ringspot nepovirus.; TOLERANT TO TOBACCO RINGSPOT NEPOVIRUS 1 (TTR1); FUNCTIONS IN: protein binding, sequence-specific DNA binding transcription factor activity; INVOLVED IN: response to virus, plant-type hypersensitive response; LOCATED IN: plasma membrane; EXPRESSED IN: 23 plant str…
'contig152395'	'(at4g12020 : 78.6) Encodes a member of the A1 subgroup of the MEKK (MAPK/ERK kinase kinase) family. MEKK is another name for Mitogen-Activated Protein Kinase Kinase Kinase (MAPKKK or MAP3K). This subgroup has four members: At4g08500 (MEKK1, also known as ARAKIN, MAP3Kb1, MAPKKK8), At4g08480 (MEKK2, also known as MAP3Kb4, MAPKKK9), At4g08470 (MEKK3, also known as MAP3Kb3, MAPKKK10) and At4g12020 …
'contig157574'	'(at5g45050 : 90.1) Encodes a member of WRKY Transcription Factor (Group II-e) that confers resistance to tobacco ringspot nepovirus.; TOLERANT TO TOBACCO RINGSPOT NEPOVIRUS 1 (TTR1); FUNCTIONS IN: protein binding, sequence-specific DNA binding transcription factor activity; INVOLVED IN: response to virus, plant-type hypersensitive response; LOCATED IN: plasma membrane; EXPRESSED IN: 23 plant str…
'contig161566'	'(at4g12020 : 91.3) Encodes a member of the A1 subgroup of the MEKK (MAPK/ERK kinase kinase) family. MEKK is another name for Mitogen-Activated Protein Kinase Kinase Kinase (MAPKKK or MAP3K). This subgroup has four members: At4g08500 (MEKK1, also known as ARAKIN, MAP3Kb1, MAPKKK8), At4g08480 (MEKK2, also known as MAP3Kb4, MAPKKK9), At4g08470 (MEKK3, also known as MAP3Kb3, MAPKKK10) and At4g12020 …
'contig162699'	'(at4g12020 : 79.0) Encodes a member of the A1 subgroup of the MEKK (MAPK/ERK kinase kinase) family. MEKK is another name for Mitogen-Activated Protein Kinase Kinase Kinase (MAPKKK or MAP3K). This subgroup has four members: At4g08500 (MEKK1, also known as ARAKIN, MAP3Kb1, MAPKKK8), At4g08480 (MEKK2, also known as MAP3Kb4, MAPKKK9), At4g08470 (MEKK3, also known as MAP3Kb3, MAPKKK10) and At4g12020 …
'contig128318'	'(at5g45050 : 85.9) Encodes a member of WRKY Transcription Factor (Group II-e) that confers resistance to tobacco ringspot nepovirus.; TOLERANT TO TOBACCO RINGSPOT NEPOVIRUS 1 (TTR1); FUNCTIONS IN: protein binding, sequence-specific DNA binding transcription factor activity; INVOLVED IN: response to virus, plant-type hypersensitive response; LOCATED IN: plasma membrane; EXPRESSED IN: 23 plant str…
'contig128487'	'(at4g12020 : 139.0) Encodes a member of the A1 subgroup of the MEKK (MAPK/ERK kinase kinase) family. MEKK is another name for Mitogen-Activated Protein Kinase Kinase Kinase (MAPKKK or MAP3K). This subgroup has four members: At4g08500 (MEKK1, also known as ARAKIN, MAP3Kb1, MAPKKK8), At4g08480 (MEKK2, also known as MAP3Kb4, MAPKKK9), At4g08470 (MEKK3, also known as MAP3Kb3, MAPKKK10) and At4g12020…
'contig133547'	'(loc_os11g10760.1 : 66.6) no description available & (at4g12020 : 65.5) Encodes a member of the A1 subgroup of the MEKK (MAPK/ERK kinase kinase) family. MEKK is another name for Mitogen-Activated Protein Kinase Kinase Kinase (MAPKKK or MAP3K). This subgroup has four members: At4g08500 (MEKK1, also known as ARAKIN, MAP3Kb1, MAPKKK8), At4g08480 (MEKK2, also known as MAP3Kb4, MAPKKK9), At4g08470 (M…
'contig136420'	'(at5g45050 : 73.9) Encodes a member of WRKY Transcription Factor (Group II-e) that confers resistance to tobacco ringspot nepovirus.; TOLERANT TO TOBACCO RINGSPOT NEPOVIRUS 1 (TTR1); FUNCTIONS IN: protein binding, sequence-specific DNA binding transcription factor activity; INVOLVED IN: response to virus, plant-type hypersensitive response; LOCATED IN: plasma membrane; EXPRESSED IN: 23 plant str…
'contig145097'	'(at5g45050 : 94.4) Encodes a member of WRKY Transcription Factor (Group II-e) that confers resistance to tobacco ringspot nepovirus.; TOLERANT TO TOBACCO RINGSPOT NEPOVIRUS 1 (TTR1); FUNCTIONS IN: protein binding, sequence-specific DNA binding transcription factor activity; INVOLVED IN: response to virus, plant-type hypersensitive response; LOCATED IN: plasma membrane; EXPRESSED IN: 23 plant str…
'contig14347'	'(at4g12020 : 129.0) Encodes a member of the A1 subgroup of the MEKK (MAPK/ERK kinase kinase) family. MEKK is another name for Mitogen-Activated Protein Kinase Kinase Kinase (MAPKKK or MAP3K). This subgroup has four members: At4g08500 (MEKK1, also known as ARAKIN, MAP3Kb1, MAPKKK8), At4g08480 (MEKK2, also known as MAP3Kb4, MAPKKK9), At4g08470 (MEKK3, also known as MAP3Kb3, MAPKKK10) and At4g12020…
'contig15996'	'(at4g12020 : 126.0) Encodes a member of the A1 subgroup of the MEKK (MAPK/ERK kinase kinase) family. MEKK is another name for Mitogen-Activated Protein Kinase Kinase Kinase (MAPKKK or MAP3K). This subgroup has four members: At4g08500 (MEKK1, also known as ARAKIN, MAP3Kb1, MAPKKK8), At4g08480 (MEKK2, also known as MAP3Kb4, MAPKKK9), At4g08470 (MEKK3, also known as MAP3Kb3, MAPKKK10) and At4g12020…
'contig19264'	'(at4g12020 : 130.0) Encodes a member of the A1 subgroup of the MEKK (MAPK/ERK kinase kinase) family. MEKK is another name for Mitogen-Activated Protein Kinase Kinase Kinase (MAPKKK or MAP3K). This subgroup has four members: At4g08500 (MEKK1, also known as ARAKIN, MAP3Kb1, MAPKKK8), At4g08480 (MEKK2, also known as MAP3Kb4, MAPKKK9), At4g08470 (MEKK3, also known as MAP3Kb3, MAPKKK10) and At4g12020…
'contig24809'	'(at4g12020 : 181.0) Encodes a member of the A1 subgroup of the MEKK (MAPK/ERK kinase kinase) family. MEKK is another name for Mitogen-Activated Protein Kinase Kinase Kinase (MAPKKK or MAP3K). This subgroup has four members: At4g08500 (MEKK1, also known as ARAKIN, MAP3Kb1, MAPKKK8), At4g08480 (MEKK2, also known as MAP3Kb4, MAPKKK9), At4g08470 (MEKK3, also known as MAP3Kb3, MAPKKK10) and At4g12020…
'contig58983'	'(at5g45050 : 103.0) Encodes a member of WRKY Transcription Factor (Group II-e) that confers resistance to tobacco ringspot nepovirus.; TOLERANT TO TOBACCO RINGSPOT NEPOVIRUS 1 (TTR1); FUNCTIONS IN: protein binding, sequence-specific DNA binding transcription factor activity; INVOLVED IN: response to virus, plant-type hypersensitive response; LOCATED IN: plasma membrane; EXPRESSED IN: 23 plant st…
'contig64851'	'(at4g12020 : 102.0) Encodes a member of the A1 subgroup of the MEKK (MAPK/ERK kinase kinase) family. MEKK is another name for Mitogen-Activated Protein Kinase Kinase Kinase (MAPKKK or MAP3K). This subgroup has four members: At4g08500 (MEKK1, also known as ARAKIN, MAP3Kb1, MAPKKK8), At4g08480 (MEKK2, also known as MAP3Kb4, MAPKKK9), At4g08470 (MEKK3, also known as MAP3Kb3, MAPKKK10) and At4g12020…
'contig116067'	'(at4g12020 : 181.0) Encodes a member of the A1 subgroup of the MEKK (MAPK/ERK kinase kinase) family. MEKK is another name for Mitogen-Activated Protein Kinase Kinase Kinase (MAPKKK or MAP3K). This subgroup has four members: At4g08500 (MEKK1, also known as ARAKIN, MAP3Kb1, MAPKKK8), At4g08480 (MEKK2, also known as MAP3Kb4, MAPKKK9), At4g08470 (MEKK3, also known as MAP3Kb3, MAPKKK10) and At4g12020…
'contig121032'	'(at4g12020 : 102.0) Encodes a member of the A1 subgroup of the MEKK (MAPK/ERK kinase kinase) family. MEKK is another name for Mitogen-Activated Protein Kinase Kinase Kinase (MAPKKK or MAP3K). This subgroup has four members: At4g08500 (MEKK1, also known as ARAKIN, MAP3Kb1, MAPKKK8), At4g08480 (MEKK2, also known as MAP3Kb4, MAPKKK9), At4g08470 (MEKK3, also known as MAP3Kb3, MAPKKK10) and At4g12020…
'contig123205'	'(at4g12020 : 122.0) Encodes a member of the A1 subgroup of the MEKK (MAPK/ERK kinase kinase) family. MEKK is another name for Mitogen-Activated Protein Kinase Kinase Kinase (MAPKKK or MAP3K). This subgroup has four members: At4g08500 (MEKK1, also known as ARAKIN, MAP3Kb1, MAPKKK8), At4g08480 (MEKK2, also known as MAP3Kb4, MAPKKK9), At4g08470 (MEKK3, also known as MAP3Kb3, MAPKKK10) and At4g12020…
'contig123208'	'(at4g12020 : 121.0) Encodes a member of the A1 subgroup of the MEKK (MAPK/ERK kinase kinase) family. MEKK is another name for Mitogen-Activated Protein Kinase Kinase Kinase (MAPKKK or MAP3K). This subgroup has four members: At4g08500 (MEKK1, also known as ARAKIN, MAP3Kb1, MAPKKK8), At4g08480 (MEKK2, also known as MAP3Kb4, MAPKKK9), At4g08470 (MEKK3, also known as MAP3Kb3, MAPKKK10) and At4g12020…
'contig123276'	'(at5g45260 : 93.2) Confers resistance to Ralstonia solanacearum. Similar to NBLS-TIR resistance genes,and also contains similarity to transcription factors. Interacts with pathogen effector protein AvrPop2.; RESISTANT TO RALSTONIA SOLANACEARUM 1 (RRS1); CONTAINS InterPro DOMAIN/s: NB-ARC (InterPro:IPR002182), Toll-Interleukin receptor (InterPro:IPR000157), Disease resistance protein (InterPro:IP…
'contig102168'	'(at4g12020 : 95.9) Encodes a member of the A1 subgroup of the MEKK (MAPK/ERK kinase kinase) family. MEKK is another name for Mitogen-Activated Protein Kinase Kinase Kinase (MAPKKK or MAP3K). This subgroup has four members: At4g08500 (MEKK1, also known as ARAKIN, MAP3Kb1, MAPKKK8), At4g08480 (MEKK2, also known as MAP3Kb4, MAPKKK9), At4g08470 (MEKK3, also known as MAP3Kb3, MAPKKK10) and At4g12020 …
'contig145694'	'(at4g12020 : 72.0) Encodes a member of the A1 subgroup of the MEKK (MAPK/ERK kinase kinase) family. MEKK is another name for Mitogen-Activated Protein Kinase Kinase Kinase (MAPKKK or MAP3K). This subgroup has four members: At4g08500 (MEKK1, also known as ARAKIN, MAP3Kb1, MAPKKK8), At4g08480 (MEKK2, also known as MAP3Kb4, MAPKKK9), At4g08470 (MEKK3, also known as MAP3Kb3, MAPKKK10) and At4g12020 …
'contig149945'	'(at4g12020 : 79.7) Encodes a member of the A1 subgroup of the MEKK (MAPK/ERK kinase kinase) family. MEKK is another name for Mitogen-Activated Protein Kinase Kinase Kinase (MAPKKK or MAP3K). This subgroup has four members: At4g08500 (MEKK1, also known as ARAKIN, MAP3Kb1, MAPKKK8), At4g08480 (MEKK2, also known as MAP3Kb4, MAPKKK9), At4g08470 (MEKK3, also known as MAP3Kb3, MAPKKK10) and At4g12020 …
'contig149947'	'(at5g45050 : 85.1) Encodes a member of WRKY Transcription Factor (Group II-e) that confers resistance to tobacco ringspot nepovirus.; TOLERANT TO TOBACCO RINGSPOT NEPOVIRUS 1 (TTR1); FUNCTIONS IN: protein binding, sequence-specific DNA binding transcription factor activity; INVOLVED IN: response to virus, plant-type hypersensitive response; LOCATED IN: plasma membrane; EXPRESSED IN: 23 plant str…
'contig152395'	'(at4g12020 : 78.6) Encodes a member of the A1 subgroup of the MEKK (MAPK/ERK kinase kinase) family. MEKK is another name for Mitogen-Activated Protein Kinase Kinase Kinase (MAPKKK or MAP3K). This subgroup has four members: At4g08500 (MEKK1, also known as ARAKIN, MAP3Kb1, MAPKKK8), At4g08480 (MEKK2, also known as MAP3Kb4, MAPKKK9), At4g08470 (MEKK3, also known as MAP3Kb3, MAPKKK10) and At4g12020 …
'contig157574'	'(at5g45050 : 90.1) Encodes a member of WRKY Transcription Factor (Group II-e) that confers resistance to tobacco ringspot nepovirus.; TOLERANT TO TOBACCO RINGSPOT NEPOVIRUS 1 (TTR1); FUNCTIONS IN: protein binding, sequence-specific DNA binding transcription factor activity; INVOLVED IN: response to virus, plant-type hypersensitive response; LOCATED IN: plasma membrane; EXPRESSED IN: 23 plant str…
'contig161566'	'(at4g12020 : 91.3) Encodes a member of the A1 subgroup of the MEKK (MAPK/ERK kinase kinase) family. MEKK is another name for Mitogen-Activated Protein Kinase Kinase Kinase (MAPKKK or MAP3K). This subgroup has four members: At4g08500 (MEKK1, also known as ARAKIN, MAP3Kb1, MAPKKK8), At4g08480 (MEKK2, also known as MAP3Kb4, MAPKKK9), At4g08470 (MEKK3, also known as MAP3Kb3, MAPKKK10) and At4g12020 …
'contig128318'	'(at5g45050 : 85.9) Encodes a member of WRKY Transcription Factor (Group II-e) that confers resistance to tobacco ringspot nepovirus.; TOLERANT TO TOBACCO RINGSPOT NEPOVIRUS 1 (TTR1); FUNCTIONS IN: protein binding, sequence-specific DNA binding transcription factor activity; INVOLVED IN: response to virus, plant-type hypersensitive response; LOCATED IN: plasma membrane; EXPRESSED IN: 23 plant str…
'contig128487'	'(at4g12020 : 139.0) Encodes a member of the A1 subgroup of the MEKK (MAPK/ERK kinase kinase) family. MEKK is another name for Mitogen-Activated Protein Kinase Kinase Kinase (MAPKKK or MAP3K). This subgroup has four members: At4g08500 (MEKK1, also known as ARAKIN, MAP3Kb1, MAPKKK8), At4g08480 (MEKK2, also known as MAP3Kb4, MAPKKK9), At4g08470 (MEKK3, also known as MAP3Kb3, MAPKKK10) and At4g12020…
'contig136420'	'(at5g45050 : 73.9) Encodes a member of WRKY Transcription Factor (Group II-e) that confers resistance to tobacco ringspot nepovirus.; TOLERANT TO TOBACCO RINGSPOT NEPOVIRUS 1 (TTR1); FUNCTIONS IN: protein binding, sequence-specific DNA binding transcription factor activity; INVOLVED IN: response to virus, plant-type hypersensitive response; LOCATED IN: plasma membrane; EXPRESSED IN: 23 plant str…
'contig145097'	'(at5g45050 : 94.4) Encodes a member of WRKY Transcription Factor (Group II-e) that confers resistance to tobacco ringspot nepovirus.; TOLERANT TO TOBACCO RINGSPOT NEPOVIRUS 1 (TTR1); FUNCTIONS IN: protein binding, sequence-specific DNA binding transcription factor activity; INVOLVED IN: response to virus, plant-type hypersensitive response; LOCATED IN: plasma membrane; EXPRESSED IN: 23 plant str…
'contig233'	'(at2g26150 : 247.0) member of Heat Stress Transcription Factor (Hsf) family. Involved in response to misfolded protein accumulation in the cytosol. Regulated by alternative splicing and non-sense-mediated decay.; heat shock transcription factor A2 (HSFA2); FUNCTIONS IN: DNA binding, transcription activator activity, sequence-specific DNA binding transcription factor activity; INVOLVED IN: in 7 p…
'contig1169'	'(loc_os08g43334.2 : 241.0) no description available & (at5g62020 : 236.0) member of Heat Stress Transcription Factor (Hsf) family; heat shock transcription factor B2A (HSFB2A); FUNCTIONS IN: DNA binding, sequence-specific DNA binding transcription factor activity; INVOLVED IN: response to chitin; LOCATED IN: nucleus; EXPRESSED IN: 18 plant structures; EXPRESSED DURING: 11 growth stages; CONTAINS…
'contig2011'	'(at4g36990 : 204.0) encodes a protein whose sequence is similar to heat shock factors that regulate the expression of heat shock proteins. Transcript level is increased in response to heat shock. However, overexpression of this gene did not result in the increase of decrease of heat shock proteins.; heat shock factor 4 (HSF4); FUNCTIONS IN: transcription repressor activity, DNA binding, sequence…
'contig2447'	'(at2g26150 : 224.0) member of Heat Stress Transcription Factor (Hsf) family. Involved in response to misfolded protein accumulation in the cytosol. Regulated by alternative splicing and non-sense-mediated decay.; heat shock transcription factor A2 (HSFA2); FUNCTIONS IN: DNA binding, transcription activator activity, sequence-specific DNA binding transcription factor activity; INVOLVED IN: in 7 p…
'contig4451'	'(at4g36990 : 120.0) encodes a protein whose sequence is similar to heat shock factors that regulate the expression of heat shock proteins. Transcript level is increased in response to heat shock. However, overexpression of this gene did not result in the increase of decrease of heat shock proteins.; heat shock factor 4 (HSF4); FUNCTIONS IN: transcription repressor activity, DNA binding, sequence…
'contig4452'	'(loc_os08g43334.2 : 247.0) no description available & (at4g11660 : 244.0) member of Heat Stress Transcription Factor (Hsf) family; AT-HSFB2B; FUNCTIONS IN: transcription repressor activity, sequence-specific DNA binding transcription factor activity; INVOLVED IN: response to chitin; LOCATED IN: nucleus; EXPRESSED IN: 24 plant structures; EXPRESSED DURING: 14 growth stages; CONTAINS InterPro DOMA…
'contig6340'	'(at2g26150 : 267.0) member of Heat Stress Transcription Factor (Hsf) family. Involved in response to misfolded protein accumulation in the cytosol. Regulated by alternative splicing and non-sense-mediated decay.; heat shock transcription factor A2 (HSFA2); FUNCTIONS IN: DNA binding, transcription activator activity, sequence-specific DNA binding transcription factor activity; INVOLVED IN: in 7 p…
'contig7771'	'(at2g26150 : 251.0) member of Heat Stress Transcription Factor (Hsf) family. Involved in response to misfolded protein accumulation in the cytosol. Regulated by alternative splicing and non-sense-mediated decay.; heat shock transcription factor A2 (HSFA2); FUNCTIONS IN: DNA binding, transcription activator activity, sequence-specific DNA binding transcription factor activity; INVOLVED IN: in 7 p…
'contig10812'	'(at2g26150 : 240.0) member of Heat Stress Transcription Factor (Hsf) family. Involved in response to misfolded protein accumulation in the cytosol. Regulated by alternative splicing and non-sense-mediated decay.; heat shock transcription factor A2 (HSFA2); FUNCTIONS IN: DNA binding, transcription activator activity, sequence-specific DNA binding transcription factor activity; INVOLVED IN: in 7 p…
'contig13766'	'(loc_os08g43334.2 : 193.0) no description available & (at4g11660 : 178.0) member of Heat Stress Transcription Factor (Hsf) family; AT-HSFB2B; FUNCTIONS IN: transcription repressor activity, sequence-specific DNA binding transcription factor activity; INVOLVED IN: response to chitin; LOCATED IN: nucleus; EXPRESSED IN: 24 plant structures; EXPRESSED DURING: 14 growth stages; CONTAINS InterPro DOMA…
'contig14316'	'(loc_os08g43334.2 : 228.0) no description available & (at5g62020 : 221.0) member of Heat Stress Transcription Factor (Hsf) family; heat shock transcription factor B2A (HSFB2A); FUNCTIONS IN: DNA binding, sequence-specific DNA binding transcription factor activity; INVOLVED IN: response to chitin; LOCATED IN: nucleus; EXPRESSED IN: 18 plant structures; EXPRESSED DURING: 11 growth stages; CONTAINS…
'contig16466'	'(at4g11660 : 261.0) member of Heat Stress Transcription Factor (Hsf) family; AT-HSFB2B; FUNCTIONS IN: transcription repressor activity, sequence-specific DNA binding transcription factor activity; INVOLVED IN: response to chitin; LOCATED IN: nucleus; EXPRESSED IN: 24 plant structures; EXPRESSED DURING: 14 growth stages; CONTAINS InterPro DOMAIN/s: Winged helix-turn-helix transcription repressor …
'contig18446'	'(at4g18880 : 368.0) member of Heat Stress Transcription Factor (Hsf) family; heat shock transcription factor A4A (HSF A4A); FUNCTIONS IN: DNA binding, sequence-specific DNA binding transcription factor activity; INVOLVED IN: response to chitin; LOCATED IN: nucleus; EXPRESSED IN: 23 plant structures; EXPRESSED DURING: 13 growth stages; CONTAINS InterPro DOMAIN/s: Winged helix-turn-helix transcrip…
'contig20445'	'(at4g18880 : 370.0) member of Heat Stress Transcription Factor (Hsf) family; heat shock transcription factor A4A (HSF A4A); FUNCTIONS IN: DNA binding, sequence-specific DNA binding transcription factor activity; INVOLVED IN: response to chitin; LOCATED IN: nucleus; EXPRESSED IN: 23 plant structures; EXPRESSED DURING: 13 growth stages; CONTAINS InterPro DOMAIN/s: Winged helix-turn-helix transcrip…
'contig22842'	'(at2g26150 : 283.0) member of Heat Stress Transcription Factor (Hsf) family. Involved in response to misfolded protein accumulation in the cytosol. Regulated by alternative splicing and non-sense-mediated decay.; heat shock transcription factor A2 (HSFA2); FUNCTIONS IN: DNA binding, transcription activator activity, sequence-specific DNA binding transcription factor activity; INVOLVED IN: in 7 p…
'contig22844'	'(at4g36990 : 221.0) encodes a protein whose sequence is similar to heat shock factors that regulate the expression of heat shock proteins. Transcript level is increased in response to heat shock. However, overexpression of this gene did not result in the increase of decrease of heat shock proteins.; heat shock factor 4 (HSF4); FUNCTIONS IN: transcription repressor activity, DNA binding, sequence…
'contig27458'	'(at2g26150 : 315.0) member of Heat Stress Transcription Factor (Hsf) family. Involved in response to misfolded protein accumulation in the cytosol. Regulated by alternative splicing and non-sense-mediated decay.; heat shock transcription factor A2 (HSFA2); FUNCTIONS IN: DNA binding, transcription activator activity, sequence-specific DNA binding transcription factor activity; INVOLVED IN: in 7 p…
'contig27459'	'(at2g26150 : 303.0) member of Heat Stress Transcription Factor (Hsf) family. Involved in response to misfolded protein accumulation in the cytosol. Regulated by alternative splicing and non-sense-mediated decay.; heat shock transcription factor A2 (HSFA2); FUNCTIONS IN: DNA binding, transcription activator activity, sequence-specific DNA binding transcription factor activity; INVOLVED IN: in 7 p…
'contig33502'	'(at5g16820 : 328.0) Encodes a putative transcription factor whose expression is not induced by heat but whose stable overexpression leads to expression of HSP. Required early in the stress response for transient expression of heat shock genes.; heat shock factor 3 (HSF3); CONTAINS InterPro DOMAIN/s: Winged helix-turn-helix transcription repressor DNA-binding (InterPro:IPR011991), Heat shock fact…
'contig33714'	'(at2g26150 : 247.0) member of Heat Stress Transcription Factor (Hsf) family. Involved in response to misfolded protein accumulation in the cytosol. Regulated by alternative splicing and non-sense-mediated decay.; heat shock transcription factor A2 (HSFA2); FUNCTIONS IN: DNA binding, transcription activator activity, sequence-specific DNA binding transcription factor activity; INVOLVED IN: in 7 p…
'contig33744'	'(at2g26150 : 239.0) member of Heat Stress Transcription Factor (Hsf) family. Involved in response to misfolded protein accumulation in the cytosol. Regulated by alternative splicing and non-sense-mediated decay.; heat shock transcription factor A2 (HSFA2); FUNCTIONS IN: DNA binding, transcription activator activity, sequence-specific DNA binding transcription factor activity; INVOLVED IN: in 7 p…
'contig57872'	'(at2g26150 : 302.0) member of Heat Stress Transcription Factor (Hsf) family. Involved in response to misfolded protein accumulation in the cytosol. Regulated by alternative splicing and non-sense-mediated decay.; heat shock transcription factor A2 (HSFA2); FUNCTIONS IN: DNA binding, transcription activator activity, sequence-specific DNA binding transcription factor activity; INVOLVED IN: in 7 p…
'contig70538'	'(at4g18880 : 248.0) member of Heat Stress Transcription Factor (Hsf) family; heat shock transcription factor A4A (HSF A4A); FUNCTIONS IN: DNA binding, sequence-specific DNA binding transcription factor activity; INVOLVED IN: response to chitin; LOCATED IN: nucleus; EXPRESSED IN: 23 plant structures; EXPRESSED DURING: 13 growth stages; CONTAINS InterPro DOMAIN/s: Winged helix-turn-helix transcrip…
'contig70539'	'(at4g18880 : 248.0) member of Heat Stress Transcription Factor (Hsf) family; heat shock transcription factor A4A (HSF A4A); FUNCTIONS IN: DNA binding, sequence-specific DNA binding transcription factor activity; INVOLVED IN: response to chitin; LOCATED IN: nucleus; EXPRESSED IN: 23 plant structures; EXPRESSED DURING: 13 growth stages; CONTAINS InterPro DOMAIN/s: Winged helix-turn-helix transcrip…
'contig70732'	'(loc_os08g43334.2 : 131.0) no description available & (at4g11660 : 130.0) member of Heat Stress Transcription Factor (Hsf) family; AT-HSFB2B; FUNCTIONS IN: transcription repressor activity, sequence-specific DNA binding transcription factor activity; INVOLVED IN: response to chitin; LOCATED IN: nucleus; EXPRESSED IN: 24 plant structures; EXPRESSED DURING: 14 growth stages; CONTAINS InterPro DOMA…
'contig70733'	'(at4g11660 : 140.0) member of Heat Stress Transcription Factor (Hsf) family; AT-HSFB2B; FUNCTIONS IN: transcription repressor activity, sequence-specific DNA binding transcription factor activity; INVOLVED IN: response to chitin; LOCATED IN: nucleus; EXPRESSED IN: 24 plant structures; EXPRESSED DURING: 14 growth stages; CONTAINS InterPro DOMAIN/s: Winged helix-turn-helix transcription repressor …
'contig116775'	'(at2g26150 : 286.0) member of Heat Stress Transcription Factor (Hsf) family. Involved in response to misfolded protein accumulation in the cytosol. Regulated by alternative splicing and non-sense-mediated decay.; heat shock transcription factor A2 (HSFA2); FUNCTIONS IN: DNA binding, transcription activator activity, sequence-specific DNA binding transcription factor activity; INVOLVED IN: in 7 p…
'contig116776'	'(at2g26150 : 285.0) member of Heat Stress Transcription Factor (Hsf) family. Involved in response to misfolded protein accumulation in the cytosol. Regulated by alternative splicing and non-sense-mediated decay.; heat shock transcription factor A2 (HSFA2); FUNCTIONS IN: DNA binding, transcription activator activity, sequence-specific DNA binding transcription factor activity; INVOLVED IN: in 7 p…
'contig120276'	'(at2g26150 : 242.0) member of Heat Stress Transcription Factor (Hsf) family. Involved in response to misfolded protein accumulation in the cytosol. Regulated by alternative splicing and non-sense-mediated decay.; heat shock transcription factor A2 (HSFA2); FUNCTIONS IN: DNA binding, transcription activator activity, sequence-specific DNA binding transcription factor activity; INVOLVED IN: in 7 p…
'contig123786'	'(at2g26150 : 240.0) member of Heat Stress Transcription Factor (Hsf) family. Involved in response to misfolded protein accumulation in the cytosol. Regulated by alternative splicing and non-sense-mediated decay.; heat shock transcription factor A2 (HSFA2); FUNCTIONS IN: DNA binding, transcription activator activity, sequence-specific DNA binding transcription factor activity; INVOLVED IN: in 7 p…
'contig125459'	'(at2g26150 : 174.0) member of Heat Stress Transcription Factor (Hsf) family. Involved in response to misfolded protein accumulation in the cytosol. Regulated by alternative splicing and non-sense-mediated decay.; heat shock transcription factor A2 (HSFA2); FUNCTIONS IN: DNA binding, transcription activator activity, sequence-specific DNA binding transcription factor activity; INVOLVED IN: in 7 p…
'contig91479'	'(at2g26150 : 305.0) member of Heat Stress Transcription Factor (Hsf) family. Involved in response to misfolded protein accumulation in the cytosol. Regulated by alternative splicing and non-sense-mediated decay.; heat shock transcription factor A2 (HSFA2); FUNCTIONS IN: DNA binding, transcription activator activity, sequence-specific DNA binding transcription factor activity; INVOLVED IN: in 7 p…
'contig91480'	'(loc_os07g08140.1 : 222.0) no description available & (at2g26150 : 220.0) member of Heat Stress Transcription Factor (Hsf) family. Involved in response to misfolded protein accumulation in the cytosol. Regulated by alternative splicing and non-sense-mediated decay.; heat shock transcription factor A2 (HSFA2); FUNCTIONS IN: DNA binding, transcription activator activity, sequence-specific DNA bind…
'contig95120'	'(at2g26150 : 235.0) member of Heat Stress Transcription Factor (Hsf) family. Involved in response to misfolded protein accumulation in the cytosol. Regulated by alternative splicing and non-sense-mediated decay.; heat shock transcription factor A2 (HSFA2); FUNCTIONS IN: DNA binding, transcription activator activity, sequence-specific DNA binding transcription factor activity; INVOLVED IN: in 7 p…
'contig95121'	'(at4g11660 : 209.0) member of Heat Stress Transcription Factor (Hsf) family; AT-HSFB2B; FUNCTIONS IN: transcription repressor activity, sequence-specific DNA binding transcription factor activity; INVOLVED IN: response to chitin; LOCATED IN: nucleus; EXPRESSED IN: 24 plant structures; EXPRESSED DURING: 14 growth stages; CONTAINS InterPro DOMAIN/s: Winged helix-turn-helix transcription repressor …
'contig95122'	'(at2g26150 : 258.0) member of Heat Stress Transcription Factor (Hsf) family. Involved in response to misfolded protein accumulation in the cytosol. Regulated by alternative splicing and non-sense-mediated decay.; heat shock transcription factor A2 (HSFA2); FUNCTIONS IN: DNA binding, transcription activator activity, sequence-specific DNA binding transcription factor activity; INVOLVED IN: in 7 p…
'contig95123'	'(at2g26150 : 244.0) member of Heat Stress Transcription Factor (Hsf) family. Involved in response to misfolded protein accumulation in the cytosol. Regulated by alternative splicing and non-sense-mediated decay.; heat shock transcription factor A2 (HSFA2); FUNCTIONS IN: DNA binding, transcription activator activity, sequence-specific DNA binding transcription factor activity; INVOLVED IN: in 7 p…
'contig97927'	'(loc_os08g43334.2 : 177.0) no description available & (at4g11660 : 171.0) member of Heat Stress Transcription Factor (Hsf) family; AT-HSFB2B; FUNCTIONS IN: transcription repressor activity, sequence-specific DNA binding transcription factor activity; INVOLVED IN: response to chitin; LOCATED IN: nucleus; EXPRESSED IN: 24 plant structures; EXPRESSED DURING: 14 growth stages; CONTAINS InterPro DOMA…
'contig97928'	'(at4g36990 : 157.0) encodes a protein whose sequence is similar to heat shock factors that regulate the expression of heat shock proteins. Transcript level is increased in response to heat shock. However, overexpression of this gene did not result in the increase of decrease of heat shock proteins.; heat shock factor 4 (HSF4); FUNCTIONS IN: transcription repressor activity, DNA binding, sequence…
'contig98633'	'(at4g18880 : 370.0) member of Heat Stress Transcription Factor (Hsf) family; heat shock transcription factor A4A (HSF A4A); FUNCTIONS IN: DNA binding, sequence-specific DNA binding transcription factor activity; INVOLVED IN: response to chitin; LOCATED IN: nucleus; EXPRESSED IN: 23 plant structures; EXPRESSED DURING: 13 growth stages; CONTAINS InterPro DOMAIN/s: Winged helix-turn-helix transcrip…
'contig103297'	'(loc_os08g43334.2 : 131.0) no description available & (at4g11660 : 130.0) member of Heat Stress Transcription Factor (Hsf) family; AT-HSFB2B; FUNCTIONS IN: transcription repressor activity, sequence-specific DNA binding transcription factor activity; INVOLVED IN: response to chitin; LOCATED IN: nucleus; EXPRESSED IN: 24 plant structures; EXPRESSED DURING: 14 growth stages; CONTAINS InterPro DOMA…
'contig105977'	'(loc_os08g43334.2 : 131.0) no description available & (at4g11660 : 130.0) member of Heat Stress Transcription Factor (Hsf) family; AT-HSFB2B; FUNCTIONS IN: transcription repressor activity, sequence-specific DNA binding transcription factor activity; INVOLVED IN: response to chitin; LOCATED IN: nucleus; EXPRESSED IN: 24 plant structures; EXPRESSED DURING: 14 growth stages; CONTAINS InterPro DOMA…
'contig107567'	'(loc_os08g43334.2 : 201.0) no description available & (at4g11660 : 192.0) member of Heat Stress Transcription Factor (Hsf) family; AT-HSFB2B; FUNCTIONS IN: transcription repressor activity, sequence-specific DNA binding transcription factor activity; INVOLVED IN: response to chitin; LOCATED IN: nucleus; EXPRESSED IN: 24 plant structures; EXPRESSED DURING: 14 growth stages; CONTAINS InterPro DOMA…
'contig107568'	'(at1g46264 : 188.0) Encodes SCHIZORIZA, a member of Heat Shock Transcription Factor (Hsf) family. Functions as a nuclear factor regulating asymmetry of stem cell divisions.; heat shock transcription factor B4 (HSFB4); FUNCTIONS IN: DNA binding, sequence-specific DNA binding transcription factor activity; INVOLVED IN: asymmetric cell division; LOCATED IN: nucleus; EXPRESSED IN: 17 plant structure…
'contig112401'	'(at1g32330 : 320.0) Member of Heat Stress Transcription Factor (Hsf) family. Negatively regulated by HSP90.2.; heat shock transcription factor A1D (HSFA1D); FUNCTIONS IN: protein binding, DNA binding, sequence-specific DNA binding transcription factor activity; INVOLVED IN: response to heat; LOCATED IN: nucleus; EXPRESSED IN: 24 plant structures; EXPRESSED DURING: 15 growth stages; CONTAINS Inte…
'contig76643'	'(at4g18880 : 370.0) member of Heat Stress Transcription Factor (Hsf) family; heat shock transcription factor A4A (HSF A4A); FUNCTIONS IN: DNA binding, sequence-specific DNA binding transcription factor activity; INVOLVED IN: response to chitin; LOCATED IN: nucleus; EXPRESSED IN: 23 plant structures; EXPRESSED DURING: 13 growth stages; CONTAINS InterPro DOMAIN/s: Winged helix-turn-helix transcrip…
'contig79731'	'(at2g26150 : 248.0) member of Heat Stress Transcription Factor (Hsf) family. Involved in response to misfolded protein accumulation in the cytosol. Regulated by alternative splicing and non-sense-mediated decay.; heat shock transcription factor A2 (HSFA2); FUNCTIONS IN: DNA binding, transcription activator activity, sequence-specific DNA binding transcription factor activity; INVOLVED IN: in 7 p…
'contig82964'	'(at4g36990 : 212.0) encodes a protein whose sequence is similar to heat shock factors that regulate the expression of heat shock proteins. Transcript level is increased in response to heat shock. However, overexpression of this gene did not result in the increase of decrease of heat shock proteins.; heat shock factor 4 (HSF4); FUNCTIONS IN: transcription repressor activity, DNA binding, sequence…
'contig84696'	'(at2g26150 : 224.0) member of Heat Stress Transcription Factor (Hsf) family. Involved in response to misfolded protein accumulation in the cytosol. Regulated by alternative splicing and non-sense-mediated decay.; heat shock transcription factor A2 (HSFA2); FUNCTIONS IN: DNA binding, transcription activator activity, sequence-specific DNA binding transcription factor activity; INVOLVED IN: in 7 p…
'contig165612'	'(at2g26150 : 240.0) member of Heat Stress Transcription Factor (Hsf) family. Involved in response to misfolded protein accumulation in the cytosol. Regulated by alternative splicing and non-sense-mediated decay.; heat shock transcription factor A2 (HSFA2); FUNCTIONS IN: DNA binding, transcription activator activity, sequence-specific DNA binding transcription factor activity; INVOLVED IN: in 7 p…
'contig36595'	'(at2g26150 : 288.0) member of Heat Stress Transcription Factor (Hsf) family. Involved in response to misfolded protein accumulation in the cytosol. Regulated by alternative splicing and non-sense-mediated decay.; heat shock transcription factor A2 (HSFA2); FUNCTIONS IN: DNA binding, transcription activator activity, sequence-specific DNA binding transcription factor activity; INVOLVED IN: in 7 p…
'contig36596'	'(at2g26150 : 295.0) member of Heat Stress Transcription Factor (Hsf) family. Involved in response to misfolded protein accumulation in the cytosol. Regulated by alternative splicing and non-sense-mediated decay.; heat shock transcription factor A2 (HSFA2); FUNCTIONS IN: DNA binding, transcription activator activity, sequence-specific DNA binding transcription factor activity; INVOLVED IN: in 7 p…
'contig36597'	'(at2g26150 : 297.0) member of Heat Stress Transcription Factor (Hsf) family. Involved in response to misfolded protein accumulation in the cytosol. Regulated by alternative splicing and non-sense-mediated decay.; heat shock transcription factor A2 (HSFA2); FUNCTIONS IN: DNA binding, transcription activator activity, sequence-specific DNA binding transcription factor activity; INVOLVED IN: in 7 p…
'contig36598'	'(at2g26150 : 288.0) member of Heat Stress Transcription Factor (Hsf) family. Involved in response to misfolded protein accumulation in the cytosol. Regulated by alternative splicing and non-sense-mediated decay.; heat shock transcription factor A2 (HSFA2); FUNCTIONS IN: DNA binding, transcription activator activity, sequence-specific DNA binding transcription factor activity; INVOLVED IN: in 7 p…
'contig36599'	'(at2g26150 : 295.0) member of Heat Stress Transcription Factor (Hsf) family. Involved in response to misfolded protein accumulation in the cytosol. Regulated by alternative splicing and non-sense-mediated decay.; heat shock transcription factor A2 (HSFA2); FUNCTIONS IN: DNA binding, transcription activator activity, sequence-specific DNA binding transcription factor activity; INVOLVED IN: in 7 p…
'contig36600'	'(at2g26150 : 287.0) member of Heat Stress Transcription Factor (Hsf) family. Involved in response to misfolded protein accumulation in the cytosol. Regulated by alternative splicing and non-sense-mediated decay.; heat shock transcription factor A2 (HSFA2); FUNCTIONS IN: DNA binding, transcription activator activity, sequence-specific DNA binding transcription factor activity; INVOLVED IN: in 7 p…
'contig38808'	'(at2g26150 : 241.0) member of Heat Stress Transcription Factor (Hsf) family. Involved in response to misfolded protein accumulation in the cytosol. Regulated by alternative splicing and non-sense-mediated decay.; heat shock transcription factor A2 (HSFA2); FUNCTIONS IN: DNA binding, transcription activator activity, sequence-specific DNA binding transcription factor activity; INVOLVED IN: in 7 p…
'contig42229'	'(at5g16820 : 328.0) Encodes a putative transcription factor whose expression is not induced by heat but whose stable overexpression leads to expression of HSP. Required early in the stress response for transient expression of heat shock genes.; heat shock factor 3 (HSF3); CONTAINS InterPro DOMAIN/s: Winged helix-turn-helix transcription repressor DNA-binding (InterPro:IPR011991), Heat shock fact…
'contig44618'	'(loc_os07g44690.1 : 152.0) no description available & (at1g46264 : 150.0) Encodes SCHIZORIZA, a member of Heat Shock Transcription Factor (Hsf) family. Functions as a nuclear factor regulating asymmetry of stem cell divisions.; heat shock transcription factor B4 (HSFB4); FUNCTIONS IN: DNA binding, sequence-specific DNA binding transcription factor activity; INVOLVED IN: asymmetric cell division;…
'contig47403'	'(at4g18880 : 368.0) member of Heat Stress Transcription Factor (Hsf) family; heat shock transcription factor A4A (HSF A4A); FUNCTIONS IN: DNA binding, sequence-specific DNA binding transcription factor activity; INVOLVED IN: response to chitin; LOCATED IN: nucleus; EXPRESSED IN: 23 plant structures; EXPRESSED DURING: 13 growth stages; CONTAINS InterPro DOMAIN/s: Winged helix-turn-helix transcrip…
'contig49871'	'(at4g11660 : 134.0) member of Heat Stress Transcription Factor (Hsf) family; AT-HSFB2B; FUNCTIONS IN: transcription repressor activity, sequence-specific DNA binding transcription factor activity; INVOLVED IN: response to chitin; LOCATED IN: nucleus; EXPRESSED IN: 24 plant structures; EXPRESSED DURING: 14 growth stages; CONTAINS InterPro DOMAIN/s: Winged helix-turn-helix transcription repressor …
'contig50338'	'(at4g36990 : 223.0) encodes a protein whose sequence is similar to heat shock factors that regulate the expression of heat shock proteins. Transcript level is increased in response to heat shock. However, overexpression of this gene did not result in the increase of decrease of heat shock proteins.; heat shock factor 4 (HSF4); FUNCTIONS IN: transcription repressor activity, DNA binding, sequence…
'contig50528'	'(at2g26150 : 244.0) member of Heat Stress Transcription Factor (Hsf) family. Involved in response to misfolded protein accumulation in the cytosol. Regulated by alternative splicing and non-sense-mediated decay.; heat shock transcription factor A2 (HSFA2); FUNCTIONS IN: DNA binding, transcription activator activity, sequence-specific DNA binding transcription factor activity; INVOLVED IN: in 7 p…
'contig50535'	'(at4g18880 : 368.0) member of Heat Stress Transcription Factor (Hsf) family; heat shock transcription factor A4A (HSF A4A); FUNCTIONS IN: DNA binding, sequence-specific DNA binding transcription factor activity; INVOLVED IN: response to chitin; LOCATED IN: nucleus; EXPRESSED IN: 23 plant structures; EXPRESSED DURING: 13 growth stages; CONTAINS InterPro DOMAIN/s: Winged helix-turn-helix transcrip…
'contig138820'	'(at4g11660 : 99.4) member of Heat Stress Transcription Factor (Hsf) family; AT-HSFB2B; FUNCTIONS IN: transcription repressor activity, sequence-specific DNA binding transcription factor activity; INVOLVED IN: response to chitin; LOCATED IN: nucleus; EXPRESSED IN: 24 plant structures; EXPRESSED DURING: 14 growth stages; CONTAINS InterPro DOMAIN/s: Winged helix-turn-helix transcription repressor D…
'contig142416'	'(at2g26150 : 277.0) member of Heat Stress Transcription Factor (Hsf) family. Involved in response to misfolded protein accumulation in the cytosol. Regulated by alternative splicing and non-sense-mediated decay.; heat shock transcription factor A2 (HSFA2); FUNCTIONS IN: DNA binding, transcription activator activity, sequence-specific DNA binding transcription factor activity; INVOLVED IN: in 7 p…
'contig142417'	'(at2g26150 : 287.0) member of Heat Stress Transcription Factor (Hsf) family. Involved in response to misfolded protein accumulation in the cytosol. Regulated by alternative splicing and non-sense-mediated decay.; heat shock transcription factor A2 (HSFA2); FUNCTIONS IN: DNA binding, transcription activator activity, sequence-specific DNA binding transcription factor activity; INVOLVED IN: in 7 p…
'contig110754'	'(loc_os11g05340.1 : 185.0) no description available & (at4g38180 : 140.0) FAR1-related sequence 5 (FRS5); FUNCTIONS IN: zinc ion binding; INVOLVED IN: response to red or far red light; LOCATED IN: cellular_component unknown; EXPRESSED IN: 22 plant structures; EXPRESSED DURING: 13 growth stages; CONTAINS InterPro DOMAIN/s: MULE transposase, conserved domain (InterPro:IPR018289), Transcription fac…
'contig80256'	'(at5g55120 : 115.0) Encodes a GDP-L-galactose phosphorylase, with similar biochemical properties as VTC2.; VITAMIN C DEFECTIVE 5 (VTC5); BEST Arabidopsis thaliana protein match is: mannose-1-phosphate guanylyltransferase (GDP)s;GDP-galactose:mannose-1-phosphate guanylyltransferases;GDP-galactose:glucose-1-phosphate guanylyltransferases;GDP-galactose:myoinositol-1-phosphate guanylyltransferases;g…
'contig144412'	'(loc_os02g30850.1 : 75.1) no description available & (at3g02000 : 70.9) Roxy1 encodes a glutaredoxin belonging to a subgroup specific to higher plants. It is required for proper petal initiation and organogenesis. It is likely to function in the temporal and spatial expression regulation of AGAMOUS in the first and second whorl. It's function is dependent on the Cysteine 49 residue and its nucle…
'contig135541'	'(at2g17410 : 362.0) ARID/BRIGHT DNA-binding domain-containing protein; FUNCTIONS IN: sequence-specific DNA binding transcription factor activity; INVOLVED IN: regulation of transcription; LOCATED IN: intracellular; EXPRESSED IN: 25 plant structures; EXPRESSED DURING: 13 growth stages; CONTAINS InterPro DOMAIN/s: Heat shock protein Hsp20 (InterPro:IPR002068), HSP20-like chaperone (InterPro:IPR008…
'contig3003'	'(at2g34750 : 574.0) RNA polymerase I specific transcription initiation factor RRN3 protein; FUNCTIONS IN: RNA polymerase I transcription factor activity; INVOLVED IN: biological_process unknown; LOCATED IN: cellular_component unknown; EXPRESSED IN: 23 plant structures; EXPRESSED DURING: 13 growth stages; CONTAINS InterPro DOMAIN/s: RNA polymerase I specific transcription initiation factor RRN3 (…
'contig5514'	'(at2g34750 : 583.0) RNA polymerase I specific transcription initiation factor RRN3 protein; FUNCTIONS IN: RNA polymerase I transcription factor activity; INVOLVED IN: biological_process unknown; LOCATED IN: cellular_component unknown; EXPRESSED IN: 23 plant structures; EXPRESSED DURING: 13 growth stages; CONTAINS InterPro DOMAIN/s: RNA polymerase I specific transcription initiation factor RRN3 (…
'contig6418'	'(at2g34750 : 369.0) RNA polymerase I specific transcription initiation factor RRN3 protein; FUNCTIONS IN: RNA polymerase I transcription factor activity; INVOLVED IN: biological_process unknown; LOCATED IN: cellular_component unknown; EXPRESSED IN: 23 plant structures; EXPRESSED DURING: 13 growth stages; CONTAINS InterPro DOMAIN/s: RNA polymerase I specific transcription initiation factor RRN3 (…
'contig18170'	'(at2g34750 : 576.0) RNA polymerase I specific transcription initiation factor RRN3 protein; FUNCTIONS IN: RNA polymerase I transcription factor activity; INVOLVED IN: biological_process unknown; LOCATED IN: cellular_component unknown; EXPRESSED IN: 23 plant structures; EXPRESSED DURING: 13 growth stages; CONTAINS InterPro DOMAIN/s: RNA polymerase I specific transcription initiation factor RRN3 (…
'contig95493'	'(at2g34750 : 368.0) RNA polymerase I specific transcription initiation factor RRN3 protein; FUNCTIONS IN: RNA polymerase I transcription factor activity; INVOLVED IN: biological_process unknown; LOCATED IN: cellular_component unknown; EXPRESSED IN: 23 plant structures; EXPRESSED DURING: 13 growth stages; CONTAINS InterPro DOMAIN/s: RNA polymerase I specific transcription initiation factor RRN3 (…
'contig37448'	'(at2g34750 : 368.0) RNA polymerase I specific transcription initiation factor RRN3 protein; FUNCTIONS IN: RNA polymerase I transcription factor activity; INVOLVED IN: biological_process unknown; LOCATED IN: cellular_component unknown; EXPRESSED IN: 23 plant structures; EXPRESSED DURING: 13 growth stages; CONTAINS InterPro DOMAIN/s: RNA polymerase I specific transcription initiation factor RRN3 (…
'contig132661'	'(at2g34750 : 109.0) RNA polymerase I specific transcription initiation factor RRN3 protein; FUNCTIONS IN: RNA polymerase I transcription factor activity; INVOLVED IN: biological_process unknown; LOCATED IN: cellular_component unknown; EXPRESSED IN: 23 plant structures; EXPRESSED DURING: 13 growth stages; CONTAINS InterPro DOMAIN/s: RNA polymerase I specific transcription initiation factor RRN3 (…
'contig139339'	'(at2g34750 : 576.0) RNA polymerase I specific transcription initiation factor RRN3 protein; FUNCTIONS IN: RNA polymerase I transcription factor activity; INVOLVED IN: biological_process unknown; LOCATED IN: cellular_component unknown; EXPRESSED IN: 23 plant structures; EXPRESSED DURING: 13 growth stages; CONTAINS InterPro DOMAIN/s: RNA polymerase I specific transcription initiation factor RRN3 (…
'contig122049'	'(at5g25220 : 79.3) A member of class II knotted1-like homeobox gene family (together with KNAT4 and KNAT5). Expressed in: hypocotyl-root boundary, anther-filament junction in flowers, ovule-funiculus and peduncle-silique boundaries, petioles and root. Light-regulated expression with differential response to red/far-red light. KNAT3 promoter activity showed cell-type specific pattern along longit…
'contig179'	'(at3g10330 : 233.0) Cyclin-like family protein; FUNCTIONS IN: RNA polymerase II transcription factor activity, transcription regulator activity, zinc ion binding, translation initiation factor activity; INVOLVED IN: translational initiation, regulation of transcription, DNA-dependent, transcription initiation, regulation of transcription; LOCATED IN: nucleus, cytoplasm; EXPRESSED IN: 23 plant st…
'contig352'	'(at3g10070 : 272.0) Encodes one of two Arabidopsis proteins with similarity to the TBP-associated factor TAF12.; TBP-associated factor 12 (TAF12); FUNCTIONS IN: DNA binding, transcription initiation factor activity; INVOLVED IN: transcription initiation; LOCATED IN: chloroplast, transcription factor TFIID complex; EXPRESSED IN: 22 plant structures; EXPRESSED DURING: 11 growth stages; CONTAINS In…
'contig428'	'(at1g02680 : 167.0) TBP-associated factor 13 (TAF13); FUNCTIONS IN: RNA polymerase II transcription factor activity, DNA binding; INVOLVED IN: transcription initiation, transcription from RNA polymerase II promoter; LOCATED IN: transcription factor complex; EXPRESSED IN: 23 plant structures; EXPRESSED DURING: 13 growth stages; CONTAINS InterPro DOMAIN/s: Transcription initiation factor IID, 18kD…
'contig651'	'(at4g36650 : 602.0) Encodes a protein with similarity to the general transcription factor TFIIB. pBRP binds rDNA sequences in vitro. pBRP has been localized to the outer face of the plastid membrane with GFP fusion however, under conditions of proteosome inhibition it is found in the nucleus.; plant-specific TFIIB-related protein (PBRP); FUNCTIONS IN: RNA polymerase II transcription factor activ…
'contig1203'	'(loc_os08g25460.1 : 367.0) no description available & (at1g03280 : 350.0) Transcription factor TFIIE, alpha subunit; FUNCTIONS IN: RNA polymerase II transcription factor activity, transcription initiation factor activity; INVOLVED IN: transcription initiation from RNA polymerase II promoter; LOCATED IN: endomembrane system, transcription factor TFIIE complex; EXPRESSED IN: 24 plant structures; E…
'contig1255'	'(loc_os10g25770.2 : 348.0) no description available & (at4g20330 : 318.0) Transcription initiation factor TFIIE, beta subunit; FUNCTIONS IN: RNA polymerase II transcription factor activity; INVOLVED IN: transcription initiation from RNA polymerase II promoter; LOCATED IN: transcription factor TFIIE complex; EXPRESSED IN: 24 plant structures; EXPRESSED DURING: 15 growth stages; CONTAINS InterPro …
'contig1256'	'(loc_os10g25770.2 : 348.0) no description available & (at4g20330 : 318.0) Transcription initiation factor TFIIE, beta subunit; FUNCTIONS IN: RNA polymerase II transcription factor activity; INVOLVED IN: transcription initiation from RNA polymerase II promoter; LOCATED IN: transcription factor TFIIE complex; EXPRESSED IN: 24 plant structures; EXPRESSED DURING: 15 growth stages; CONTAINS InterPro …
'contig2244'	'(loc_os01g48810.1 : 212.0) no description available & (at4g20280 : 204.0) Encodes TAF11, a putative TBP-associated factor (TBP: TATA binding protein).; TBP-associated factor 11 (TAF11); FUNCTIONS IN: RNA polymerase II transcription factor activity, transcription initiation factor activity, DNA binding; INVOLVED IN: transcription initiation from RNA polymerase II promoter, transcription; LOCATED …
'contig2501'	'(at1g75510 : 330.0) Transcription initiation factor IIF, beta subunit; FUNCTIONS IN: RNA polymerase II transcription factor activity, general RNA polymerase II transcription factor activity, catalytic activity, ATP binding, ATP-dependent helicase activity; INVOLVED IN: transcription initiation from RNA polymerase II promoter, transcription from RNA polymerase II promoter; LOCATED IN: mitochondri…
'contig2708'	'(loc_os10g25770.2 : 358.0) no description available & (at4g20330 : 320.0) Transcription initiation factor TFIIE, beta subunit; FUNCTIONS IN: RNA polymerase II transcription factor activity; INVOLVED IN: transcription initiation from RNA polymerase II promoter; LOCATED IN: transcription factor TFIIE complex; EXPRESSED IN: 24 plant structures; EXPRESSED DURING: 15 growth stages; CONTAINS InterPro …
'contig3018'	'(at5g43130 : 113.0) TBP-associated factor 4 (TAF4); FUNCTIONS IN: transcription initiation factor activity; INVOLVED IN: transcription initiation; LOCATED IN: transcription factor TFIID complex; EXPRESSED IN: 25 plant structures; EXPRESSED DURING: 15 growth stages; CONTAINS InterPro DOMAIN/s: Transcription initiation factor TFIID component TAF4 (InterPro:IPR007900), RST domain of plant C-termina…
'contig3935'	'(loc_os08g25460.1 : 378.0) no description available & (at1g03280 : 363.0) Transcription factor TFIIE, alpha subunit; FUNCTIONS IN: RNA polymerase II transcription factor activity, transcription initiation factor activity; INVOLVED IN: transcription initiation from RNA polymerase II promoter; LOCATED IN: endomembrane system, transcription factor TFIIE complex; EXPRESSED IN: 24 plant structures; E…
'contig4188'	'(at5g43130 : 330.0) TBP-associated factor 4 (TAF4); FUNCTIONS IN: transcription initiation factor activity; INVOLVED IN: transcription initiation; LOCATED IN: transcription factor TFIID complex; EXPRESSED IN: 25 plant structures; EXPRESSED DURING: 15 growth stages; CONTAINS InterPro DOMAIN/s: Transcription initiation factor TFIID component TAF4 (InterPro:IPR007900), RST domain of plant C-termina…
'contig5513'	'(at5g43130 : 338.0) TBP-associated factor 4 (TAF4); FUNCTIONS IN: transcription initiation factor activity; INVOLVED IN: transcription initiation; LOCATED IN: transcription factor TFIID complex; EXPRESSED IN: 25 plant structures; EXPRESSED DURING: 15 growth stages; CONTAINS InterPro DOMAIN/s: Transcription initiation factor TFIID component TAF4 (InterPro:IPR007900), RST domain of plant C-termina…
'contig5823'	'(at5g43130 : 139.0) TBP-associated factor 4 (TAF4); FUNCTIONS IN: transcription initiation factor activity; INVOLVED IN: transcription initiation; LOCATED IN: transcription factor TFIID complex; EXPRESSED IN: 25 plant structures; EXPRESSED DURING: 15 growth stages; CONTAINS InterPro DOMAIN/s: Transcription initiation factor TFIID component TAF4 (InterPro:IPR007900), RST domain of plant C-termina…
'contig5845'	'(at3g52270 : 273.0) Transcription initiation factor IIF, beta subunit; FUNCTIONS IN: RNA polymerase II transcription factor activity, catalytic activity, ATP binding; INVOLVED IN: transcription initiation from RNA polymerase II promoter; LOCATED IN: transcription factor TFIIF complex; EXPRESSED IN: 9 plant structures; EXPRESSED DURING: M germinated pollen stage, 4 anthesis, F mature embryo stage…
'contig8180'	'(q42808|tbp_soybn : 390.0) TATA-box-binding protein (TATA-box factor) (TATA-binding factor) (TATA sequence-binding protein) (TBP) (Transcription initiation factor TFIID TBP subunit) - Glycine max (Soybean) & (loc_os03g45410.1 : 375.0) no description available & (at1g55520 : 370.0) TATA-box binding protein. Required for basal transcription. Acts facilitating the recruitment of TFIID to the promot…
'contig8395'	'(at5g43130 : 242.0) TBP-associated factor 4 (TAF4); FUNCTIONS IN: transcription initiation factor activity; INVOLVED IN: transcription initiation; LOCATED IN: transcription factor TFIID complex; EXPRESSED IN: 25 plant structures; EXPRESSED DURING: 15 growth stages; CONTAINS InterPro DOMAIN/s: Transcription initiation factor TFIID component TAF4 (InterPro:IPR007900), RST domain of plant C-termina…
'contig9292'	(at1g17440 : 210.0) Encodes one of two Arabidopsis proteins with similarity to the TBP-associated factor TAF12. The gene product is an EIN3-interacting TFIID transcription factor required for proper ethylene response, including ERF1 induction. Loss of function mutants show enhanced response to ethylene. Located in nucleus and expressed throughout the plant. Required for ERF1 expression.; ENHANCED…
'contig10369'	'(loc_os10g10990.2 : 444.0) no description available & (at4g12610 : 272.0) RAP74; FUNCTIONS IN: RNA polymerase II transcription factor activity, transcription initiation factor activity, DNA binding, transcription activator activity, catalytic activity; INVOLVED IN: transcription initiation from RNA polymerase II promoter, positive regulation of transcription; LOCATED IN: nucleus; EXPRESSED IN: s…
'contig10855'	'(q42808|tbp_soybn : 392.0) TATA-box-binding protein (TATA-box factor) (TATA-binding factor) (TATA sequence-binding protein) (TBP) (Transcription initiation factor TFIID TBP subunit) - Glycine max (Soybean) & (loc_os03g45410.1 : 377.0) no description available & (at1g55520 : 372.0) TATA-box binding protein. Required for basal transcription. Acts facilitating the recruitment of TFIID to the promot…
'contig10912'	'(loc_os10g10990.2 : 428.0) no description available & (at4g12610 : 270.0) RAP74; FUNCTIONS IN: RNA polymerase II transcription factor activity, transcription initiation factor activity, DNA binding, transcription activator activity, catalytic activity; INVOLVED IN: transcription initiation from RNA polymerase II promoter, positive regulation of transcription; LOCATED IN: nucleus; EXPRESSED IN: s…
'contig11452'	'(loc_os10g25770.2 : 361.0) no description available & (at4g20330 : 330.0) Transcription initiation factor TFIIE, beta subunit; FUNCTIONS IN: RNA polymerase II transcription factor activity; INVOLVED IN: transcription initiation from RNA polymerase II promoter; LOCATED IN: transcription factor TFIIE complex; EXPRESSED IN: 24 plant structures; EXPRESSED DURING: 15 growth stages; CONTAINS InterPro …
'contig11453'	'(loc_os10g25770.2 : 361.0) no description available & (at4g20330 : 330.0) Transcription initiation factor TFIIE, beta subunit; FUNCTIONS IN: RNA polymerase II transcription factor activity; INVOLVED IN: transcription initiation from RNA polymerase II promoter; LOCATED IN: transcription factor TFIIE complex; EXPRESSED IN: 24 plant structures; EXPRESSED DURING: 15 growth stages; CONTAINS InterPro …
'contig11454'	'(loc_os10g25770.2 : 342.0) no description available & (at4g20330 : 308.0) Transcription initiation factor TFIIE, beta subunit; FUNCTIONS IN: RNA polymerase II transcription factor activity; INVOLVED IN: transcription initiation from RNA polymerase II promoter; LOCATED IN: transcription factor TFIIE complex; EXPRESSED IN: 24 plant structures; EXPRESSED DURING: 15 growth stages; CONTAINS InterPro …
'contig11667'	'(q42808|tbp_soybn : 392.0) TATA-box-binding protein (TATA-box factor) (TATA-binding factor) (TATA sequence-binding protein) (TBP) (Transcription initiation factor TFIID TBP subunit) - Glycine max (Soybean) & (loc_os03g45410.1 : 377.0) no description available & (at1g55520 : 372.0) TATA-box binding protein. Required for basal transcription. Acts facilitating the recruitment of TFIID to the promot…
'contig12700'	'(at1g02680 : 161.0) TBP-associated factor 13 (TAF13); FUNCTIONS IN: RNA polymerase II transcription factor activity, DNA binding; INVOLVED IN: transcription initiation, transcription from RNA polymerase II promoter; LOCATED IN: transcription factor complex; EXPRESSED IN: 23 plant structures; EXPRESSED DURING: 13 growth stages; CONTAINS InterPro DOMAIN/s: Transcription initiation factor IID, 18kD…
'contig12730'	'(at5g43130 : 161.0) TBP-associated factor 4 (TAF4); FUNCTIONS IN: transcription initiation factor activity; INVOLVED IN: transcription initiation; LOCATED IN: transcription factor TFIID complex; EXPRESSED IN: 25 plant structures; EXPRESSED DURING: 15 growth stages; CONTAINS InterPro DOMAIN/s: Transcription initiation factor TFIID component TAF4 (InterPro:IPR007900), RST domain of plant C-termina…
'contig13695'	'(at5g43130 : 356.0) TBP-associated factor 4 (TAF4); FUNCTIONS IN: transcription initiation factor activity; INVOLVED IN: transcription initiation; LOCATED IN: transcription factor TFIID complex; EXPRESSED IN: 25 plant structures; EXPRESSED DURING: 15 growth stages; CONTAINS InterPro DOMAIN/s: Transcription initiation factor TFIID component TAF4 (InterPro:IPR007900), RST domain of plant C-termina…
'contig13845'	'(p93348|tbp_tobac : 119.0) TATA-box-binding protein (TATA-box factor) (TATA-binding factor) (TATA sequence-binding protein) (TBP) (Transcription initiation factor TFIID TBP subunit) - Nicotiana tabacum (Common tobacco) & (loc_os12g39070.1 : 115.0) no description available & (at3g13445 : 107.0) TBP (TATA binding protein) associates with TAF(II)s (TBP-associated factors) to form the TFIID general …
'contig14349'	'(p93348|tbp_tobac : 119.0) TATA-box-binding protein (TATA-box factor) (TATA-binding factor) (TATA sequence-binding protein) (TBP) (Transcription initiation factor TFIID TBP subunit) - Nicotiana tabacum (Common tobacco) & (loc_os12g39070.1 : 115.0) no description available & (at3g13445 : 107.0) TBP (TATA binding protein) associates with TAF(II)s (TBP-associated factors) to form the TFIID general …
'contig14394'	'(at5g43130 : 266.0) TBP-associated factor 4 (TAF4); FUNCTIONS IN: transcription initiation factor activity; INVOLVED IN: transcription initiation; LOCATED IN: transcription factor TFIID complex; EXPRESSED IN: 25 plant structures; EXPRESSED DURING: 15 growth stages; CONTAINS InterPro DOMAIN/s: Transcription initiation factor TFIID component TAF4 (InterPro:IPR007900), RST domain of plant C-termina…
'contig15166'	'(loc_os10g10990.2 : 455.0) no description available & (at4g12610 : 279.0) RAP74; FUNCTIONS IN: RNA polymerase II transcription factor activity, transcription initiation factor activity, DNA binding, transcription activator activity, catalytic activity; INVOLVED IN: transcription initiation from RNA polymerase II promoter, positive regulation of transcription; LOCATED IN: nucleus; EXPRESSED IN: s…
'contig15493'	'(at5g43130 : 242.0) TBP-associated factor 4 (TAF4); FUNCTIONS IN: transcription initiation factor activity; INVOLVED IN: transcription initiation; LOCATED IN: transcription factor TFIID complex; EXPRESSED IN: 25 plant structures; EXPRESSED DURING: 15 growth stages; CONTAINS InterPro DOMAIN/s: Transcription initiation factor TFIID component TAF4 (InterPro:IPR007900), RST domain of plant C-termina…
'contig15880'	'(at5g43130 : 193.0) TBP-associated factor 4 (TAF4); FUNCTIONS IN: transcription initiation factor activity; INVOLVED IN: transcription initiation; LOCATED IN: transcription factor TFIID complex; EXPRESSED IN: 25 plant structures; EXPRESSED DURING: 15 growth stages; CONTAINS InterPro DOMAIN/s: Transcription initiation factor TFIID component TAF4 (InterPro:IPR007900), RST domain of plant C-termina…
'contig17966'	'(loc_os01g48810.1 : 165.0) no description available & (at4g20280 : 146.0) Encodes TAF11, a putative TBP-associated factor (TBP: TATA binding protein).; TBP-associated factor 11 (TAF11); FUNCTIONS IN: RNA polymerase II transcription factor activity, transcription initiation factor activity, DNA binding; INVOLVED IN: transcription initiation from RNA polymerase II promoter, transcription; LOCATED …
'contig18230'	'(loc_os10g10990.2 : 446.0) no description available & (at4g12610 : 285.0) RAP74; FUNCTIONS IN: RNA polymerase II transcription factor activity, transcription initiation factor activity, DNA binding, transcription activator activity, catalytic activity; INVOLVED IN: transcription initiation from RNA polymerase II promoter, positive regulation of transcription; LOCATED IN: nucleus; EXPRESSED IN: s…
'contig18748'	'(loc_os07g47800.1 : 95.5) no description available & (at4g12610 : 78.6) RAP74; FUNCTIONS IN: RNA polymerase II transcription factor activity, transcription initiation factor activity, DNA binding, transcription activator activity, catalytic activity; INVOLVED IN: transcription initiation from RNA polymerase II promoter, positive regulation of transcription; LOCATED IN: nucleus; EXPRESSED IN: sho…
'contig19517'	'(at1g54140 : 230.0) putative TATA binding protein associated factor 21kDa; TATA binding protein associated factor 21kDa subunit (TAFII21); FUNCTIONS IN: transcription initiation factor activity, DNA binding; INVOLVED IN: transcription initiation; LOCATED IN: transcription factor TFIID complex; EXPRESSED IN: 23 plant structures; EXPRESSED DURING: 13 growth stages; CONTAINS InterPro DOMAIN/s: Tran…
'contig19739'	'(at4g24440 : 195.0) transcription initiation factor IIA gamma chain / TFIIA-gamma (TFIIA-S); FUNCTIONS IN: RNA polymerase II transcription factor activity; INVOLVED IN: transcription initiation from RNA polymerase II promoter; LOCATED IN: transcription factor TFIIA complex; EXPRESSED IN: 25 plant structures; EXPRESSED DURING: 15 growth stages; CONTAINS InterPro DOMAIN/s: Transcription initiation…
'contig20946'	'(loc_os05g23940.1 : 339.0) no description available & (at3g09360 : 328.0) Cyclin/Brf1-like TBP-binding protein; FUNCTIONS IN: RNA polymerase II transcription factor activity, transcription regulator activity, transcription activator activity, zinc ion binding, translation initiation factor activity; INVOLVED IN: translational initiation, positive regulation of transcription, regulation of transc…
'contig21275'	'(at5g43130 : 280.0) TBP-associated factor 4 (TAF4); FUNCTIONS IN: transcription initiation factor activity; INVOLVED IN: transcription initiation; LOCATED IN: transcription factor TFIID complex; EXPRESSED IN: 25 plant structures; EXPRESSED DURING: 15 growth stages; CONTAINS InterPro DOMAIN/s: Transcription initiation factor TFIID component TAF4 (InterPro:IPR007900), RST domain of plant C-termina…
'contig21427'	'(at5g43130 : 356.0) TBP-associated factor 4 (TAF4); FUNCTIONS IN: transcription initiation factor activity; INVOLVED IN: transcription initiation; LOCATED IN: transcription factor TFIID complex; EXPRESSED IN: 25 plant structures; EXPRESSED DURING: 15 growth stages; CONTAINS InterPro DOMAIN/s: Transcription initiation factor TFIID component TAF4 (InterPro:IPR007900), RST domain of plant C-termina…
'contig23019'	'(at4g12610 : 75.1) RAP74; FUNCTIONS IN: RNA polymerase II transcription factor activity, transcription initiation factor activity, DNA binding, transcription activator activity, catalytic activity; INVOLVED IN: transcription initiation from RNA polymerase II promoter, positive regulation of transcription; LOCATED IN: nucleus; EXPRESSED IN: shoot, root, guard cell; CONTAINS InterPro DOMAIN/s: Tra…
'contig23100'	'(at5g43130 : 112.0) TBP-associated factor 4 (TAF4); FUNCTIONS IN: transcription initiation factor activity; INVOLVED IN: transcription initiation; LOCATED IN: transcription factor TFIID complex; EXPRESSED IN: 25 plant structures; EXPRESSED DURING: 15 growth stages; CONTAINS InterPro DOMAIN/s: Transcription initiation factor TFIID component TAF4 (InterPro:IPR007900), RST domain of plant C-termina…
'contig23118'	'(q42808|tbp_soybn : 390.0) TATA-box-binding protein (TATA-box factor) (TATA-binding factor) (TATA sequence-binding protein) (TBP) (Transcription initiation factor TFIID TBP subunit) - Glycine max (Soybean) & (loc_os03g45410.1 : 375.0) no description available & (at1g55520 : 370.0) TATA-box binding protein. Required for basal transcription. Acts facilitating the recruitment of TFIID to the promot…
'contig23875'	'(at5g43130 : 449.0) TBP-associated factor 4 (TAF4); FUNCTIONS IN: transcription initiation factor activity; INVOLVED IN: transcription initiation; LOCATED IN: transcription factor TFIID complex; EXPRESSED IN: 25 plant structures; EXPRESSED DURING: 15 growth stages; CONTAINS InterPro DOMAIN/s: Transcription initiation factor TFIID component TAF4 (InterPro:IPR007900), RST domain of plant C-termina…
'contig24370'	'(loc_os10g10990.2 : 450.0) no description available & (at4g12610 : 276.0) RAP74; FUNCTIONS IN: RNA polymerase II transcription factor activity, transcription initiation factor activity, DNA binding, transcription activator activity, catalytic activity; INVOLVED IN: transcription initiation from RNA polymerase II promoter, positive regulation of transcription; LOCATED IN: nucleus; EXPRESSED IN: s…
'contig24371'	'(loc_os10g10990.3 : 354.0) no description available & (at4g12610 : 176.0) RAP74; FUNCTIONS IN: RNA polymerase II transcription factor activity, transcription initiation factor activity, DNA binding, transcription activator activity, catalytic activity; INVOLVED IN: transcription initiation from RNA polymerase II promoter, positive regulation of transcription; LOCATED IN: nucleus; EXPRESSED IN: s…
'contig24808'	'(at5g43130 : 242.0) TBP-associated factor 4 (TAF4); FUNCTIONS IN: transcription initiation factor activity; INVOLVED IN: transcription initiation; LOCATED IN: transcription factor TFIID complex; EXPRESSED IN: 25 plant structures; EXPRESSED DURING: 15 growth stages; CONTAINS InterPro DOMAIN/s: Transcription initiation factor TFIID component TAF4 (InterPro:IPR007900), RST domain of plant C-termina…
'contig25508'	'(q42808|tbp_soybn : 392.0) TATA-box-binding protein (TATA-box factor) (TATA-binding factor) (TATA sequence-binding protein) (TBP) (Transcription initiation factor TFIID TBP subunit) - Glycine max (Soybean) & (loc_os03g45410.1 : 377.0) no description available & (at1g55520 : 372.0) TATA-box binding protein. Required for basal transcription. Acts facilitating the recruitment of TFIID to the promot…
'contig25564'	'(at1g02680 : 162.0) TBP-associated factor 13 (TAF13); FUNCTIONS IN: RNA polymerase II transcription factor activity, DNA binding; INVOLVED IN: transcription initiation, transcription from RNA polymerase II promoter; LOCATED IN: transcription factor complex; EXPRESSED IN: 23 plant structures; EXPRESSED DURING: 13 growth stages; CONTAINS InterPro DOMAIN/s: Transcription initiation factor IID, 18kD…
'contig26562'	'(at1g02680 : 163.0) TBP-associated factor 13 (TAF13); FUNCTIONS IN: RNA polymerase II transcription factor activity, DNA binding; INVOLVED IN: transcription initiation, transcription from RNA polymerase II promoter; LOCATED IN: transcription factor complex; EXPRESSED IN: 23 plant structures; EXPRESSED DURING: 13 growth stages; CONTAINS InterPro DOMAIN/s: Transcription initiation factor IID, 18kD…
'contig26850'	'(loc_os01g48810.1 : 199.0) no description available & (at4g20280 : 192.0) Encodes TAF11, a putative TBP-associated factor (TBP: TATA binding protein).; TBP-associated factor 11 (TAF11); FUNCTIONS IN: RNA polymerase II transcription factor activity, transcription initiation factor activity, DNA binding; INVOLVED IN: transcription initiation from RNA polymerase II promoter, transcription; LOCATED …
'contig26981'	'(loc_os10g10990.2 : 445.0) no description available & (at4g12610 : 272.0) RAP74; FUNCTIONS IN: RNA polymerase II transcription factor activity, transcription initiation factor activity, DNA binding, transcription activator activity, catalytic activity; INVOLVED IN: transcription initiation from RNA polymerase II promoter, positive regulation of transcription; LOCATED IN: nucleus; EXPRESSED IN: s…
'contig26982'	'(loc_os10g10990.2 : 382.0) no description available & (at4g12610 : 208.0) RAP74; FUNCTIONS IN: RNA polymerase II transcription factor activity, transcription initiation factor activity, DNA binding, transcription activator activity, catalytic activity; INVOLVED IN: transcription initiation from RNA polymerase II promoter, positive regulation of transcription; LOCATED IN: nucleus; EXPRESSED IN: s…
'contig27212'	'(at4g31720 : 197.0) Arabidopsis thaliana putative TBP-associated 15 kDa subunit protein (TAFII15); TBP-associated factor II 15 (TAFII15); FUNCTIONS IN: RNA polymerase II transcription factor activity, sequence-specific DNA binding transcription factor activity; INVOLVED IN: transcription initiation; LOCATED IN: nucleus; EXPRESSED IN: 24 plant structures; EXPRESSED DURING: 15 growth stages; CONTA…
'contig27797'	'(at5g43130 : 168.0) TBP-associated factor 4 (TAF4); FUNCTIONS IN: transcription initiation factor activity; INVOLVED IN: transcription initiation; LOCATED IN: transcription factor TFIID complex; EXPRESSED IN: 25 plant structures; EXPRESSED DURING: 15 growth stages; CONTAINS InterPro DOMAIN/s: Transcription initiation factor TFIID component TAF4 (InterPro:IPR007900), RST domain of plant C-termina…
'contig27798'	'(at5g43130 : 455.0) TBP-associated factor 4 (TAF4); FUNCTIONS IN: transcription initiation factor activity; INVOLVED IN: transcription initiation; LOCATED IN: transcription factor TFIID complex; EXPRESSED IN: 25 plant structures; EXPRESSED DURING: 15 growth stages; CONTAINS InterPro DOMAIN/s: Transcription initiation factor TFIID component TAF4 (InterPro:IPR007900), RST domain of plant C-termina…
'contig29640'	'(loc_os08g25460.1 : 522.0) no description available & (at1g03280 : 500.0) Transcription factor TFIIE, alpha subunit; FUNCTIONS IN: RNA polymerase II transcription factor activity, transcription initiation factor activity; INVOLVED IN: transcription initiation from RNA polymerase II promoter; LOCATED IN: endomembrane system, transcription factor TFIIE complex; EXPRESSED IN: 24 plant structures; E…
'contig29744'	'(at5g43130 : 167.0) TBP-associated factor 4 (TAF4); FUNCTIONS IN: transcription initiation factor activity; INVOLVED IN: transcription initiation; LOCATED IN: transcription factor TFIID complex; EXPRESSED IN: 25 plant structures; EXPRESSED DURING: 15 growth stages; CONTAINS InterPro DOMAIN/s: Transcription initiation factor TFIID component TAF4 (InterPro:IPR007900), RST domain of plant C-termina…
'contig29992'	'(at5g43130 : 171.0) TBP-associated factor 4 (TAF4); FUNCTIONS IN: transcription initiation factor activity; INVOLVED IN: transcription initiation; LOCATED IN: transcription factor TFIID complex; EXPRESSED IN: 25 plant structures; EXPRESSED DURING: 15 growth stages; CONTAINS InterPro DOMAIN/s: Transcription initiation factor TFIID component TAF4 (InterPro:IPR007900), RST domain of plant C-termina…
'contig30473'	'(loc_os10g10990.2 : 458.0) no description available & (at4g12610 : 293.0) RAP74; FUNCTIONS IN: RNA polymerase II transcription factor activity, transcription initiation factor activity, DNA binding, transcription activator activity, catalytic activity; INVOLVED IN: transcription initiation from RNA polymerase II promoter, positive regulation of transcription; LOCATED IN: nucleus; EXPRESSED IN: s…
'contig31761'	'(at3g10330 : 331.0) Cyclin-like family protein; FUNCTIONS IN: RNA polymerase II transcription factor activity, transcription regulator activity, zinc ion binding, translation initiation factor activity; INVOLVED IN: translational initiation, regulation of transcription, DNA-dependent, transcription initiation, regulation of transcription; LOCATED IN: nucleus, cytoplasm; EXPRESSED IN: 23 plant st…
'contig31869'	'(loc_os08g25460.1 : 257.0) no description available & (at1g03280 : 236.0) Transcription factor TFIIE, alpha subunit; FUNCTIONS IN: RNA polymerase II transcription factor activity, transcription initiation factor activity; INVOLVED IN: transcription initiation from RNA polymerase II promoter; LOCATED IN: endomembrane system, transcription factor TFIIE complex; EXPRESSED IN: 24 plant structures; E…
'contig32364'	'(at3g10070 : 276.0) Encodes one of two Arabidopsis proteins with similarity to the TBP-associated factor TAF12.; TBP-associated factor 12 (TAF12); FUNCTIONS IN: DNA binding, transcription initiation factor activity; INVOLVED IN: transcription initiation; LOCATED IN: chloroplast, transcription factor TFIID complex; EXPRESSED IN: 22 plant structures; EXPRESSED DURING: 11 growth stages; CONTAINS In…
'contig32392'	'(q42808|tbp_soybn : 390.0) TATA-box-binding protein (TATA-box factor) (TATA-binding factor) (TATA sequence-binding protein) (TBP) (Transcription initiation factor TFIID TBP subunit) - Glycine max (Soybean) & (loc_os03g45410.1 : 375.0) no description available & (at1g55520 : 370.0) TATA-box binding protein. Required for basal transcription. Acts facilitating the recruitment of TFIID to the promot…
'contig32393'	'(q42808|tbp_soybn : 390.0) TATA-box-binding protein (TATA-box factor) (TATA-binding factor) (TATA sequence-binding protein) (TBP) (Transcription initiation factor TFIID TBP subunit) - Glycine max (Soybean) & (loc_os03g45410.1 : 375.0) no description available & (at1g55520 : 370.0) TATA-box binding protein. Required for basal transcription. Acts facilitating the recruitment of TFIID to the promot…
'contig32430'	'(loc_os10g10990.3 : 360.0) no description available & (at4g12610 : 181.0) RAP74; FUNCTIONS IN: RNA polymerase II transcription factor activity, transcription initiation factor activity, DNA binding, transcription activator activity, catalytic activity; INVOLVED IN: transcription initiation from RNA polymerase II promoter, positive regulation of transcription; LOCATED IN: nucleus; EXPRESSED IN: s…
'contig33039'	'(at5g43130 : 416.0) TBP-associated factor 4 (TAF4); FUNCTIONS IN: transcription initiation factor activity; INVOLVED IN: transcription initiation; LOCATED IN: transcription factor TFIID complex; EXPRESSED IN: 25 plant structures; EXPRESSED DURING: 15 growth stages; CONTAINS InterPro DOMAIN/s: Transcription initiation factor TFIID component TAF4 (InterPro:IPR007900), RST domain of plant C-termina…
'contig35094'	'(loc_os10g10990.2 : 447.0) no description available & (at4g12610 : 271.0) RAP74; FUNCTIONS IN: RNA polymerase II transcription factor activity, transcription initiation factor activity, DNA binding, transcription activator activity, catalytic activity; INVOLVED IN: transcription initiation from RNA polymerase II promoter, positive regulation of transcription; LOCATED IN: nucleus; EXPRESSED IN: s…
'contig35311'	'(at5g43130 : 259.0) TBP-associated factor 4 (TAF4); FUNCTIONS IN: transcription initiation factor activity; INVOLVED IN: transcription initiation; LOCATED IN: transcription factor TFIID complex; EXPRESSED IN: 25 plant structures; EXPRESSED DURING: 15 growth stages; CONTAINS InterPro DOMAIN/s: Transcription initiation factor TFIID component TAF4 (InterPro:IPR007900), RST domain of plant C-termina…
'contig35312'	'(at5g43130 : 274.0) TBP-associated factor 4 (TAF4); FUNCTIONS IN: transcription initiation factor activity; INVOLVED IN: transcription initiation; LOCATED IN: transcription factor TFIID complex; EXPRESSED IN: 25 plant structures; EXPRESSED DURING: 15 growth stages; CONTAINS InterPro DOMAIN/s: Transcription initiation factor TFIID component TAF4 (InterPro:IPR007900), RST domain of plant C-termina…
'contig35627'	'(at4g31720 : 197.0) Arabidopsis thaliana putative TBP-associated 15 kDa subunit protein (TAFII15); TBP-associated factor II 15 (TAFII15); FUNCTIONS IN: RNA polymerase II transcription factor activity, sequence-specific DNA binding transcription factor activity; INVOLVED IN: transcription initiation; LOCATED IN: nucleus; EXPRESSED IN: 24 plant structures; EXPRESSED DURING: 15 growth stages; CONTA…
'contig51675'	'(at5g43130 : 110.0) TBP-associated factor 4 (TAF4); FUNCTIONS IN: transcription initiation factor activity; INVOLVED IN: transcription initiation; LOCATED IN: transcription factor TFIID complex; EXPRESSED IN: 25 plant structures; EXPRESSED DURING: 15 growth stages; CONTAINS InterPro DOMAIN/s: Transcription initiation factor TFIID component TAF4 (InterPro:IPR007900), RST domain of plant C-termina…
'contig51676'	'(at5g43130 : 66.2) TBP-associated factor 4 (TAF4); FUNCTIONS IN: transcription initiation factor activity; INVOLVED IN: transcription initiation; LOCATED IN: transcription factor TFIID complex; EXPRESSED IN: 25 plant structures; EXPRESSED DURING: 15 growth stages; CONTAINS InterPro DOMAIN/s: Transcription initiation factor TFIID component TAF4 (InterPro:IPR007900), RST domain of plant C-terminal…
'contig51677'	'(at5g43130 : 343.0) TBP-associated factor 4 (TAF4); FUNCTIONS IN: transcription initiation factor activity; INVOLVED IN: transcription initiation; LOCATED IN: transcription factor TFIID complex; EXPRESSED IN: 25 plant structures; EXPRESSED DURING: 15 growth stages; CONTAINS InterPro DOMAIN/s: Transcription initiation factor TFIID component TAF4 (InterPro:IPR007900), RST domain of plant C-termina…
'contig51678'	'(at5g43130 : 331.0) TBP-associated factor 4 (TAF4); FUNCTIONS IN: transcription initiation factor activity; INVOLVED IN: transcription initiation; LOCATED IN: transcription factor TFIID complex; EXPRESSED IN: 25 plant structures; EXPRESSED DURING: 15 growth stages; CONTAINS InterPro DOMAIN/s: Transcription initiation factor TFIID component TAF4 (InterPro:IPR007900), RST domain of plant C-termina…
'contig53900'	'(loc_os10g10990.2 : 444.0) no description available & (at4g12610 : 273.0) RAP74; FUNCTIONS IN: RNA polymerase II transcription factor activity, transcription initiation factor activity, DNA binding, transcription activator activity, catalytic activity; INVOLVED IN: transcription initiation from RNA polymerase II promoter, positive regulation of transcription; LOCATED IN: nucleus; EXPRESSED IN: s…
'contig54498'	'(at5g43130 : 110.0) TBP-associated factor 4 (TAF4); FUNCTIONS IN: transcription initiation factor activity; INVOLVED IN: transcription initiation; LOCATED IN: transcription factor TFIID complex; EXPRESSED IN: 25 plant structures; EXPRESSED DURING: 15 growth stages; CONTAINS InterPro DOMAIN/s: Transcription initiation factor TFIID component TAF4 (InterPro:IPR007900), RST domain of plant C-termina…
'contig54499'	'(at5g43130 : 259.0) TBP-associated factor 4 (TAF4); FUNCTIONS IN: transcription initiation factor activity; INVOLVED IN: transcription initiation; LOCATED IN: transcription factor TFIID complex; EXPRESSED IN: 25 plant structures; EXPRESSED DURING: 15 growth stages; CONTAINS InterPro DOMAIN/s: Transcription initiation factor TFIID component TAF4 (InterPro:IPR007900), RST domain of plant C-termina…
'contig55228'	'(at3g52270 : 156.0) Transcription initiation factor IIF, beta subunit; FUNCTIONS IN: RNA polymerase II transcription factor activity, catalytic activity, ATP binding; INVOLVED IN: transcription initiation from RNA polymerase II promoter; LOCATED IN: transcription factor TFIIF complex; EXPRESSED IN: 9 plant structures; EXPRESSED DURING: M germinated pollen stage, 4 anthesis, F mature embryo stage…
'contig57119'	'(at5g43130 : 356.0) TBP-associated factor 4 (TAF4); FUNCTIONS IN: transcription initiation factor activity; INVOLVED IN: transcription initiation; LOCATED IN: transcription factor TFIID complex; EXPRESSED IN: 25 plant structures; EXPRESSED DURING: 15 growth stages; CONTAINS InterPro DOMAIN/s: Transcription initiation factor TFIID component TAF4 (InterPro:IPR007900), RST domain of plant C-termina…
'contig57158'	'(p93348|tbp_tobac : 119.0) TATA-box-binding protein (TATA-box factor) (TATA-binding factor) (TATA sequence-binding protein) (TBP) (Transcription initiation factor TFIID TBP subunit) - Nicotiana tabacum (Common tobacco) & (loc_os12g39070.1 : 115.0) no description available & (at3g13445 : 107.0) TBP (TATA binding protein) associates with TAF(II)s (TBP-associated factors) to form the TFIID general …
'contig57217'	'(at4g12610 : 81.3) RAP74; FUNCTIONS IN: RNA polymerase II transcription factor activity, transcription initiation factor activity, DNA binding, transcription activator activity, catalytic activity; INVOLVED IN: transcription initiation from RNA polymerase II promoter, positive regulation of transcription; LOCATED IN: nucleus; EXPRESSED IN: shoot, root, guard cell; CONTAINS InterPro DOMAIN/s: Tra…
'contig57218'	'(loc_os11g39940.1 : 87.8) no description available & (at4g12610 : 81.3) RAP74; FUNCTIONS IN: RNA polymerase II transcription factor activity, transcription initiation factor activity, DNA binding, transcription activator activity, catalytic activity; INVOLVED IN: transcription initiation from RNA polymerase II promoter, positive regulation of transcription; LOCATED IN: nucleus; EXPRESSED IN: sho…
'contig61536'	'(at5g43130 : 79.0) TBP-associated factor 4 (TAF4); FUNCTIONS IN: transcription initiation factor activity; INVOLVED IN: transcription initiation; LOCATED IN: transcription factor TFIID complex; EXPRESSED IN: 25 plant structures; EXPRESSED DURING: 15 growth stages; CONTAINS InterPro DOMAIN/s: Transcription initiation factor TFIID component TAF4 (InterPro:IPR007900), RST domain of plant C-terminal…
'contig61537'	'(at5g43130 : 110.0) TBP-associated factor 4 (TAF4); FUNCTIONS IN: transcription initiation factor activity; INVOLVED IN: transcription initiation; LOCATED IN: transcription factor TFIID complex; EXPRESSED IN: 25 plant structures; EXPRESSED DURING: 15 growth stages; CONTAINS InterPro DOMAIN/s: Transcription initiation factor TFIID component TAF4 (InterPro:IPR007900), RST domain of plant C-termina…
'contig61538'	'(at5g43130 : 79.0) TBP-associated factor 4 (TAF4); FUNCTIONS IN: transcription initiation factor activity; INVOLVED IN: transcription initiation; LOCATED IN: transcription factor TFIID complex; EXPRESSED IN: 25 plant structures; EXPRESSED DURING: 15 growth stages; CONTAINS InterPro DOMAIN/s: Transcription initiation factor TFIID component TAF4 (InterPro:IPR007900), RST domain of plant C-terminal…
'contig61539'	'(at5g43130 : 79.0) TBP-associated factor 4 (TAF4); FUNCTIONS IN: transcription initiation factor activity; INVOLVED IN: transcription initiation; LOCATED IN: transcription factor TFIID complex; EXPRESSED IN: 25 plant structures; EXPRESSED DURING: 15 growth stages; CONTAINS InterPro DOMAIN/s: Transcription initiation factor TFIID component TAF4 (InterPro:IPR007900), RST domain of plant C-terminal…
'contig61540'	'(at5g43130 : 110.0) TBP-associated factor 4 (TAF4); FUNCTIONS IN: transcription initiation factor activity; INVOLVED IN: transcription initiation; LOCATED IN: transcription factor TFIID complex; EXPRESSED IN: 25 plant structures; EXPRESSED DURING: 15 growth stages; CONTAINS InterPro DOMAIN/s: Transcription initiation factor TFIID component TAF4 (InterPro:IPR007900), RST domain of plant C-termina…
'contig61541'	'(at5g43130 : 110.0) TBP-associated factor 4 (TAF4); FUNCTIONS IN: transcription initiation factor activity; INVOLVED IN: transcription initiation; LOCATED IN: transcription factor TFIID complex; EXPRESSED IN: 25 plant structures; EXPRESSED DURING: 15 growth stages; CONTAINS InterPro DOMAIN/s: Transcription initiation factor TFIID component TAF4 (InterPro:IPR007900), RST domain of plant C-termina…
'contig61995'	'(at5g43130 : 89.0) TBP-associated factor 4 (TAF4); FUNCTIONS IN: transcription initiation factor activity; INVOLVED IN: transcription initiation; LOCATED IN: transcription factor TFIID complex; EXPRESSED IN: 25 plant structures; EXPRESSED DURING: 15 growth stages; CONTAINS InterPro DOMAIN/s: Transcription initiation factor TFIID component TAF4 (InterPro:IPR007900), RST domain of plant C-terminal…
'contig61999'	'(at5g43130 : 243.0) TBP-associated factor 4 (TAF4); FUNCTIONS IN: transcription initiation factor activity; INVOLVED IN: transcription initiation; LOCATED IN: transcription factor TFIID complex; EXPRESSED IN: 25 plant structures; EXPRESSED DURING: 15 growth stages; CONTAINS InterPro DOMAIN/s: Transcription initiation factor TFIID component TAF4 (InterPro:IPR007900), RST domain of plant C-termina…
'contig65582'	'(at1g03280 : 166.0) Transcription factor TFIIE, alpha subunit; FUNCTIONS IN: RNA polymerase II transcription factor activity, transcription initiation factor activity; INVOLVED IN: transcription initiation from RNA polymerase II promoter; LOCATED IN: endomembrane system, transcription factor TFIIE complex; EXPRESSED IN: 24 plant structures; EXPRESSED DURING: 15 growth stages; CONTAINS InterPro D…
'contig65966'	'(at1g17440 : 210.0) Encodes one of two Arabidopsis proteins with similarity to the TBP-associated factor TAF12. The gene product is an EIN3-interacting TFIID transcription factor required for proper ethylene response, including ERF1 induction. Loss of function mutants show enhanced response to ethylene. Located in nucleus and expressed throughout the plant. Required for ERF1 expression.; ENHANCE…
'contig67115'	'(loc_os10g10990.2 : 451.0) no description available & (at4g12610 : 278.0) RAP74; FUNCTIONS IN: RNA polymerase II transcription factor activity, transcription initiation factor activity, DNA binding, transcription activator activity, catalytic activity; INVOLVED IN: transcription initiation from RNA polymerase II promoter, positive regulation of transcription; LOCATED IN: nucleus; EXPRESSED IN: s…
'contig67354'	'(at1g02680 : 167.0) TBP-associated factor 13 (TAF13); FUNCTIONS IN: RNA polymerase II transcription factor activity, DNA binding; INVOLVED IN: transcription initiation, transcription from RNA polymerase II promoter; LOCATED IN: transcription factor complex; EXPRESSED IN: 23 plant structures; EXPRESSED DURING: 13 growth stages; CONTAINS InterPro DOMAIN/s: Transcription initiation factor IID, 18kD…
'contig67946'	'(at5g43130 : 343.0) TBP-associated factor 4 (TAF4); FUNCTIONS IN: transcription initiation factor activity; INVOLVED IN: transcription initiation; LOCATED IN: transcription factor TFIID complex; EXPRESSED IN: 25 plant structures; EXPRESSED DURING: 15 growth stages; CONTAINS InterPro DOMAIN/s: Transcription initiation factor TFIID component TAF4 (InterPro:IPR007900), RST domain of plant C-termina…
'contig67948'	'(at5g43130 : 385.0) TBP-associated factor 4 (TAF4); FUNCTIONS IN: transcription initiation factor activity; INVOLVED IN: transcription initiation; LOCATED IN: transcription factor TFIID complex; EXPRESSED IN: 25 plant structures; EXPRESSED DURING: 15 growth stages; CONTAINS InterPro DOMAIN/s: Transcription initiation factor TFIID component TAF4 (InterPro:IPR007900), RST domain of plant C-termina…
'contig67949'	'(at5g43130 : 330.0) TBP-associated factor 4 (TAF4); FUNCTIONS IN: transcription initiation factor activity; INVOLVED IN: transcription initiation; LOCATED IN: transcription factor TFIID complex; EXPRESSED IN: 25 plant structures; EXPRESSED DURING: 15 growth stages; CONTAINS InterPro DOMAIN/s: Transcription initiation factor TFIID component TAF4 (InterPro:IPR007900), RST domain of plant C-termina…
'contig69430'	'(at4g31720 : 146.0) Arabidopsis thaliana putative TBP-associated 15 kDa subunit protein (TAFII15); TBP-associated factor II 15 (TAFII15); FUNCTIONS IN: RNA polymerase II transcription factor activity, sequence-specific DNA binding transcription factor activity; INVOLVED IN: transcription initiation; LOCATED IN: nucleus; EXPRESSED IN: 24 plant structures; EXPRESSED DURING: 15 growth stages; CONTA…
'contig113424'	'(loc_os08g25460.1 : 375.0) no description available & (at1g03280 : 360.0) Transcription factor TFIIE, alpha subunit; FUNCTIONS IN: RNA polymerase II transcription factor activity, transcription initiation factor activity; INVOLVED IN: transcription initiation from RNA polymerase II promoter; LOCATED IN: endomembrane system, transcription factor TFIIE complex; EXPRESSED IN: 24 plant structures; E…
'contig116135'	'(at5g43130 : 344.0) TBP-associated factor 4 (TAF4); FUNCTIONS IN: transcription initiation factor activity; INVOLVED IN: transcription initiation; LOCATED IN: transcription factor TFIID complex; EXPRESSED IN: 25 plant structures; EXPRESSED DURING: 15 growth stages; CONTAINS InterPro DOMAIN/s: Transcription initiation factor TFIID component TAF4 (InterPro:IPR007900), RST domain of plant C-termina…
'contig116922'	'(at5g43130 : 217.0) TBP-associated factor 4 (TAF4); FUNCTIONS IN: transcription initiation factor activity; INVOLVED IN: transcription initiation; LOCATED IN: transcription factor TFIID complex; EXPRESSED IN: 25 plant structures; EXPRESSED DURING: 15 growth stages; CONTAINS InterPro DOMAIN/s: Transcription initiation factor TFIID component TAF4 (InterPro:IPR007900), RST domain of plant C-termina…
'contig119711'	'(at3g10070 : 194.0) Encodes one of two Arabidopsis proteins with similarity to the TBP-associated factor TAF12.; TBP-associated factor 12 (TAF12); FUNCTIONS IN: DNA binding, transcription initiation factor activity; INVOLVED IN: transcription initiation; LOCATED IN: chloroplast, transcription factor TFIID complex; EXPRESSED IN: 22 plant structures; EXPRESSED DURING: 11 growth stages; CONTAINS In…
'contig121786'	'(at1g02680 : 163.0) TBP-associated factor 13 (TAF13); FUNCTIONS IN: RNA polymerase II transcription factor activity, DNA binding; INVOLVED IN: transcription initiation, transcription from RNA polymerase II promoter; LOCATED IN: transcription factor complex; EXPRESSED IN: 23 plant structures; EXPRESSED DURING: 13 growth stages; CONTAINS InterPro DOMAIN/s: Transcription initiation factor IID, 18kD…
'contig122831'	'(loc_os10g10990.2 : 381.0) no description available & (at4g12610 : 208.0) RAP74; FUNCTIONS IN: RNA polymerase II transcription factor activity, transcription initiation factor activity, DNA binding, transcription activator activity, catalytic activity; INVOLVED IN: transcription initiation from RNA polymerase II promoter, positive regulation of transcription; LOCATED IN: nucleus; EXPRESSED IN: s…
'contig122832'	'(loc_os10g10990.2 : 383.0) no description available & (at4g12610 : 206.0) RAP74; FUNCTIONS IN: RNA polymerase II transcription factor activity, transcription initiation factor activity, DNA binding, transcription activator activity, catalytic activity; INVOLVED IN: transcription initiation from RNA polymerase II promoter, positive regulation of transcription; LOCATED IN: nucleus; EXPRESSED IN: s…
'contig122833'	'(loc_os10g10990.2 : 444.0) no description available & (at4g12610 : 278.0) RAP74; FUNCTIONS IN: RNA polymerase II transcription factor activity, transcription initiation factor activity, DNA binding, transcription activator activity, catalytic activity; INVOLVED IN: transcription initiation from RNA polymerase II promoter, positive regulation of transcription; LOCATED IN: nucleus; EXPRESSED IN: s…
'contig123159'	'(at5g43130 : 260.0) TBP-associated factor 4 (TAF4); FUNCTIONS IN: transcription initiation factor activity; INVOLVED IN: transcription initiation; LOCATED IN: transcription factor TFIID complex; EXPRESSED IN: 25 plant structures; EXPRESSED DURING: 15 growth stages; CONTAINS InterPro DOMAIN/s: Transcription initiation factor TFIID component TAF4 (InterPro:IPR007900), RST domain of plant C-termina…
'contig124483'	'(at4g24440 : 195.0) transcription initiation factor IIA gamma chain / TFIIA-gamma (TFIIA-S); FUNCTIONS IN: RNA polymerase II transcription factor activity; INVOLVED IN: transcription initiation from RNA polymerase II promoter; LOCATED IN: transcription factor TFIIA complex; EXPRESSED IN: 25 plant structures; EXPRESSED DURING: 15 growth stages; CONTAINS InterPro DOMAIN/s: Transcription initiation…
'contig125152'	'(at5g43130 : 358.0) TBP-associated factor 4 (TAF4); FUNCTIONS IN: transcription initiation factor activity; INVOLVED IN: transcription initiation; LOCATED IN: transcription factor TFIID complex; EXPRESSED IN: 25 plant structures; EXPRESSED DURING: 15 growth stages; CONTAINS InterPro DOMAIN/s: Transcription initiation factor TFIID component TAF4 (InterPro:IPR007900), RST domain of plant C-termina…
'contig125226'	'(at1g02680 : 161.0) TBP-associated factor 13 (TAF13); FUNCTIONS IN: RNA polymerase II transcription factor activity, DNA binding; INVOLVED IN: transcription initiation, transcription from RNA polymerase II promoter; LOCATED IN: transcription factor complex; EXPRESSED IN: 23 plant structures; EXPRESSED DURING: 13 growth stages; CONTAINS InterPro DOMAIN/s: Transcription initiation factor IID, 18kD…
'contig125263'	'(at1g54140 : 229.0) putative TATA binding protein associated factor 21kDa; TATA binding protein associated factor 21kDa subunit (TAFII21); FUNCTIONS IN: transcription initiation factor activity, DNA binding; INVOLVED IN: transcription initiation; LOCATED IN: transcription factor TFIID complex; EXPRESSED IN: 23 plant structures; EXPRESSED DURING: 13 growth stages; CONTAINS InterPro DOMAIN/s: Tran…
'contig89798'	'(loc_os10g10990.2 : 390.0) no description available & (at4g12610 : 216.0) RAP74; FUNCTIONS IN: RNA polymerase II transcription factor activity, transcription initiation factor activity, DNA binding, transcription activator activity, catalytic activity; INVOLVED IN: transcription initiation from RNA polymerase II promoter, positive regulation of transcription; LOCATED IN: nucleus; EXPRESSED IN: s…
'contig90023'	'(at5g43130 : 339.0) TBP-associated factor 4 (TAF4); FUNCTIONS IN: transcription initiation factor activity; INVOLVED IN: transcription initiation; LOCATED IN: transcription factor TFIID complex; EXPRESSED IN: 25 plant structures; EXPRESSED DURING: 15 growth stages; CONTAINS InterPro DOMAIN/s: Transcription initiation factor TFIID component TAF4 (InterPro:IPR007900), RST domain of plant C-termina…
'contig90025'	'(at5g43130 : 334.0) TBP-associated factor 4 (TAF4); FUNCTIONS IN: transcription initiation factor activity; INVOLVED IN: transcription initiation; LOCATED IN: transcription factor TFIID complex; EXPRESSED IN: 25 plant structures; EXPRESSED DURING: 15 growth stages; CONTAINS InterPro DOMAIN/s: Transcription initiation factor TFIID component TAF4 (InterPro:IPR007900), RST domain of plant C-termina…
'contig90026'	'(at5g43130 : 241.0) TBP-associated factor 4 (TAF4); FUNCTIONS IN: transcription initiation factor activity; INVOLVED IN: transcription initiation; LOCATED IN: transcription factor TFIID complex; EXPRESSED IN: 25 plant structures; EXPRESSED DURING: 15 growth stages; CONTAINS InterPro DOMAIN/s: Transcription initiation factor TFIID component TAF4 (InterPro:IPR007900), RST domain of plant C-termina…
'contig90028'	'(at5g43130 : 334.0) TBP-associated factor 4 (TAF4); FUNCTIONS IN: transcription initiation factor activity; INVOLVED IN: transcription initiation; LOCATED IN: transcription factor TFIID complex; EXPRESSED IN: 25 plant structures; EXPRESSED DURING: 15 growth stages; CONTAINS InterPro DOMAIN/s: Transcription initiation factor TFIID component TAF4 (InterPro:IPR007900), RST domain of plant C-termina…
'contig90029'	'(at5g43130 : 339.0) TBP-associated factor 4 (TAF4); FUNCTIONS IN: transcription initiation factor activity; INVOLVED IN: transcription initiation; LOCATED IN: transcription factor TFIID complex; EXPRESSED IN: 25 plant structures; EXPRESSED DURING: 15 growth stages; CONTAINS InterPro DOMAIN/s: Transcription initiation factor TFIID component TAF4 (InterPro:IPR007900), RST domain of plant C-termina…
'contig90030'	'(at5g43130 : 241.0) TBP-associated factor 4 (TAF4); FUNCTIONS IN: transcription initiation factor activity; INVOLVED IN: transcription initiation; LOCATED IN: transcription factor TFIID complex; EXPRESSED IN: 25 plant structures; EXPRESSED DURING: 15 growth stages; CONTAINS InterPro DOMAIN/s: Transcription initiation factor TFIID component TAF4 (InterPro:IPR007900), RST domain of plant C-termina…
'contig91966'	'(at1g17440 : 146.0) Encodes one of two Arabidopsis proteins with similarity to the TBP-associated factor TAF12. The gene product is an EIN3-interacting TFIID transcription factor required for proper ethylene response, including ERF1 induction. Loss of function mutants show enhanced response to ethylene. Located in nucleus and expressed throughout the plant. Required for ERF1 expression.; ENHANCE…
'contig91967'	'(at1g17440 : 146.0) Encodes one of two Arabidopsis proteins with similarity to the TBP-associated factor TAF12. The gene product is an EIN3-interacting TFIID transcription factor required for proper ethylene response, including ERF1 induction. Loss of function mutants show enhanced response to ethylene. Located in nucleus and expressed throughout the plant. Required for ERF1 expression.; ENHANCE…
'contig91969'	'(at1g17440 : 146.0) Encodes one of two Arabidopsis proteins with similarity to the TBP-associated factor TAF12. The gene product is an EIN3-interacting TFIID transcription factor required for proper ethylene response, including ERF1 induction. Loss of function mutants show enhanced response to ethylene. Located in nucleus and expressed throughout the plant. Required for ERF1 expression.; ENHANCE…
'contig91971'	'(at1g17440 : 146.0) Encodes one of two Arabidopsis proteins with similarity to the TBP-associated factor TAF12. The gene product is an EIN3-interacting TFIID transcription factor required for proper ethylene response, including ERF1 induction. Loss of function mutants show enhanced response to ethylene. Located in nucleus and expressed throughout the plant. Required for ERF1 expression.; ENHANCE…
'contig92739'	'(at5g43130 : 352.0) TBP-associated factor 4 (TAF4); FUNCTIONS IN: transcription initiation factor activity; INVOLVED IN: transcription initiation; LOCATED IN: transcription factor TFIID complex; EXPRESSED IN: 25 plant structures; EXPRESSED DURING: 15 growth stages; CONTAINS InterPro DOMAIN/s: Transcription initiation factor TFIID component TAF4 (InterPro:IPR007900), RST domain of plant C-termina…
'contig94636'	'(at1g02680 : 162.0) TBP-associated factor 13 (TAF13); FUNCTIONS IN: RNA polymerase II transcription factor activity, DNA binding; INVOLVED IN: transcription initiation, transcription from RNA polymerase II promoter; LOCATED IN: transcription factor complex; EXPRESSED IN: 23 plant structures; EXPRESSED DURING: 13 growth stages; CONTAINS InterPro DOMAIN/s: Transcription initiation factor IID, 18kD…
'contig94637'	'(at1g02680 : 162.0) TBP-associated factor 13 (TAF13); FUNCTIONS IN: RNA polymerase II transcription factor activity, DNA binding; INVOLVED IN: transcription initiation, transcription from RNA polymerase II promoter; LOCATED IN: transcription factor complex; EXPRESSED IN: 23 plant structures; EXPRESSED DURING: 13 growth stages; CONTAINS InterPro DOMAIN/s: Transcription initiation factor IID, 18kD…
'contig98203'	'(loc_os08g25460.1 : 367.0) no description available & (at1g03280 : 351.0) Transcription factor TFIIE, alpha subunit; FUNCTIONS IN: RNA polymerase II transcription factor activity, transcription initiation factor activity; INVOLVED IN: transcription initiation from RNA polymerase II promoter; LOCATED IN: endomembrane system, transcription factor TFIIE complex; EXPRESSED IN: 24 plant structures; E…
'contig98854'	'(loc_os10g10990.2 : 457.0) no description available & (at4g12610 : 280.0) RAP74; FUNCTIONS IN: RNA polymerase II transcription factor activity, transcription initiation factor activity, DNA binding, transcription activator activity, catalytic activity; INVOLVED IN: transcription initiation from RNA polymerase II promoter, positive regulation of transcription; LOCATED IN: nucleus; EXPRESSED IN: s…
'contig98855'	'(loc_os10g10990.3 : 286.0) no description available & (at4g12610 : 181.0) RAP74; FUNCTIONS IN: RNA polymerase II transcription factor activity, transcription initiation factor activity, DNA binding, transcription activator activity, catalytic activity; INVOLVED IN: transcription initiation from RNA polymerase II promoter, positive regulation of transcription; LOCATED IN: nucleus; EXPRESSED IN: s…
'contig98856'	'(loc_os10g10990.2 : 383.0) no description available & (at4g12610 : 280.0) RAP74; FUNCTIONS IN: RNA polymerase II transcription factor activity, transcription initiation factor activity, DNA binding, transcription activator activity, catalytic activity; INVOLVED IN: transcription initiation from RNA polymerase II promoter, positive regulation of transcription; LOCATED IN: nucleus; EXPRESSED IN: s…
'contig99086'	'(q42808|tbp_soybn : 390.0) TATA-box-binding protein (TATA-box factor) (TATA-binding factor) (TATA sequence-binding protein) (TBP) (Transcription initiation factor TFIID TBP subunit) - Glycine max (Soybean) & (loc_os03g45410.1 : 375.0) no description available & (at1g55520 : 370.0) TATA-box binding protein. Required for basal transcription. Acts facilitating the recruitment of TFIID to the promot…
'contig99087'	'(q42808|tbp_soybn : 390.0) TATA-box-binding protein (TATA-box factor) (TATA-binding factor) (TATA sequence-binding protein) (TBP) (Transcription initiation factor TFIID TBP subunit) - Glycine max (Soybean) & (loc_os03g45410.1 : 375.0) no description available & (at1g55520 : 370.0) TATA-box binding protein. Required for basal transcription. Acts facilitating the recruitment of TFIID to the promot…
'contig99088'	'(q42808|tbp_soybn : 390.0) TATA-box-binding protein (TATA-box factor) (TATA-binding factor) (TATA sequence-binding protein) (TBP) (Transcription initiation factor TFIID TBP subunit) - Glycine max (Soybean) & (loc_os03g45410.1 : 375.0) no description available & (at1g55520 : 370.0) TATA-box binding protein. Required for basal transcription. Acts facilitating the recruitment of TFIID to the promot…
'contig99089'	'(q42808|tbp_soybn : 390.0) TATA-box-binding protein (TATA-box factor) (TATA-binding factor) (TATA sequence-binding protein) (TBP) (Transcription initiation factor TFIID TBP subunit) - Glycine max (Soybean) & (loc_os03g45410.1 : 375.0) no description available & (at1g55520 : 370.0) TATA-box binding protein. Required for basal transcription. Acts facilitating the recruitment of TFIID to the promot…
'contig99090'	'(q42808|tbp_soybn : 392.0) TATA-box-binding protein (TATA-box factor) (TATA-binding factor) (TATA sequence-binding protein) (TBP) (Transcription initiation factor TFIID TBP subunit) - Glycine max (Soybean) & (loc_os03g45410.1 : 377.0) no description available & (at1g55520 : 372.0) TATA-box binding protein. Required for basal transcription. Acts facilitating the recruitment of TFIID to the promot…
'contig100207'	'(at1g02680 : 161.0) TBP-associated factor 13 (TAF13); FUNCTIONS IN: RNA polymerase II transcription factor activity, DNA binding; INVOLVED IN: transcription initiation, transcription from RNA polymerase II promoter; LOCATED IN: transcription factor complex; EXPRESSED IN: 23 plant structures; EXPRESSED DURING: 13 growth stages; CONTAINS InterPro DOMAIN/s: Transcription initiation factor IID, 18kD…
'contig103382'	'(q42808|tbp_soybn : 390.0) TATA-box-binding protein (TATA-box factor) (TATA-binding factor) (TATA sequence-binding protein) (TBP) (Transcription initiation factor TFIID TBP subunit) - Glycine max (Soybean) & (loc_os03g45410.1 : 375.0) no description available & (at1g55520 : 370.0) TATA-box binding protein. Required for basal transcription. Acts facilitating the recruitment of TFIID to the promot…
'contig103383'	'(at4g20330 : 140.0) Transcription initiation factor TFIIE, beta subunit; FUNCTIONS IN: RNA polymerase II transcription factor activity; INVOLVED IN: transcription initiation from RNA polymerase II promoter; LOCATED IN: transcription factor TFIIE complex; EXPRESSED IN: 24 plant structures; EXPRESSED DURING: 15 growth stages; CONTAINS InterPro DOMAIN/s: Transcription initiation factor TFIIE, beta …
'contig103384'	'(at4g20330 : 140.0) Transcription initiation factor TFIIE, beta subunit; FUNCTIONS IN: RNA polymerase II transcription factor activity; INVOLVED IN: transcription initiation from RNA polymerase II promoter; LOCATED IN: transcription factor TFIIE complex; EXPRESSED IN: 24 plant structures; EXPRESSED DURING: 15 growth stages; CONTAINS InterPro DOMAIN/s: Transcription initiation factor TFIIE, beta …
'contig106884'	'(loc_os02g43750.1 : 149.0) no description available & (at5g43130 : 135.0) TBP-associated factor 4 (TAF4); FUNCTIONS IN: transcription initiation factor activity; INVOLVED IN: transcription initiation; LOCATED IN: transcription factor TFIID complex; EXPRESSED IN: 25 plant structures; EXPRESSED DURING: 15 growth stages; CONTAINS InterPro DOMAIN/s: Transcription initiation factor TFIID component TA…
'contig107908'	'(p93348|tbp_tobac : 119.0) TATA-box-binding protein (TATA-box factor) (TATA-binding factor) (TATA sequence-binding protein) (TBP) (Transcription initiation factor TFIID TBP subunit) - Nicotiana tabacum (Common tobacco) & (loc_os12g39070.1 : 115.0) no description available & (at3g13445 : 107.0) TBP (TATA binding protein) associates with TAF(II)s (TBP-associated factors) to form the TFIID general …
'contig107909'	'(q42808|tbp_soybn : 392.0) TATA-box-binding protein (TATA-box factor) (TATA-binding factor) (TATA sequence-binding protein) (TBP) (Transcription initiation factor TFIID TBP subunit) - Glycine max (Soybean) & (loc_os03g45410.1 : 377.0) no description available & (at1g55520 : 372.0) TATA-box binding protein. Required for basal transcription. Acts facilitating the recruitment of TFIID to the promot…
'contig107910'	'(q42808|tbp_soybn : 390.0) TATA-box-binding protein (TATA-box factor) (TATA-binding factor) (TATA sequence-binding protein) (TBP) (Transcription initiation factor TFIID TBP subunit) - Glycine max (Soybean) & (loc_os03g45410.1 : 375.0) no description available & (at1g55520 : 370.0) TATA-box binding protein. Required for basal transcription. Acts facilitating the recruitment of TFIID to the promot…
'contig109541'	'(at5g43130 : 315.0) TBP-associated factor 4 (TAF4); FUNCTIONS IN: transcription initiation factor activity; INVOLVED IN: transcription initiation; LOCATED IN: transcription factor TFIID complex; EXPRESSED IN: 25 plant structures; EXPRESSED DURING: 15 growth stages; CONTAINS InterPro DOMAIN/s: Transcription initiation factor TFIID component TAF4 (InterPro:IPR007900), RST domain of plant C-termina…
'contig109542'	'(at5g43130 : 352.0) TBP-associated factor 4 (TAF4); FUNCTIONS IN: transcription initiation factor activity; INVOLVED IN: transcription initiation; LOCATED IN: transcription factor TFIID complex; EXPRESSED IN: 25 plant structures; EXPRESSED DURING: 15 growth stages; CONTAINS InterPro DOMAIN/s: Transcription initiation factor TFIID component TAF4 (InterPro:IPR007900), RST domain of plant C-termina…
'contig110253'	'(loc_os07g47800.1 : 96.3) no description available & (at4g12610 : 81.3) RAP74; FUNCTIONS IN: RNA polymerase II transcription factor activity, transcription initiation factor activity, DNA binding, transcription activator activity, catalytic activity; INVOLVED IN: transcription initiation from RNA polymerase II promoter, positive regulation of transcription; LOCATED IN: nucleus; EXPRESSED IN: sho…
'contig111578'	'(loc_os10g25770.2 : 362.0) no description available & (at4g20330 : 321.0) Transcription initiation factor TFIIE, beta subunit; FUNCTIONS IN: RNA polymerase II transcription factor activity; INVOLVED IN: transcription initiation from RNA polymerase II promoter; LOCATED IN: transcription factor TFIIE complex; EXPRESSED IN: 24 plant structures; EXPRESSED DURING: 15 growth stages; CONTAINS InterPro …
'contig111747'	'(at1g17440 : 212.0) Encodes one of two Arabidopsis proteins with similarity to the TBP-associated factor TAF12. The gene product is an EIN3-interacting TFIID transcription factor required for proper ethylene response, including ERF1 induction. Loss of function mutants show enhanced response to ethylene. Located in nucleus and expressed throughout the plant. Required for ERF1 expression.; ENHANCE…
'contig112302'	'(at5g43130 : 318.0) TBP-associated factor 4 (TAF4); FUNCTIONS IN: transcription initiation factor activity; INVOLVED IN: transcription initiation; LOCATED IN: transcription factor TFIID complex; EXPRESSED IN: 25 plant structures; EXPRESSED DURING: 15 growth stages; CONTAINS InterPro DOMAIN/s: Transcription initiation factor TFIID component TAF4 (InterPro:IPR007900), RST domain of plant C-termina…
'contig112993'	'(q42808|tbp_soybn : 390.0) TATA-box-binding protein (TATA-box factor) (TATA-binding factor) (TATA sequence-binding protein) (TBP) (Transcription initiation factor TFIID TBP subunit) - Glycine max (Soybean) & (loc_os03g45410.1 : 375.0) no description available & (at1g55520 : 370.0) TATA-box binding protein. Required for basal transcription. Acts facilitating the recruitment of TFIID to the promot…
'contig73919'	'(at1g02680 : 160.0) TBP-associated factor 13 (TAF13); FUNCTIONS IN: RNA polymerase II transcription factor activity, DNA binding; INVOLVED IN: transcription initiation, transcription from RNA polymerase II promoter; LOCATED IN: transcription factor complex; EXPRESSED IN: 23 plant structures; EXPRESSED DURING: 13 growth stages; CONTAINS InterPro DOMAIN/s: Transcription initiation factor IID, 18kD…
'contig74108'	'(at4g20280 : 74.7) Encodes TAF11, a putative TBP-associated factor (TBP: TATA binding protein).; TBP-associated factor 11 (TAF11); FUNCTIONS IN: RNA polymerase II transcription factor activity, transcription initiation factor activity, DNA binding; INVOLVED IN: transcription initiation from RNA polymerase II promoter, transcription; LOCATED IN: nucleus; EXPRESSED IN: 23 plant structures; EXPRESS…
'contig74457'	'(at5g43130 : 356.0) TBP-associated factor 4 (TAF4); FUNCTIONS IN: transcription initiation factor activity; INVOLVED IN: transcription initiation; LOCATED IN: transcription factor TFIID complex; EXPRESSED IN: 25 plant structures; EXPRESSED DURING: 15 growth stages; CONTAINS InterPro DOMAIN/s: Transcription initiation factor TFIID component TAF4 (InterPro:IPR007900), RST domain of plant C-termina…
'contig74486'	'(q42808|tbp_soybn : 392.0) TATA-box-binding protein (TATA-box factor) (TATA-binding factor) (TATA sequence-binding protein) (TBP) (Transcription initiation factor TFIID TBP subunit) - Glycine max (Soybean) & (loc_os03g45410.1 : 377.0) no description available & (at1g55520 : 372.0) TATA-box binding protein. Required for basal transcription. Acts facilitating the recruitment of TFIID to the promot…
'contig76251'	'(at5g43130 : 299.0) TBP-associated factor 4 (TAF4); FUNCTIONS IN: transcription initiation factor activity; INVOLVED IN: transcription initiation; LOCATED IN: transcription factor TFIID complex; EXPRESSED IN: 25 plant structures; EXPRESSED DURING: 15 growth stages; CONTAINS InterPro DOMAIN/s: Transcription initiation factor TFIID component TAF4 (InterPro:IPR007900), RST domain of plant C-termina…
'contig76256'	'(q42808|tbp_soybn : 390.0) TATA-box-binding protein (TATA-box factor) (TATA-binding factor) (TATA sequence-binding protein) (TBP) (Transcription initiation factor TFIID TBP subunit) - Glycine max (Soybean) & (loc_os03g45410.1 : 375.0) no description available & (at1g55520 : 370.0) TATA-box binding protein. Required for basal transcription. Acts facilitating the recruitment of TFIID to the promot…
'contig76420'	'(at5g43130 : 365.0) TBP-associated factor 4 (TAF4); FUNCTIONS IN: transcription initiation factor activity; INVOLVED IN: transcription initiation; LOCATED IN: transcription factor TFIID complex; EXPRESSED IN: 25 plant structures; EXPRESSED DURING: 15 growth stages; CONTAINS InterPro DOMAIN/s: Transcription initiation factor TFIID component TAF4 (InterPro:IPR007900), RST domain of plant C-termina…
'contig76839'	'(at4g24440 : 195.0) transcription initiation factor IIA gamma chain / TFIIA-gamma (TFIIA-S); FUNCTIONS IN: RNA polymerase II transcription factor activity; INVOLVED IN: transcription initiation from RNA polymerase II promoter; LOCATED IN: transcription factor TFIIA complex; EXPRESSED IN: 25 plant structures; EXPRESSED DURING: 15 growth stages; CONTAINS InterPro DOMAIN/s: Transcription initiation…
'contig78109'	'(p93348|tbp_tobac : 119.0) TATA-box-binding protein (TATA-box factor) (TATA-binding factor) (TATA sequence-binding protein) (TBP) (Transcription initiation factor TFIID TBP subunit) - Nicotiana tabacum (Common tobacco) & (loc_os12g39070.1 : 115.0) no description available & (at3g13445 : 107.0) TBP (TATA binding protein) associates with TAF(II)s (TBP-associated factors) to form the TFIID general …
'contig82559'	'(loc_os08g25460.1 : 367.0) no description available & (at1g03280 : 351.0) Transcription factor TFIIE, alpha subunit; FUNCTIONS IN: RNA polymerase II transcription factor activity, transcription initiation factor activity; INVOLVED IN: transcription initiation from RNA polymerase II promoter; LOCATED IN: endomembrane system, transcription factor TFIIE complex; EXPRESSED IN: 24 plant structures; E…
'contig83848'	'(loc_os10g10990.2 : 457.0) no description available & (at4g12610 : 277.0) RAP74; FUNCTIONS IN: RNA polymerase II transcription factor activity, transcription initiation factor activity, DNA binding, transcription activator activity, catalytic activity; INVOLVED IN: transcription initiation from RNA polymerase II promoter, positive regulation of transcription; LOCATED IN: nucleus; EXPRESSED IN: s…
'contig85342'	'(p93348|tbp_tobac : 119.0) TATA-box-binding protein (TATA-box factor) (TATA-binding factor) (TATA sequence-binding protein) (TBP) (Transcription initiation factor TFIID TBP subunit) - Nicotiana tabacum (Common tobacco) & (loc_os12g39070.1 : 115.0) no description available & (at3g13445 : 107.0) TBP (TATA binding protein) associates with TAF(II)s (TBP-associated factors) to form the TFIID general …
'contig85343'	'(q42808|tbp_soybn : 392.0) TATA-box-binding protein (TATA-box factor) (TATA-binding factor) (TATA sequence-binding protein) (TBP) (Transcription initiation factor TFIID TBP subunit) - Glycine max (Soybean) & (loc_os03g45410.1 : 377.0) no description available & (at1g55520 : 372.0) TATA-box binding protein. Required for basal transcription. Acts facilitating the recruitment of TFIID to the promot…
'contig85344'	'(q42808|tbp_soybn : 392.0) TATA-box-binding protein (TATA-box factor) (TATA-binding factor) (TATA sequence-binding protein) (TBP) (Transcription initiation factor TFIID TBP subunit) - Glycine max (Soybean) & (loc_os03g45410.1 : 377.0) no description available & (at1g55520 : 372.0) TATA-box binding protein. Required for basal transcription. Acts facilitating the recruitment of TFIID to the promot…
'contig85517'	'(at1g02680 : 164.0) TBP-associated factor 13 (TAF13); FUNCTIONS IN: RNA polymerase II transcription factor activity, DNA binding; INVOLVED IN: transcription initiation, transcription from RNA polymerase II promoter; LOCATED IN: transcription factor complex; EXPRESSED IN: 23 plant structures; EXPRESSED DURING: 13 growth stages; CONTAINS InterPro DOMAIN/s: Transcription initiation factor IID, 18kD…
'contig86799'	'(at5g43130 : 202.0) TBP-associated factor 4 (TAF4); FUNCTIONS IN: transcription initiation factor activity; INVOLVED IN: transcription initiation; LOCATED IN: transcription factor TFIID complex; EXPRESSED IN: 25 plant structures; EXPRESSED DURING: 15 growth stages; CONTAINS InterPro DOMAIN/s: Transcription initiation factor TFIID component TAF4 (InterPro:IPR007900), RST domain of plant C-termina…
'contig147027'	'(at3g10330 : 233.0) Cyclin-like family protein; FUNCTIONS IN: RNA polymerase II transcription factor activity, transcription regulator activity, zinc ion binding, translation initiation factor activity; INVOLVED IN: translational initiation, regulation of transcription, DNA-dependent, transcription initiation, regulation of transcription; LOCATED IN: nucleus, cytoplasm; EXPRESSED IN: 23 plant st…
'contig147028'	'(at3g10330 : 463.0) Cyclin-like family protein; FUNCTIONS IN: RNA polymerase II transcription factor activity, transcription regulator activity, zinc ion binding, translation initiation factor activity; INVOLVED IN: translational initiation, regulation of transcription, DNA-dependent, transcription initiation, regulation of transcription; LOCATED IN: nucleus, cytoplasm; EXPRESSED IN: 23 plant st…
'contig147029'	'(at3g10330 : 331.0) Cyclin-like family protein; FUNCTIONS IN: RNA polymerase II transcription factor activity, transcription regulator activity, zinc ion binding, translation initiation factor activity; INVOLVED IN: translational initiation, regulation of transcription, DNA-dependent, transcription initiation, regulation of transcription; LOCATED IN: nucleus, cytoplasm; EXPRESSED IN: 23 plant st…
'contig151226'	'(at5g43130 : 181.0) TBP-associated factor 4 (TAF4); FUNCTIONS IN: transcription initiation factor activity; INVOLVED IN: transcription initiation; LOCATED IN: transcription factor TFIID complex; EXPRESSED IN: 25 plant structures; EXPRESSED DURING: 15 growth stages; CONTAINS InterPro DOMAIN/s: Transcription initiation factor TFIID component TAF4 (InterPro:IPR007900), RST domain of plant C-termina…
'contig151227'	'(at5g43130 : 164.0) TBP-associated factor 4 (TAF4); FUNCTIONS IN: transcription initiation factor activity; INVOLVED IN: transcription initiation; LOCATED IN: transcription factor TFIID complex; EXPRESSED IN: 25 plant structures; EXPRESSED DURING: 15 growth stages; CONTAINS InterPro DOMAIN/s: Transcription initiation factor TFIID component TAF4 (InterPro:IPR007900), RST domain of plant C-termina…
'contig156122'	'(q42808|tbp_soybn : 392.0) TATA-box-binding protein (TATA-box factor) (TATA-binding factor) (TATA sequence-binding protein) (TBP) (Transcription initiation factor TFIID TBP subunit) - Glycine max (Soybean) & (loc_os03g45410.1 : 377.0) no description available & (at1g55520 : 372.0) TATA-box binding protein. Required for basal transcription. Acts facilitating the recruitment of TFIID to the promot…
'contig160538'	'(at4g20280 : 79.7) Encodes TAF11, a putative TBP-associated factor (TBP: TATA binding protein).; TBP-associated factor 11 (TAF11); FUNCTIONS IN: RNA polymerase II transcription factor activity, transcription initiation factor activity, DNA binding; INVOLVED IN: transcription initiation from RNA polymerase II promoter, transcription; LOCATED IN: nucleus; EXPRESSED IN: 23 plant structures; EXPRESS…
'contig164525'	'(loc_os10g10990.2 : 374.0) no description available & (at4g12610 : 275.0) RAP74; FUNCTIONS IN: RNA polymerase II transcription factor activity, transcription initiation factor activity, DNA binding, transcription activator activity, catalytic activity; INVOLVED IN: transcription initiation from RNA polymerase II promoter, positive regulation of transcription; LOCATED IN: nucleus; EXPRESSED IN: s…
'contig164526'	'(loc_os10g10990.2 : 371.0) no description available & (at4g12610 : 278.0) RAP74; FUNCTIONS IN: RNA polymerase II transcription factor activity, transcription initiation factor activity, DNA binding, transcription activator activity, catalytic activity; INVOLVED IN: transcription initiation from RNA polymerase II promoter, positive regulation of transcription; LOCATED IN: nucleus; EXPRESSED IN: s…
'contig164527'	'(loc_os10g10990.2 : 308.0) no description available & (at4g12610 : 208.0) RAP74; FUNCTIONS IN: RNA polymerase II transcription factor activity, transcription initiation factor activity, DNA binding, transcription activator activity, catalytic activity; INVOLVED IN: transcription initiation from RNA polymerase II promoter, positive regulation of transcription; LOCATED IN: nucleus; EXPRESSED IN: s…
'contig164528'	'(loc_os10g10990.2 : 310.0) no description available & (at4g12610 : 206.0) RAP74; FUNCTIONS IN: RNA polymerase II transcription factor activity, transcription initiation factor activity, DNA binding, transcription activator activity, catalytic activity; INVOLVED IN: transcription initiation from RNA polymerase II promoter, positive regulation of transcription; LOCATED IN: nucleus; EXPRESSED IN: s…
'contig164529'	'(loc_os10g10990.2 : 447.0) no description available & (at4g12610 : 275.0) RAP74; FUNCTIONS IN: RNA polymerase II transcription factor activity, transcription initiation factor activity, DNA binding, transcription activator activity, catalytic activity; INVOLVED IN: transcription initiation from RNA polymerase II promoter, positive regulation of transcription; LOCATED IN: nucleus; EXPRESSED IN: s…
'contig164530'	'(loc_os10g10990.2 : 384.0) no description available & (at4g12610 : 206.0) RAP74; FUNCTIONS IN: RNA polymerase II transcription factor activity, transcription initiation factor activity, DNA binding, transcription activator activity, catalytic activity; INVOLVED IN: transcription initiation from RNA polymerase II promoter, positive regulation of transcription; LOCATED IN: nucleus; EXPRESSED IN: s…
'contig164951'	'(at5g43130 : 196.0) TBP-associated factor 4 (TAF4); FUNCTIONS IN: transcription initiation factor activity; INVOLVED IN: transcription initiation; LOCATED IN: transcription factor TFIID complex; EXPRESSED IN: 25 plant structures; EXPRESSED DURING: 15 growth stages; CONTAINS InterPro DOMAIN/s: Transcription initiation factor TFIID component TAF4 (InterPro:IPR007900), RST domain of plant C-termina…
'contig164952'	'(at5g43130 : 215.0) TBP-associated factor 4 (TAF4); FUNCTIONS IN: transcription initiation factor activity; INVOLVED IN: transcription initiation; LOCATED IN: transcription factor TFIID complex; EXPRESSED IN: 25 plant structures; EXPRESSED DURING: 15 growth stages; CONTAINS InterPro DOMAIN/s: Transcription initiation factor TFIID component TAF4 (InterPro:IPR007900), RST domain of plant C-termina…
'contig164953'	'(at5g43130 : 114.0) TBP-associated factor 4 (TAF4); FUNCTIONS IN: transcription initiation factor activity; INVOLVED IN: transcription initiation; LOCATED IN: transcription factor TFIID complex; EXPRESSED IN: 25 plant structures; EXPRESSED DURING: 15 growth stages; CONTAINS InterPro DOMAIN/s: Transcription initiation factor TFIID component TAF4 (InterPro:IPR007900), RST domain of plant C-termina…
'contig36416'	'(loc_os08g25460.1 : 276.0) no description available & (at1g03280 : 257.0) Transcription factor TFIIE, alpha subunit; FUNCTIONS IN: RNA polymerase II transcription factor activity, transcription initiation factor activity; INVOLVED IN: transcription initiation from RNA polymerase II promoter; LOCATED IN: endomembrane system, transcription factor TFIIE complex; EXPRESSED IN: 24 plant structures; E…
'contig38832'	'(at5g43130 : 112.0) TBP-associated factor 4 (TAF4); FUNCTIONS IN: transcription initiation factor activity; INVOLVED IN: transcription initiation; LOCATED IN: transcription factor TFIID complex; EXPRESSED IN: 25 plant structures; EXPRESSED DURING: 15 growth stages; CONTAINS InterPro DOMAIN/s: Transcription initiation factor TFIID component TAF4 (InterPro:IPR007900), RST domain of plant C-termina…
'contig38918'	'(at3g10330 : 503.0) Cyclin-like family protein; FUNCTIONS IN: RNA polymerase II transcription factor activity, transcription regulator activity, zinc ion binding, translation initiation factor activity; INVOLVED IN: translational initiation, regulation of transcription, DNA-dependent, transcription initiation, regulation of transcription; LOCATED IN: nucleus, cytoplasm; EXPRESSED IN: 23 plant st…
'contig38919'	'(p48513|tf2b_soybn : 587.0) Transcription initiation factor IIB (General transcription factor TFIIB) - Glycine max (Soybean) & (at3g10330 : 582.0) Cyclin-like family protein; FUNCTIONS IN: RNA polymerase II transcription factor activity, transcription regulator activity, zinc ion binding, translation initiation factor activity; INVOLVED IN: translational initiation, regulation of transcription, …
'contig38920'	'(at3g10330 : 331.0) Cyclin-like family protein; FUNCTIONS IN: RNA polymerase II transcription factor activity, transcription regulator activity, zinc ion binding, translation initiation factor activity; INVOLVED IN: translational initiation, regulation of transcription, DNA-dependent, transcription initiation, regulation of transcription; LOCATED IN: nucleus, cytoplasm; EXPRESSED IN: 23 plant st…
'contig39162'	'(loc_os08g25460.1 : 375.0) no description available & (at1g03280 : 360.0) Transcription factor TFIIE, alpha subunit; FUNCTIONS IN: RNA polymerase II transcription factor activity, transcription initiation factor activity; INVOLVED IN: transcription initiation from RNA polymerase II promoter; LOCATED IN: endomembrane system, transcription factor TFIIE complex; EXPRESSED IN: 24 plant structures; E…
'contig39163'	'(loc_os08g25460.1 : 269.0) no description available & (at1g03280 : 246.0) Transcription factor TFIIE, alpha subunit; FUNCTIONS IN: RNA polymerase II transcription factor activity, transcription initiation factor activity; INVOLVED IN: transcription initiation from RNA polymerase II promoter; LOCATED IN: endomembrane system, transcription factor TFIIE complex; EXPRESSED IN: 24 plant structures; E…
'contig40193'	'(loc_os10g10990.3 : 360.0) no description available & (at4g12610 : 181.0) RAP74; FUNCTIONS IN: RNA polymerase II transcription factor activity, transcription initiation factor activity, DNA binding, transcription activator activity, catalytic activity; INVOLVED IN: transcription initiation from RNA polymerase II promoter, positive regulation of transcription; LOCATED IN: nucleus; EXPRESSED IN: s…
'contig41325'	'(at5g43130 : 181.0) TBP-associated factor 4 (TAF4); FUNCTIONS IN: transcription initiation factor activity; INVOLVED IN: transcription initiation; LOCATED IN: transcription factor TFIID complex; EXPRESSED IN: 25 plant structures; EXPRESSED DURING: 15 growth stages; CONTAINS InterPro DOMAIN/s: Transcription initiation factor TFIID component TAF4 (InterPro:IPR007900), RST domain of plant C-termina…
'contig41326'	'(at5g43130 : 162.0) TBP-associated factor 4 (TAF4); FUNCTIONS IN: transcription initiation factor activity; INVOLVED IN: transcription initiation; LOCATED IN: transcription factor TFIID complex; EXPRESSED IN: 25 plant structures; EXPRESSED DURING: 15 growth stages; CONTAINS InterPro DOMAIN/s: Transcription initiation factor TFIID component TAF4 (InterPro:IPR007900), RST domain of plant C-termina…
'contig41327'	'(at5g43130 : 242.0) TBP-associated factor 4 (TAF4); FUNCTIONS IN: transcription initiation factor activity; INVOLVED IN: transcription initiation; LOCATED IN: transcription factor TFIID complex; EXPRESSED IN: 25 plant structures; EXPRESSED DURING: 15 growth stages; CONTAINS InterPro DOMAIN/s: Transcription initiation factor TFIID component TAF4 (InterPro:IPR007900), RST domain of plant C-termina…
'contig42898'	'(at1g17440 : 210.0) Encodes one of two Arabidopsis proteins with similarity to the TBP-associated factor TAF12. The gene product is an EIN3-interacting TFIID transcription factor required for proper ethylene response, including ERF1 induction. Loss of function mutants show enhanced response to ethylene. Located in nucleus and expressed throughout the plant. Required for ERF1 expression.; ENHANCE…
'contig43428'	'(loc_os01g48810.1 : 207.0) no description available & (at4g20280 : 202.0) Encodes TAF11, a putative TBP-associated factor (TBP: TATA binding protein).; TBP-associated factor 11 (TAF11); FUNCTIONS IN: RNA polymerase II transcription factor activity, transcription initiation factor activity, DNA binding; INVOLVED IN: transcription initiation from RNA polymerase II promoter, transcription; LOCATED …
'contig45012'	'(at4g20280 : 87.8) Encodes TAF11, a putative TBP-associated factor (TBP: TATA binding protein).; TBP-associated factor 11 (TAF11); FUNCTIONS IN: RNA polymerase II transcription factor activity, transcription initiation factor activity, DNA binding; INVOLVED IN: transcription initiation from RNA polymerase II promoter, transcription; LOCATED IN: nucleus; EXPRESSED IN: 23 plant structures; EXPRESS…
'contig45278'	'(loc_os10g10990.2 : 448.0) no description available & (at4g12610 : 271.0) RAP74; FUNCTIONS IN: RNA polymerase II transcription factor activity, transcription initiation factor activity, DNA binding, transcription activator activity, catalytic activity; INVOLVED IN: transcription initiation from RNA polymerase II promoter, positive regulation of transcription; LOCATED IN: nucleus; EXPRESSED IN: s…
'contig46051'	'(at4g24440 : 195.0) transcription initiation factor IIA gamma chain / TFIIA-gamma (TFIIA-S); FUNCTIONS IN: RNA polymerase II transcription factor activity; INVOLVED IN: transcription initiation from RNA polymerase II promoter; LOCATED IN: transcription factor TFIIA complex; EXPRESSED IN: 25 plant structures; EXPRESSED DURING: 15 growth stages; CONTAINS InterPro DOMAIN/s: Transcription initiation…
'contig48070'	'(at1g02680 : 163.0) TBP-associated factor 13 (TAF13); FUNCTIONS IN: RNA polymerase II transcription factor activity, DNA binding; INVOLVED IN: transcription initiation, transcription from RNA polymerase II promoter; LOCATED IN: transcription factor complex; EXPRESSED IN: 23 plant structures; EXPRESSED DURING: 13 growth stages; CONTAINS InterPro DOMAIN/s: Transcription initiation factor IID, 18kD…
'contig48336'	'(at5g43130 : 79.0) TBP-associated factor 4 (TAF4); FUNCTIONS IN: transcription initiation factor activity; INVOLVED IN: transcription initiation; LOCATED IN: transcription factor TFIID complex; EXPRESSED IN: 25 plant structures; EXPRESSED DURING: 15 growth stages; CONTAINS InterPro DOMAIN/s: Transcription initiation factor TFIID component TAF4 (InterPro:IPR007900), RST domain of plant C-terminal…
'contig48337'	'(at5g43130 : 135.0) TBP-associated factor 4 (TAF4); FUNCTIONS IN: transcription initiation factor activity; INVOLVED IN: transcription initiation; LOCATED IN: transcription factor TFIID complex; EXPRESSED IN: 25 plant structures; EXPRESSED DURING: 15 growth stages; CONTAINS InterPro DOMAIN/s: Transcription initiation factor TFIID component TAF4 (InterPro:IPR007900), RST domain of plant C-termina…
'contig48467'	'(at5g43130 : 234.0) TBP-associated factor 4 (TAF4); FUNCTIONS IN: transcription initiation factor activity; INVOLVED IN: transcription initiation; LOCATED IN: transcription factor TFIID complex; EXPRESSED IN: 25 plant structures; EXPRESSED DURING: 15 growth stages; CONTAINS InterPro DOMAIN/s: Transcription initiation factor TFIID component TAF4 (InterPro:IPR007900), RST domain of plant C-termina…
'contig48468'	'(at5g43130 : 149.0) TBP-associated factor 4 (TAF4); FUNCTIONS IN: transcription initiation factor activity; INVOLVED IN: transcription initiation; LOCATED IN: transcription factor TFIID complex; EXPRESSED IN: 25 plant structures; EXPRESSED DURING: 15 growth stages; CONTAINS InterPro DOMAIN/s: Transcription initiation factor TFIID component TAF4 (InterPro:IPR007900), RST domain of plant C-termina…
'contig48469'	'(at5g43130 : 221.0) TBP-associated factor 4 (TAF4); FUNCTIONS IN: transcription initiation factor activity; INVOLVED IN: transcription initiation; LOCATED IN: transcription factor TFIID complex; EXPRESSED IN: 25 plant structures; EXPRESSED DURING: 15 growth stages; CONTAINS InterPro DOMAIN/s: Transcription initiation factor TFIID component TAF4 (InterPro:IPR007900), RST domain of plant C-termina…
'contig48470'	'(at5g43130 : 149.0) TBP-associated factor 4 (TAF4); FUNCTIONS IN: transcription initiation factor activity; INVOLVED IN: transcription initiation; LOCATED IN: transcription factor TFIID complex; EXPRESSED IN: 25 plant structures; EXPRESSED DURING: 15 growth stages; CONTAINS InterPro DOMAIN/s: Transcription initiation factor TFIID component TAF4 (InterPro:IPR007900), RST domain of plant C-termina…
'contig48471'	'(at5g43130 : 315.0) TBP-associated factor 4 (TAF4); FUNCTIONS IN: transcription initiation factor activity; INVOLVED IN: transcription initiation; LOCATED IN: transcription factor TFIID complex; EXPRESSED IN: 25 plant structures; EXPRESSED DURING: 15 growth stages; CONTAINS InterPro DOMAIN/s: Transcription initiation factor TFIID component TAF4 (InterPro:IPR007900), RST domain of plant C-termina…
'contig50557'	'(at4g24440 : 195.0) transcription initiation factor IIA gamma chain / TFIIA-gamma (TFIIA-S); FUNCTIONS IN: RNA polymerase II transcription factor activity; INVOLVED IN: transcription initiation from RNA polymerase II promoter; LOCATED IN: transcription factor TFIIA complex; EXPRESSED IN: 25 plant structures; EXPRESSED DURING: 15 growth stages; CONTAINS InterPro DOMAIN/s: Transcription initiation…
'contig50993'	'(loc_os01g48810.1 : 199.0) no description available & (at4g20280 : 191.0) Encodes TAF11, a putative TBP-associated factor (TBP: TATA binding protein).; TBP-associated factor 11 (TAF11); FUNCTIONS IN: RNA polymerase II transcription factor activity, transcription initiation factor activity, DNA binding; INVOLVED IN: transcription initiation from RNA polymerase II promoter, transcription; LOCATED …
'contig51462'	'(p93348|tbp_tobac : 119.0) TATA-box-binding protein (TATA-box factor) (TATA-binding factor) (TATA sequence-binding protein) (TBP) (Transcription initiation factor TFIID TBP subunit) - Nicotiana tabacum (Common tobacco) & (loc_os12g39070.1 : 115.0) no description available & (at3g13445 : 107.0) TBP (TATA binding protein) associates with TAF(II)s (TBP-associated factors) to form the TFIID general …
'contig51463'	'(p93348|tbp_tobac : 119.0) TATA-box-binding protein (TATA-box factor) (TATA-binding factor) (TATA sequence-binding protein) (TBP) (Transcription initiation factor TFIID TBP subunit) - Nicotiana tabacum (Common tobacco) & (loc_os12g39070.1 : 115.0) no description available & (at3g13445 : 107.0) TBP (TATA binding protein) associates with TAF(II)s (TBP-associated factors) to form the TFIID general …
'contig51464'	'(q42808|tbp_soybn : 392.0) TATA-box-binding protein (TATA-box factor) (TATA-binding factor) (TATA sequence-binding protein) (TBP) (Transcription initiation factor TFIID TBP subunit) - Glycine max (Soybean) & (loc_os03g45410.1 : 377.0) no description available & (at1g55520 : 372.0) TATA-box binding protein. Required for basal transcription. Acts facilitating the recruitment of TFIID to the promot…
'contig51465'	'(q42808|tbp_soybn : 390.0) TATA-box-binding protein (TATA-box factor) (TATA-binding factor) (TATA sequence-binding protein) (TBP) (Transcription initiation factor TFIID TBP subunit) - Glycine max (Soybean) & (loc_os03g45410.1 : 375.0) no description available & (at1g55520 : 370.0) TATA-box binding protein. Required for basal transcription. Acts facilitating the recruitment of TFIID to the promot…
'contig51466'	'(q42808|tbp_soybn : 390.0) TATA-box-binding protein (TATA-box factor) (TATA-binding factor) (TATA sequence-binding protein) (TBP) (Transcription initiation factor TFIID TBP subunit) - Glycine max (Soybean) & (loc_os03g45410.1 : 375.0) no description available & (at1g55520 : 370.0) TATA-box binding protein. Required for basal transcription. Acts facilitating the recruitment of TFIID to the promot…
'contig128684'	'(loc_os08g25460.1 : 131.0) no description available & (at1g03280 : 121.0) Transcription factor TFIIE, alpha subunit; FUNCTIONS IN: RNA polymerase II transcription factor activity, transcription initiation factor activity; INVOLVED IN: transcription initiation from RNA polymerase II promoter; LOCATED IN: endomembrane system, transcription factor TFIIE complex; EXPRESSED IN: 24 plant structures; E…
'contig131277'	'(at4g24440 : 159.0) transcription initiation factor IIA gamma chain / TFIIA-gamma (TFIIA-S); FUNCTIONS IN: RNA polymerase II transcription factor activity; INVOLVED IN: transcription initiation from RNA polymerase II promoter; LOCATED IN: transcription factor TFIIA complex; EXPRESSED IN: 25 plant structures; EXPRESSED DURING: 15 growth stages; CONTAINS InterPro DOMAIN/s: Transcription initiation…
'contig131278'	'(at4g24440 : 195.0) transcription initiation factor IIA gamma chain / TFIIA-gamma (TFIIA-S); FUNCTIONS IN: RNA polymerase II transcription factor activity; INVOLVED IN: transcription initiation from RNA polymerase II promoter; LOCATED IN: transcription factor TFIIA complex; EXPRESSED IN: 25 plant structures; EXPRESSED DURING: 15 growth stages; CONTAINS InterPro DOMAIN/s: Transcription initiation…
'contig131279'	'(at4g24440 : 159.0) transcription initiation factor IIA gamma chain / TFIIA-gamma (TFIIA-S); FUNCTIONS IN: RNA polymerase II transcription factor activity; INVOLVED IN: transcription initiation from RNA polymerase II promoter; LOCATED IN: transcription factor TFIIA complex; EXPRESSED IN: 25 plant structures; EXPRESSED DURING: 15 growth stages; CONTAINS InterPro DOMAIN/s: Transcription initiation…
'contig132197'	'(at5g43130 : 155.0) TBP-associated factor 4 (TAF4); FUNCTIONS IN: transcription initiation factor activity; INVOLVED IN: transcription initiation; LOCATED IN: transcription factor TFIID complex; EXPRESSED IN: 25 plant structures; EXPRESSED DURING: 15 growth stages; CONTAINS InterPro DOMAIN/s: Transcription initiation factor TFIID component TAF4 (InterPro:IPR007900), RST domain of plant C-termina…
'contig133488'	'(q42808|tbp_soybn : 392.0) TATA-box-binding protein (TATA-box factor) (TATA-binding factor) (TATA sequence-binding protein) (TBP) (Transcription initiation factor TFIID TBP subunit) - Glycine max (Soybean) & (loc_os03g45410.1 : 377.0) no description available & (at1g55520 : 372.0) TATA-box binding protein. Required for basal transcription. Acts facilitating the recruitment of TFIID to the promot…
'contig137572'	'(p93348|tbp_tobac : 119.0) TATA-box-binding protein (TATA-box factor) (TATA-binding factor) (TATA sequence-binding protein) (TBP) (Transcription initiation factor TFIID TBP subunit) - Nicotiana tabacum (Common tobacco) & (loc_os12g39070.1 : 115.0) no description available & (at3g13445 : 107.0) TBP (TATA binding protein) associates with TAF(II)s (TBP-associated factors) to form the TFIID general …
'contig137621'	'(loc_os10g10990.3 : 358.0) no description available & (at4g12610 : 176.0) RAP74; FUNCTIONS IN: RNA polymerase II transcription factor activity, transcription initiation factor activity, DNA binding, transcription activator activity, catalytic activity; INVOLVED IN: transcription initiation from RNA polymerase II promoter, positive regulation of transcription; LOCATED IN: nucleus; EXPRESSED IN: s…
'contig138671'	'(at4g31720 : 197.0) Arabidopsis thaliana putative TBP-associated 15 kDa subunit protein (TAFII15); TBP-associated factor II 15 (TAFII15); FUNCTIONS IN: RNA polymerase II transcription factor activity, sequence-specific DNA binding transcription factor activity; INVOLVED IN: transcription initiation; LOCATED IN: nucleus; EXPRESSED IN: 24 plant structures; EXPRESSED DURING: 15 growth stages; CONTA…
'contig142205'	'(loc_os08g25460.1 : 276.0) no description available & (at1g03280 : 257.0) Transcription factor TFIIE, alpha subunit; FUNCTIONS IN: RNA polymerase II transcription factor activity, transcription initiation factor activity; INVOLVED IN: transcription initiation from RNA polymerase II promoter; LOCATED IN: endomembrane system, transcription factor TFIIE complex; EXPRESSED IN: 24 plant structures; E…
'contig7262'	'(loc_os05g36190.1 : 602.0) no description available & (at1g25280 : 587.0) Member of TLP family; tubby like protein 10 (TLP10); FUNCTIONS IN: phosphoric diester hydrolase activity, sequence-specific DNA binding transcription factor activity; INVOLVED IN: regulation of transcription; LOCATED IN: plasma membrane; EXPRESSED IN: 22 plant structures; EXPRESSED DURING: 13 growth stages; CONTAINS InterP…
'contig12407'	'(loc_os05g36190.1 : 636.0) no description available & (at1g25280 : 605.0) Member of TLP family; tubby like protein 10 (TLP10); FUNCTIONS IN: phosphoric diester hydrolase activity, sequence-specific DNA binding transcription factor activity; INVOLVED IN: regulation of transcription; LOCATED IN: plasma membrane; EXPRESSED IN: 22 plant structures; EXPRESSED DURING: 13 growth stages; CONTAINS InterP…
'contig15468'	'(loc_os05g36190.1 : 611.0) no description available & (at1g25280 : 592.0) Member of TLP family; tubby like protein 10 (TLP10); FUNCTIONS IN: phosphoric diester hydrolase activity, sequence-specific DNA binding transcription factor activity; INVOLVED IN: regulation of transcription; LOCATED IN: plasma membrane; EXPRESSED IN: 22 plant structures; EXPRESSED DURING: 13 growth stages; CONTAINS InterP…
'contig28199'	'(loc_os05g36190.1 : 461.0) no description available & (at1g25280 : 447.0) Member of TLP family; tubby like protein 10 (TLP10); FUNCTIONS IN: phosphoric diester hydrolase activity, sequence-specific DNA binding transcription factor activity; INVOLVED IN: regulation of transcription; LOCATED IN: plasma membrane; EXPRESSED IN: 22 plant structures; EXPRESSED DURING: 13 growth stages; CONTAINS InterP…
'contig34542'	'(loc_os05g36190.1 : 467.0) no description available & (at1g25280 : 448.0) Member of TLP family; tubby like protein 10 (TLP10); FUNCTIONS IN: phosphoric diester hydrolase activity, sequence-specific DNA binding transcription factor activity; INVOLVED IN: regulation of transcription; LOCATED IN: plasma membrane; EXPRESSED IN: 22 plant structures; EXPRESSED DURING: 13 growth stages; CONTAINS InterP…
'contig52822'	'(at1g55300 : 217.0) TBP-associated factor 7 (TAF7); FUNCTIONS IN: general RNA polymerase II transcription factor activity; INVOLVED IN: transcription initiation from RNA polymerase II promoter; LOCATED IN: transcription factor TFIID complex; EXPRESSED IN: 22 plant structures; EXPRESSED DURING: 13 growth stages; CONTAINS InterPro DOMAIN/s: TAFII55 protein, conserved region (InterPro:IPR006751); H…
'contig60556'	'(loc_os05g36190.1 : 429.0) no description available & (at1g25280 : 425.0) Member of TLP family; tubby like protein 10 (TLP10); FUNCTIONS IN: phosphoric diester hydrolase activity, sequence-specific DNA binding transcription factor activity; INVOLVED IN: regulation of transcription; LOCATED IN: plasma membrane; EXPRESSED IN: 22 plant structures; EXPRESSED DURING: 13 growth stages; CONTAINS InterP…
'contig60558'	'(loc_os05g36190.1 : 429.0) no description available & (at1g25280 : 425.0) Member of TLP family; tubby like protein 10 (TLP10); FUNCTIONS IN: phosphoric diester hydrolase activity, sequence-specific DNA binding transcription factor activity; INVOLVED IN: regulation of transcription; LOCATED IN: plasma membrane; EXPRESSED IN: 22 plant structures; EXPRESSED DURING: 13 growth stages; CONTAINS InterP…
'contig60559'	'(loc_os05g36190.1 : 429.0) no description available & (at1g25280 : 425.0) Member of TLP family; tubby like protein 10 (TLP10); FUNCTIONS IN: phosphoric diester hydrolase activity, sequence-specific DNA binding transcription factor activity; INVOLVED IN: regulation of transcription; LOCATED IN: plasma membrane; EXPRESSED IN: 22 plant structures; EXPRESSED DURING: 13 growth stages; CONTAINS InterP…
'contig116276'	'(at1g55300 : 217.0) TBP-associated factor 7 (TAF7); FUNCTIONS IN: general RNA polymerase II transcription factor activity; INVOLVED IN: transcription initiation from RNA polymerase II promoter; LOCATED IN: transcription factor TFIID complex; EXPRESSED IN: 22 plant structures; EXPRESSED DURING: 13 growth stages; CONTAINS InterPro DOMAIN/s: TAFII55 protein, conserved region (InterPro:IPR006751); H…
'contig116548'	'(loc_os05g36190.1 : 602.0) no description available & (at1g25280 : 587.0) Member of TLP family; tubby like protein 10 (TLP10); FUNCTIONS IN: phosphoric diester hydrolase activity, sequence-specific DNA binding transcription factor activity; INVOLVED IN: regulation of transcription; LOCATED IN: plasma membrane; EXPRESSED IN: 22 plant structures; EXPRESSED DURING: 13 growth stages; CONTAINS InterP…
'contig122059'	'(loc_os05g36190.1 : 195.0) no description available & (at1g25280 : 183.0) Member of TLP family; tubby like protein 10 (TLP10); FUNCTIONS IN: phosphoric diester hydrolase activity, sequence-specific DNA binding transcription factor activity; INVOLVED IN: regulation of transcription; LOCATED IN: plasma membrane; EXPRESSED IN: 22 plant structures; EXPRESSED DURING: 13 growth stages; CONTAINS InterP…
'contig124999'	'(loc_os05g36190.1 : 605.0) no description available & (at1g25280 : 589.0) Member of TLP family; tubby like protein 10 (TLP10); FUNCTIONS IN: phosphoric diester hydrolase activity, sequence-specific DNA binding transcription factor activity; INVOLVED IN: regulation of transcription; LOCATED IN: plasma membrane; EXPRESSED IN: 22 plant structures; EXPRESSED DURING: 13 growth stages; CONTAINS InterP…
'contig91514'	'(loc_os05g36190.1 : 639.0) no description available & (at1g25280 : 608.0) Member of TLP family; tubby like protein 10 (TLP10); FUNCTIONS IN: phosphoric diester hydrolase activity, sequence-specific DNA binding transcription factor activity; INVOLVED IN: regulation of transcription; LOCATED IN: plasma membrane; EXPRESSED IN: 22 plant structures; EXPRESSED DURING: 13 growth stages; CONTAINS InterP…
'contig99203'	'(at1g55300 : 214.0) TBP-associated factor 7 (TAF7); FUNCTIONS IN: general RNA polymerase II transcription factor activity; INVOLVED IN: transcription initiation from RNA polymerase II promoter; LOCATED IN: transcription factor TFIID complex; EXPRESSED IN: 22 plant structures; EXPRESSED DURING: 13 growth stages; CONTAINS InterPro DOMAIN/s: TAFII55 protein, conserved region (InterPro:IPR006751); H…
'contig99204'	'(at1g55300 : 214.0) TBP-associated factor 7 (TAF7); FUNCTIONS IN: general RNA polymerase II transcription factor activity; INVOLVED IN: transcription initiation from RNA polymerase II promoter; LOCATED IN: transcription factor TFIID complex; EXPRESSED IN: 22 plant structures; EXPRESSED DURING: 13 growth stages; CONTAINS InterPro DOMAIN/s: TAFII55 protein, conserved region (InterPro:IPR006751); H…
'contig76025'	'(loc_os05g36190.1 : 472.0) no description available & (at1g25280 : 453.0) Member of TLP family; tubby like protein 10 (TLP10); FUNCTIONS IN: phosphoric diester hydrolase activity, sequence-specific DNA binding transcription factor activity; INVOLVED IN: regulation of transcription; LOCATED IN: plasma membrane; EXPRESSED IN: 22 plant structures; EXPRESSED DURING: 13 growth stages; CONTAINS InterP…
'contig76026'	'(loc_os05g36190.1 : 325.0) no description available & (at1g25280 : 320.0) Member of TLP family; tubby like protein 10 (TLP10); FUNCTIONS IN: phosphoric diester hydrolase activity, sequence-specific DNA binding transcription factor activity; INVOLVED IN: regulation of transcription; LOCATED IN: plasma membrane; EXPRESSED IN: 22 plant structures; EXPRESSED DURING: 13 growth stages; CONTAINS InterP…
'contig78178'	'(loc_os05g36190.1 : 472.0) no description available & (at1g25280 : 453.0) Member of TLP family; tubby like protein 10 (TLP10); FUNCTIONS IN: phosphoric diester hydrolase activity, sequence-specific DNA binding transcription factor activity; INVOLVED IN: regulation of transcription; LOCATED IN: plasma membrane; EXPRESSED IN: 22 plant structures; EXPRESSED DURING: 13 growth stages; CONTAINS InterP…
'contig80787'	'(at1g55300 : 217.0) TBP-associated factor 7 (TAF7); FUNCTIONS IN: general RNA polymerase II transcription factor activity; INVOLVED IN: transcription initiation from RNA polymerase II promoter; LOCATED IN: transcription factor TFIID complex; EXPRESSED IN: 22 plant structures; EXPRESSED DURING: 13 growth stages; CONTAINS InterPro DOMAIN/s: TAFII55 protein, conserved region (InterPro:IPR006751); H…
'contig162795'	'(loc_os05g36190.1 : 602.0) no description available & (at1g25280 : 587.0) Member of TLP family; tubby like protein 10 (TLP10); FUNCTIONS IN: phosphoric diester hydrolase activity, sequence-specific DNA binding transcription factor activity; INVOLVED IN: regulation of transcription; LOCATED IN: plasma membrane; EXPRESSED IN: 22 plant structures; EXPRESSED DURING: 13 growth stages; CONTAINS InterP…
'contig164075'	'(loc_os05g36190.1 : 404.0) no description available & (at1g25280 : 382.0) Member of TLP family; tubby like protein 10 (TLP10); FUNCTIONS IN: phosphoric diester hydrolase activity, sequence-specific DNA binding transcription factor activity; INVOLVED IN: regulation of transcription; LOCATED IN: plasma membrane; EXPRESSED IN: 22 plant structures; EXPRESSED DURING: 13 growth stages; CONTAINS InterP…
'contig48001'	'(loc_os05g36190.1 : 379.0) no description available & (at1g25280 : 367.0) Member of TLP family; tubby like protein 10 (TLP10); FUNCTIONS IN: phosphoric diester hydrolase activity, sequence-specific DNA binding transcription factor activity; INVOLVED IN: regulation of transcription; LOCATED IN: plasma membrane; EXPRESSED IN: 22 plant structures; EXPRESSED DURING: 13 growth stages; CONTAINS InterP…
'contig129336'	'(loc_os05g36190.1 : 457.0) no description available & (at1g25280 : 442.0) Member of TLP family; tubby like protein 10 (TLP10); FUNCTIONS IN: phosphoric diester hydrolase activity, sequence-specific DNA binding transcription factor activity; INVOLVED IN: regulation of transcription; LOCATED IN: plasma membrane; EXPRESSED IN: 22 plant structures; EXPRESSED DURING: 13 growth stages; CONTAINS InterP…
'contig129337'	'(loc_os05g36190.1 : 195.0) no description available & (at1g25280 : 183.0) Member of TLP family; tubby like protein 10 (TLP10); FUNCTIONS IN: phosphoric diester hydrolase activity, sequence-specific DNA binding transcription factor activity; INVOLVED IN: regulation of transcription; LOCATED IN: plasma membrane; EXPRESSED IN: 22 plant structures; EXPRESSED DURING: 13 growth stages; CONTAINS InterP…
'contig129339'	'(loc_os05g36190.1 : 457.0) no description available & (at1g25280 : 442.0) Member of TLP family; tubby like protein 10 (TLP10); FUNCTIONS IN: phosphoric diester hydrolase activity, sequence-specific DNA binding transcription factor activity; INVOLVED IN: regulation of transcription; LOCATED IN: plasma membrane; EXPRESSED IN: 22 plant structures; EXPRESSED DURING: 13 growth stages; CONTAINS InterP…
'contig129340'	'(loc_os05g36190.1 : 491.0) no description available & (at1g25280 : 473.0) Member of TLP family; tubby like protein 10 (TLP10); FUNCTIONS IN: phosphoric diester hydrolase activity, sequence-specific DNA binding transcription factor activity; INVOLVED IN: regulation of transcription; LOCATED IN: plasma membrane; EXPRESSED IN: 22 plant structures; EXPRESSED DURING: 13 growth stages; CONTAINS InterP…
'contig129341'	'(loc_os05g36190.1 : 195.0) no description available & (at1g25280 : 183.0) Member of TLP family; tubby like protein 10 (TLP10); FUNCTIONS IN: phosphoric diester hydrolase activity, sequence-specific DNA binding transcription factor activity; INVOLVED IN: regulation of transcription; LOCATED IN: plasma membrane; EXPRESSED IN: 22 plant structures; EXPRESSED DURING: 13 growth stages; CONTAINS InterP…
'contig131772'	'(loc_os05g36190.1 : 404.0) no description available & (at1g25280 : 382.0) Member of TLP family; tubby like protein 10 (TLP10); FUNCTIONS IN: phosphoric diester hydrolase activity, sequence-specific DNA binding transcription factor activity; INVOLVED IN: regulation of transcription; LOCATED IN: plasma membrane; EXPRESSED IN: 22 plant structures; EXPRESSED DURING: 13 growth stages; CONTAINS InterP…
'contig136296'	'(loc_os02g47640.1 : 232.0) no description available & (at1g47270 : 201.0) Member of TLP family; tubby like protein 6 (TLP6); FUNCTIONS IN: phosphoric diester hydrolase activity, sequence-specific DNA binding transcription factor activity; INVOLVED IN: regulation of transcription; LOCATED IN: cellular_component unknown; EXPRESSED IN: 24 plant structures; EXPRESSED DURING: 15 growth stages; CONTAI…
'contig136567'	'(at1g55300 : 202.0) TBP-associated factor 7 (TAF7); FUNCTIONS IN: general RNA polymerase II transcription factor activity; INVOLVED IN: transcription initiation from RNA polymerase II promoter; LOCATED IN: transcription factor TFIID complex; EXPRESSED IN: 22 plant structures; EXPRESSED DURING: 13 growth stages; CONTAINS InterPro DOMAIN/s: TAFII55 protein, conserved region (InterPro:IPR006751); H…
'contig137014'	'(loc_os05g36190.1 : 601.0) no description available & (at1g25280 : 574.0) Member of TLP family; tubby like protein 10 (TLP10); FUNCTIONS IN: phosphoric diester hydrolase activity, sequence-specific DNA binding transcription factor activity; INVOLVED IN: regulation of transcription; LOCATED IN: plasma membrane; EXPRESSED IN: 22 plant structures; EXPRESSED DURING: 13 growth stages; CONTAINS InterP…
'contig15684'	'(at3g26790 : 247.0) Transcriptional factor with high similarity to the B3 region of the VP1/ABI3-like proteins. Full length FUS3 protein binds to the highly conserved RY motif [DNA motif CATGCA(TG)], present in many seed-specific promoters, and the B3 domains of this transcription factor is necessary for the specific interaction with the RY element. Transcriptional activity of FUS3 requires the …
'contig115539'	'(at3g26790 : 246.0) Transcriptional factor with high similarity to the B3 region of the VP1/ABI3-like proteins. Full length FUS3 protein binds to the highly conserved RY motif [DNA motif CATGCA(TG)], present in many seed-specific promoters, and the B3 domains of this transcription factor is necessary for the specific interaction with the RY element. Transcriptional activity of FUS3 requires the …
'contig121824'	'(at4g21550 : 162.0) VP1/ABI3-like 3 (VAL3); FUNCTIONS IN: sequence-specific DNA binding transcription factor activity; INVOLVED IN: regulation of transcription, DNA-dependent; EXPRESSED IN: 9 plant structures; EXPRESSED DURING: 6 growth stages; CONTAINS InterPro DOMAIN/s: Transcriptional factor B3 (InterPro:IPR003340); BEST Arabidopsis thaliana protein match is: high-level expression of sugar-in…
'contig102167'	'(at4g21550 : 78.2) VP1/ABI3-like 3 (VAL3); FUNCTIONS IN: sequence-specific DNA binding transcription factor activity; INVOLVED IN: regulation of transcription, DNA-dependent; EXPRESSED IN: 9 plant structures; EXPRESSED DURING: 6 growth stages; CONTAINS InterPro DOMAIN/s: Transcriptional factor B3 (InterPro:IPR003340); BEST Arabidopsis thaliana protein match is: high-level expression of sugar-ind…
'contig82804'	'(loc_os07g37610.1 : 143.0) no description available & (at4g21550 : 138.0) VP1/ABI3-like 3 (VAL3); FUNCTIONS IN: sequence-specific DNA binding transcription factor activity; INVOLVED IN: regulation of transcription, DNA-dependent; EXPRESSED IN: 9 plant structures; EXPRESSED DURING: 6 growth stages; CONTAINS InterPro DOMAIN/s: Transcriptional factor B3 (InterPro:IPR003340); BEST Arabidopsis thalia…
'contig37669'	'(at3g26790 : 248.0) Transcriptional factor with high similarity to the B3 region of the VP1/ABI3-like proteins. Full length FUS3 protein binds to the highly conserved RY motif [DNA motif CATGCA(TG)], present in many seed-specific promoters, and the B3 domains of this transcription factor is necessary for the specific interaction with the RY element. Transcriptional activity of FUS3 requires the …
'contig1928'	'(at1g08465 : 195.0) Member of the YABBY family of Arabidopsis proteins involved in the abaxial cell fate specification in lateral organs; YABBY2 (YAB2); CONTAINS InterPro DOMAIN/s: High mobility group, superfamily (InterPro:IPR009071), YABBY protein (InterPro:IPR006780); BEST Arabidopsis thaliana protein match is: plant-specific transcription factor YABBY family protein (TAIR:AT2G26580.2); Has 4…
'contig3211'	'(at2g26580 : 234.0) YABBY5 (YAB5); CONTAINS InterPro DOMAIN/s: High mobility group, superfamily (InterPro:IPR009071), YABBY protein (InterPro:IPR006780); BEST Arabidopsis thaliana protein match is: Plant-specific transcription factor YABBY family protein (TAIR:AT1G08465.1); Has 458 Blast hits to 449 proteins in 126 species: Archae - 0; Bacteria - 0; Metazoa - 0; Fungi - 4; Plants - 444; Viruses …
'contig13482'	'(at2g26580 : 233.0) YABBY5 (YAB5); CONTAINS InterPro DOMAIN/s: High mobility group, superfamily (InterPro:IPR009071), YABBY protein (InterPro:IPR006780); BEST Arabidopsis thaliana protein match is: Plant-specific transcription factor YABBY family protein (TAIR:AT1G08465.1); Has 458 Blast hits to 449 proteins in 126 species: Archae - 0; Bacteria - 0; Metazoa - 0; Fungi - 4; Plants - 444; Viruses …
'contig117432'	'(at1g08465 : 197.0) Member of the YABBY family of Arabidopsis proteins involved in the abaxial cell fate specification in lateral organs; YABBY2 (YAB2); CONTAINS InterPro DOMAIN/s: High mobility group, superfamily (InterPro:IPR009071), YABBY protein (InterPro:IPR006780); BEST Arabidopsis thaliana protein match is: plant-specific transcription factor YABBY family protein (TAIR:AT2G26580.2); Has 4…
'contig102453'	'(at1g08465 : 82.0) Member of the YABBY family of Arabidopsis proteins involved in the abaxial cell fate specification in lateral organs; YABBY2 (YAB2); CONTAINS InterPro DOMAIN/s: High mobility group, superfamily (InterPro:IPR009071), YABBY protein (InterPro:IPR006780); BEST Arabidopsis thaliana protein match is: plant-specific transcription factor YABBY family protein (TAIR:AT2G26580.2); Has 44…
'contig105761'	'(at1g08465 : 197.0) Member of the YABBY family of Arabidopsis proteins involved in the abaxial cell fate specification in lateral organs; YABBY2 (YAB2); CONTAINS InterPro DOMAIN/s: High mobility group, superfamily (InterPro:IPR009071), YABBY protein (InterPro:IPR006780); BEST Arabidopsis thaliana protein match is: plant-specific transcription factor YABBY family protein (TAIR:AT2G26580.2); Has 4…
'contig75984'	'(at1g08465 : 205.0) Member of the YABBY family of Arabidopsis proteins involved in the abaxial cell fate specification in lateral organs; YABBY2 (YAB2); CONTAINS InterPro DOMAIN/s: High mobility group, superfamily (InterPro:IPR009071), YABBY protein (InterPro:IPR006780); BEST Arabidopsis thaliana protein match is: plant-specific transcription factor YABBY family protein (TAIR:AT2G26580.2); Has 4…
'contig84171'	'(at1g08465 : 187.0) Member of the YABBY family of Arabidopsis proteins involved in the abaxial cell fate specification in lateral organs; YABBY2 (YAB2); CONTAINS InterPro DOMAIN/s: High mobility group, superfamily (InterPro:IPR009071), YABBY protein (InterPro:IPR006780); BEST Arabidopsis thaliana protein match is: plant-specific transcription factor YABBY family protein (TAIR:AT2G26580.2); Has 4…
'contig84712'	'(at2g26580 : 234.0) YABBY5 (YAB5); CONTAINS InterPro DOMAIN/s: High mobility group, superfamily (InterPro:IPR009071), YABBY protein (InterPro:IPR006780); BEST Arabidopsis thaliana protein match is: Plant-specific transcription factor YABBY family protein (TAIR:AT1G08465.1); Has 458 Blast hits to 449 proteins in 126 species: Archae - 0; Bacteria - 0; Metazoa - 0; Fungi - 4; Plants - 444; Viruses …
'contig88856'	'(at1g08465 : 205.0) Member of the YABBY family of Arabidopsis proteins involved in the abaxial cell fate specification in lateral organs; YABBY2 (YAB2); CONTAINS InterPro DOMAIN/s: High mobility group, superfamily (InterPro:IPR009071), YABBY protein (InterPro:IPR006780); BEST Arabidopsis thaliana protein match is: plant-specific transcription factor YABBY family protein (TAIR:AT2G26580.2); Has 4…
'contig152625'	'(at2g26580 : 86.3) YABBY5 (YAB5); CONTAINS InterPro DOMAIN/s: High mobility group, superfamily (InterPro:IPR009071), YABBY protein (InterPro:IPR006780); BEST Arabidopsis thaliana protein match is: Plant-specific transcription factor YABBY family protein (TAIR:AT1G08465.1); Has 458 Blast hits to 449 proteins in 126 species: Archae - 0; Bacteria - 0; Metazoa - 0; Fungi - 4; Plants - 444; Viruses -…
'contig39872'	'(at1g23420 : 81.3) Essential for formation and asymmetric growth of the ovule outer integument. Member of the YABBY protein family of putative transcription factors that contain apparent Cys(2)-Cys(2) zinc-finger domains and regions of similarity to the high mobility group (HMG) transcription factors. INO may be required for polarity determination in the central part of the ovule.; INNER NO OUTE…
'contig44570'	'(loc_os12g42610.2 : 94.4) no description available & (at1g08465 : 88.2) Member of the YABBY family of Arabidopsis proteins involved in the abaxial cell fate specification in lateral organs; YABBY2 (YAB2); CONTAINS InterPro DOMAIN/s: High mobility group, superfamily (InterPro:IPR009071), YABBY protein (InterPro:IPR006780); BEST Arabidopsis thaliana protein match is: plant-specific transcription f…
'contig262'	(at2g01940 : 117.0) May be involved in an early event in shoot gravitropism such as gravity perception and/or a signaling process subsequent to amyloplast sedimentation as a putative transcription factor in gravity-perceptive cells.; SHOOT GRAVITROPISM 5 (SGR5); CONTAINS InterPro DOMAIN/s: Zinc finger, C2H2-like (InterPro:IPR015880), Zinc finger, C2H2-type (InterPro:IPR007087); BEST Arabidopsis t…
'contig470'	(at2g02070 : 290.0) indeterminate(ID)-domain 5 (IDD5); FUNCTIONS IN: sequence-specific DNA binding transcription factor activity, zinc ion binding, nucleic acid binding; INVOLVED IN: regulation of transcription; LOCATED IN: intracellular, chloroplast; EXPRESSED IN: 22 plant structures; EXPRESSED DURING: 13 growth stages; CONTAINS InterPro DOMAIN/s: Zinc finger, C2H2-like (InterPro:IPR015880), Zin…
'contig1266'	'(at5g66730 : 304.0) C2H2-like zinc finger protein; FUNCTIONS IN: sequence-specific DNA binding transcription factor activity, zinc ion binding, nucleic acid binding; INVOLVED IN: regulation of transcription; LOCATED IN: intracellular; EXPRESSED IN: 22 plant structures; EXPRESSED DURING: 13 growth stages; CONTAINS InterPro DOMAIN/s: Zinc finger, C2H2-like (InterPro:IPR015880), Zinc finger, C2H2-t…
'contig1342'	'(at2g37430 : 139.0) C2H2 and C2HC zinc fingers superfamily protein; FUNCTIONS IN: sequence-specific DNA binding transcription factor activity, zinc ion binding, nucleic acid binding; INVOLVED IN: response to chitin, regulation of transcription; LOCATED IN: intracellular; EXPRESSED IN: cotyledon, root, petiole; CONTAINS InterPro DOMAIN/s: Zinc finger, C2H2-like (InterPro:IPR015880), Zinc finger, …
'contig1404'	'(at5g52010 : 441.0) C2H2-like zinc finger protein; FUNCTIONS IN: sequence-specific DNA binding transcription factor activity, zinc ion binding, nucleic acid binding; INVOLVED IN: regulation of transcription; LOCATED IN: intracellular, chloroplast; EXPRESSED IN: 21 plant structures; EXPRESSED DURING: 13 growth stages; CONTAINS InterPro DOMAIN/s: Zinc finger, C2H2-like (InterPro:IPR015880), Zinc f…
'contig2982'	'(at3g13810 : 323.0) indeterminate(ID)-domain 11 (IDD11); FUNCTIONS IN: sequence-specific DNA binding transcription factor activity, zinc ion binding, nucleic acid binding; INVOLVED IN: regulation of transcription; LOCATED IN: intracellular; EXPRESSED IN: 20 plant structures; EXPRESSED DURING: 9 growth stages; CONTAINS InterPro DOMAIN/s: Zinc finger, C2H2-like (InterPro:IPR015880), Zinc finger, C…
'contig3107'	'(loc_os03g10140.1 : 332.0) no description available & (at1g03840 : 331.0) MGP is a nuclear-localized putative transcription factor with three zinc finger domains. MGP can interact with three proteins implicated in root patterning: SCR, SHR, and JKD in Y2H assays, and these interactions depend on the first zinc finger in MGP. MGP appears to be a direct transcriptional target of SHR and SCR, based…
'contig3946'	'(loc_os01g09850.3 : 303.0) no description available & (at3g45260 : 299.0) C2H2-like zinc finger protein; FUNCTIONS IN: sequence-specific DNA binding transcription factor activity, zinc ion binding, nucleic acid binding; INVOLVED IN: regulation of transcription; LOCATED IN: intracellular; EXPRESSED IN: 13 plant structures; EXPRESSED DURING: 9 growth stages; CONTAINS InterPro DOMAIN/s: Zinc finger…
'contig3975'	'(loc_os01g14010.1 : 141.0) no description available & (at1g03840 : 139.0) MGP is a nuclear-localized putative transcription factor with three zinc finger domains. MGP can interact with three proteins implicated in root patterning: SCR, SHR, and JKD in Y2H assays, and these interactions depend on the first zinc finger in MGP. MGP appears to be a direct transcriptional target of SHR and SCR, based…
'contig3976'	'(at5g44160 : 70.5) nutcracker (NUC); FUNCTIONS IN: sequence-specific DNA binding transcription factor activity, zinc ion binding, nucleic acid binding; INVOLVED IN: regulation of transcription; LOCATED IN: intracellular; EXPRESSED IN: primary root apical meristem, stem vascular system, embryo, root, embryonic root; CONTAINS InterPro DOMAIN/s: Zinc finger, C2H2-like (InterPro:IPR015880), Zinc fin…
'contig4060'	'(at3g45260 : 179.0) C2H2-like zinc finger protein; FUNCTIONS IN: sequence-specific DNA binding transcription factor activity, zinc ion binding, nucleic acid binding; INVOLVED IN: regulation of transcription; LOCATED IN: intracellular; EXPRESSED IN: 13 plant structures; EXPRESSED DURING: 9 growth stages; CONTAINS InterPro DOMAIN/s: Zinc finger, C2H2-like (InterPro:IPR015880), Zinc finger, C2H2-ty…
'contig4324'	'(at2g28710 : 109.0) C2H2-type zinc finger family protein; FUNCTIONS IN: sequence-specific DNA binding transcription factor activity, zinc ion binding, nucleic acid binding; INVOLVED IN: regulation of transcription; LOCATED IN: intracellular; EXPRESSED IN: 8 plant structures; EXPRESSED DURING: 4 anthesis; CONTAINS InterPro DOMAIN/s: Zinc finger, C2H2-like (InterPro:IPR015880), Zinc finger, C2H2-t…
'contig4668'	'(at2g23740 : 249.0) nucleic acid binding;sequence-specific DNA binding transcription factors;zinc ion binding; FUNCTIONS IN: sequence-specific DNA binding transcription factor activity, zinc ion binding, nucleic acid binding; INVOLVED IN: chromatin modification; LOCATED IN: intracellular, nucleus; EXPRESSED IN: 22 plant structures; EXPRESSED DURING: 13 growth stages; CONTAINS InterPro DOMAIN/s: …
'contig5263'	'(at5g52010 : 419.0) C2H2-like zinc finger protein; FUNCTIONS IN: sequence-specific DNA binding transcription factor activity, zinc ion binding, nucleic acid binding; INVOLVED IN: regulation of transcription; LOCATED IN: intracellular, chloroplast; EXPRESSED IN: 21 plant structures; EXPRESSED DURING: 13 growth stages; CONTAINS InterPro DOMAIN/s: Zinc finger, C2H2-like (InterPro:IPR015880), Zinc f…
'contig5378'	'(at1g03840 : 239.0) MGP is a nuclear-localized putative transcription factor with three zinc finger domains. MGP can interact with three proteins implicated in root patterning: SCR, SHR, and JKD in Y2H assays, and these interactions depend on the first zinc finger in MGP. MGP appears to be a direct transcriptional target of SHR and SCR, based on promoter binding assays, though it is not expresse…
'contig6878'	'(loc_os06g48530.1 : 571.0) no description available & (at2g27100 : 560.0) Identified as a leaf form mutant by Redei having serrated leaves. Further analysis of the single loss of function allele indicated pleiotropic effects extending to many aspects of shoot development such as taller meristems, alterations in phase transition, phyllotaxy and branching. Encodes a single zinc finger containing p…
'contig7234'	'(at3g45260 : 296.0) C2H2-like zinc finger protein; FUNCTIONS IN: sequence-specific DNA binding transcription factor activity, zinc ion binding, nucleic acid binding; INVOLVED IN: regulation of transcription; LOCATED IN: intracellular; EXPRESSED IN: 13 plant structures; EXPRESSED DURING: 9 growth stages; CONTAINS InterPro DOMAIN/s: Zinc finger, C2H2-like (InterPro:IPR015880), Zinc finger, C2H2-ty…
'contig7288'	'(at1g55110 : 139.0) indeterminate(ID)-domain 7 (IDD7); FUNCTIONS IN: sequence-specific DNA binding transcription factor activity, zinc ion binding, nucleic acid binding; INVOLVED IN: regulation of transcription; LOCATED IN: intracellular; EXPRESSED IN: 22 plant structures; EXPRESSED DURING: 13 growth stages; CONTAINS InterPro DOMAIN/s: Zinc finger, C2H2-like (InterPro:IPR015880), Zinc finger, C2…
'contig7512'	'(at2g02070 : 323.0) indeterminate(ID)-domain 5 (IDD5); FUNCTIONS IN: sequence-specific DNA binding transcription factor activity, zinc ion binding, nucleic acid binding; INVOLVED IN: regulation of transcription; LOCATED IN: intracellular, chloroplast; EXPRESSED IN: 22 plant structures; EXPRESSED DURING: 13 growth stages; CONTAINS InterPro DOMAIN/s: Zinc finger, C2H2-like (InterPro:IPR015880), Zi…
'contig9787'	'(loc_os08g44050.4 : 350.0) no description available & (at2g02070 : 330.0) indeterminate(ID)-domain 5 (IDD5); FUNCTIONS IN: sequence-specific DNA binding transcription factor activity, zinc ion binding, nucleic acid binding; INVOLVED IN: regulation of transcription; LOCATED IN: intracellular, chloroplast; EXPRESSED IN: 22 plant structures; EXPRESSED DURING: 13 growth stages; CONTAINS InterPro DOM…
'contig10411'	'(at3g45260 : 229.0) C2H2-like zinc finger protein; FUNCTIONS IN: sequence-specific DNA binding transcription factor activity, zinc ion binding, nucleic acid binding; INVOLVED IN: regulation of transcription; LOCATED IN: intracellular; EXPRESSED IN: 13 plant structures; EXPRESSED DURING: 9 growth stages; CONTAINS InterPro DOMAIN/s: Zinc finger, C2H2-like (InterPro:IPR015880), Zinc finger, C2H2-ty…
'contig10412'	'(at3g45260 : 252.0) C2H2-like zinc finger protein; FUNCTIONS IN: sequence-specific DNA binding transcription factor activity, zinc ion binding, nucleic acid binding; INVOLVED IN: regulation of transcription; LOCATED IN: intracellular; EXPRESSED IN: 13 plant structures; EXPRESSED DURING: 9 growth stages; CONTAINS InterPro DOMAIN/s: Zinc finger, C2H2-like (InterPro:IPR015880), Zinc finger, C2H2-ty…
'contig10413'	'(at3g45260 : 253.0) C2H2-like zinc finger protein; FUNCTIONS IN: sequence-specific DNA binding transcription factor activity, zinc ion binding, nucleic acid binding; INVOLVED IN: regulation of transcription; LOCATED IN: intracellular; EXPRESSED IN: 13 plant structures; EXPRESSED DURING: 9 growth stages; CONTAINS InterPro DOMAIN/s: Zinc finger, C2H2-like (InterPro:IPR015880), Zinc finger, C2H2-ty…
'contig10803'	'(at2g01940 : 315.0) May be involved in an early event in shoot gravitropism such as gravity perception and/or a signaling process subsequent to amyloplast sedimentation as a putative transcription factor in gravity-perceptive cells.; SHOOT GRAVITROPISM 5 (SGR5); CONTAINS InterPro DOMAIN/s: Zinc finger, C2H2-like (InterPro:IPR015880), Zinc finger, C2H2-type (InterPro:IPR007087); BEST Arabidopsis …
'contig11909'	'(at2g23740 : 142.0) nucleic acid binding;sequence-specific DNA binding transcription factors;zinc ion binding; FUNCTIONS IN: sequence-specific DNA binding transcription factor activity, zinc ion binding, nucleic acid binding; INVOLVED IN: chromatin modification; LOCATED IN: intracellular, nucleus; EXPRESSED IN: 22 plant structures; EXPRESSED DURING: 13 growth stages; CONTAINS InterPro DOMAIN/s: …
'contig13030'	'(at5g54630 : 363.0) zinc finger protein-related; FUNCTIONS IN: sequence-specific DNA binding transcription factor activity; INVOLVED IN: regulation of transcription; LOCATED IN: intracellular; EXPRESSED IN: 21 plant structures; EXPRESSED DURING: 13 growth stages; CONTAINS InterPro DOMAIN/s: Zinc finger, C2H2-like (InterPro:IPR015880), Zinc finger, C2H2-type (InterPro:IPR007087); BEST Arabidopsis…
'contig13105'	'(at2g02070 : 262.0) indeterminate(ID)-domain 5 (IDD5); FUNCTIONS IN: sequence-specific DNA binding transcription factor activity, zinc ion binding, nucleic acid binding; INVOLVED IN: regulation of transcription; LOCATED IN: intracellular, chloroplast; EXPRESSED IN: 22 plant structures; EXPRESSED DURING: 13 growth stages; CONTAINS InterPro DOMAIN/s: Zinc finger, C2H2-like (InterPro:IPR015880), Zi…
'contig15122'	'(at5g03150 : 122.0) JKD is a nuclear-localized putative transcription factor with three zinc finger domains. jkd mutants show a number of root patterning defects including ectopic periclinal divisions in the cortex, increased cell numbers in the cortical and epidermal layers, a disrupted QC marker expression pattern, and disorganized QC and columella cells. jkd mutants also have a reduced number…
'contig15258'	'(at3g60580 : 117.0) C2H2-like zinc finger protein; FUNCTIONS IN: sequence-specific DNA binding transcription factor activity, zinc ion binding, nucleic acid binding; INVOLVED IN: regulation of transcription; LOCATED IN: intracellular; EXPRESSED IN: 7 plant structures; EXPRESSED DURING: M germinated pollen stage, 4 anthesis, petal differentiation and expansion stage; CONTAINS InterPro DOMAIN/s: Z…
'contig15579'	'(at1g66140 : 145.0) Encodes a zinc finger protein containing only a single zinc finger.; zinc finger protein 4 (ZFP4); FUNCTIONS IN: sequence-specific DNA binding transcription factor activity, zinc ion binding, nucleic acid binding; INVOLVED IN: regulation of transcription; LOCATED IN: intracellular; EXPRESSED IN: 14 plant structures; EXPRESSED DURING: 8 growth stages; CONTAINS InterPro DOMAIN/…
'contig15820'	'(at3g13810 : 335.0) indeterminate(ID)-domain 11 (IDD11); FUNCTIONS IN: sequence-specific DNA binding transcription factor activity, zinc ion binding, nucleic acid binding; INVOLVED IN: regulation of transcription; LOCATED IN: intracellular; EXPRESSED IN: 20 plant structures; EXPRESSED DURING: 9 growth stages; CONTAINS InterPro DOMAIN/s: Zinc finger, C2H2-like (InterPro:IPR015880), Zinc finger, C…
'contig15961'	'(at2g01940 : 331.0) May be involved in an early event in shoot gravitropism such as gravity perception and/or a signaling process subsequent to amyloplast sedimentation as a putative transcription factor in gravity-perceptive cells.; SHOOT GRAVITROPISM 5 (SGR5); CONTAINS InterPro DOMAIN/s: Zinc finger, C2H2-like (InterPro:IPR015880), Zinc finger, C2H2-type (InterPro:IPR007087); BEST Arabidopsis …
'contig16139'	'(loc_os03g10140.1 : 134.0) no description available & (at1g55110 : 133.0) indeterminate(ID)-domain 7 (IDD7); FUNCTIONS IN: sequence-specific DNA binding transcription factor activity, zinc ion binding, nucleic acid binding; INVOLVED IN: regulation of transcription; LOCATED IN: intracellular; EXPRESSED IN: 22 plant structures; EXPRESSED DURING: 13 growth stages; CONTAINS InterPro DOMAIN/s: Zinc f…
'contig16480'	'(loc_os06g49490.1 : 169.0) no description available & (at3g02790 : 163.0) zinc finger (C2H2 type) family protein; FUNCTIONS IN: sequence-specific DNA binding transcription factor activity; INVOLVED IN: regulation of transcription; LOCATED IN: intracellular; EXPRESSED IN: 22 plant structures; EXPRESSED DURING: 14 growth stages; CONTAINS InterPro DOMAIN/s: Zinc finger, C2H2-like (InterPro:IPR01588…
'contig16837'	'(at1g30970 : 215.0) Encodes SUF4 (SUPPRESSOR of FRI 4), a putative zinc-finger-containing transcription factor that is required for delayed flowering in winter-annual Arabidopsis. suf4 mutations strongly suppress the late-flowering phenotype of FRI (FRIGIDA) mutants. suf4 mutants also show reduced H3K4 trimethylation at FLC (FLOWERING LOCUS C), a floral inhibitor. SUF4 may act to specifically re…
'contig16838'	'(at1g30970 : 215.0) Encodes SUF4 (SUPPRESSOR of FRI 4), a putative zinc-finger-containing transcription factor that is required for delayed flowering in winter-annual Arabidopsis. suf4 mutations strongly suppress the late-flowering phenotype of FRI (FRIGIDA) mutants. suf4 mutants also show reduced H3K4 trimethylation at FLC (FLOWERING LOCUS C), a floral inhibitor. SUF4 may act to specifically re…
'contig17249'	'(loc_os04g59380.1 : 302.0) no description available & (at1g75710 : 298.0) C2H2-like zinc finger protein; FUNCTIONS IN: sequence-specific DNA binding transcription factor activity, zinc ion binding, nucleic acid binding; LOCATED IN: intracellular; EXPRESSED IN: 22 plant structures; EXPRESSED DURING: 13 growth stages; CONTAINS InterPro DOMAIN/s: Zinc finger, C2H2-like (InterPro:IPR015880), Zinc fi…
'contig17481'	'(at1g75710 : 425.0) C2H2-like zinc finger protein; FUNCTIONS IN: sequence-specific DNA binding transcription factor activity, zinc ion binding, nucleic acid binding; LOCATED IN: intracellular; EXPRESSED IN: 22 plant structures; EXPRESSED DURING: 13 growth stages; CONTAINS InterPro DOMAIN/s: Zinc finger, C2H2-like (InterPro:IPR015880), Zinc finger, C2H2-type (InterPro:IPR007087); BEST Arabidopsis…
'contig17520'	'(at1g66140 : 164.0) Encodes a zinc finger protein containing only a single zinc finger.; zinc finger protein 4 (ZFP4); FUNCTIONS IN: sequence-specific DNA binding transcription factor activity, zinc ion binding, nucleic acid binding; INVOLVED IN: regulation of transcription; LOCATED IN: intracellular; EXPRESSED IN: 14 plant structures; EXPRESSED DURING: 8 growth stages; CONTAINS InterPro DOMAIN/…
'contig17521'	'(at1g66140 : 164.0) Encodes a zinc finger protein containing only a single zinc finger.; zinc finger protein 4 (ZFP4); FUNCTIONS IN: sequence-specific DNA binding transcription factor activity, zinc ion binding, nucleic acid binding; INVOLVED IN: regulation of transcription; LOCATED IN: intracellular; EXPRESSED IN: 14 plant structures; EXPRESSED DURING: 8 growth stages; CONTAINS InterPro DOMAIN/…
'contig17579'	'(at5g66730 : 325.0) C2H2-like zinc finger protein; FUNCTIONS IN: sequence-specific DNA binding transcription factor activity, zinc ion binding, nucleic acid binding; INVOLVED IN: regulation of transcription; LOCATED IN: intracellular; EXPRESSED IN: 22 plant structures; EXPRESSED DURING: 13 growth stages; CONTAINS InterPro DOMAIN/s: Zinc finger, C2H2-like (InterPro:IPR015880), Zinc finger, C2H2-t…
'contig18112'	'(at5g52010 : 437.0) C2H2-like zinc finger protein; FUNCTIONS IN: sequence-specific DNA binding transcription factor activity, zinc ion binding, nucleic acid binding; INVOLVED IN: regulation of transcription; LOCATED IN: intracellular, chloroplast; EXPRESSED IN: 21 plant structures; EXPRESSED DURING: 13 growth stages; CONTAINS InterPro DOMAIN/s: Zinc finger, C2H2-like (InterPro:IPR015880), Zinc f…
'contig19228'	'(at3g60580 : 70.9) C2H2-like zinc finger protein; FUNCTIONS IN: sequence-specific DNA binding transcription factor activity, zinc ion binding, nucleic acid binding; INVOLVED IN: regulation of transcription; LOCATED IN: intracellular; EXPRESSED IN: 7 plant structures; EXPRESSED DURING: M germinated pollen stage, 4 anthesis, petal differentiation and expansion stage; CONTAINS InterPro DOMAIN/s: Zi…
'contig19324'	'(at1g03840 : 296.0) MGP is a nuclear-localized putative transcription factor with three zinc finger domains. MGP can interact with three proteins implicated in root patterning: SCR, SHR, and JKD in Y2H assays, and these interactions depend on the first zinc finger in MGP. MGP appears to be a direct transcriptional target of SHR and SCR, based on promoter binding assays, though it is not expresse…
'contig20127'	'(at3g13810 : 325.0) indeterminate(ID)-domain 11 (IDD11); FUNCTIONS IN: sequence-specific DNA binding transcription factor activity, zinc ion binding, nucleic acid binding; INVOLVED IN: regulation of transcription; LOCATED IN: intracellular; EXPRESSED IN: 20 plant structures; EXPRESSED DURING: 9 growth stages; CONTAINS InterPro DOMAIN/s: Zinc finger, C2H2-like (InterPro:IPR015880), Zinc finger, C…
'contig20241'	'(at2g23740 : 1348.0) nucleic acid binding;sequence-specific DNA binding transcription factors;zinc ion binding; FUNCTIONS IN: sequence-specific DNA binding transcription factor activity, zinc ion binding, nucleic acid binding; INVOLVED IN: chromatin modification; LOCATED IN: intracellular, nucleus; EXPRESSED IN: 22 plant structures; EXPRESSED DURING: 13 growth stages; CONTAINS InterPro DOMAIN/s:…
'contig20473'	'(at2g41940 : 134.0) Encodes a zinc finger protein containing only a single zinc finger.; zinc finger protein 8 (ZFP8); FUNCTIONS IN: sequence-specific DNA binding transcription factor activity, zinc ion binding, nucleic acid binding; INVOLVED IN: trichome differentiation, regulation of transcription; LOCATED IN: intracellular; EXPRESSED IN: 15 plant structures; EXPRESSED DURING: 13 growth stages…
'contig20615'	'(at1g68360 : 117.0) C2H2 and C2HC zinc fingers superfamily protein; FUNCTIONS IN: sequence-specific DNA binding transcription factor activity; INVOLVED IN: regulation of transcription; LOCATED IN: intracellular; EXPRESSED IN: 12 plant structures; EXPRESSED DURING: 4 anthesis, F mature embryo stage, petal differentiation and expansion stage, E expanded cotyledon stage, D bilateral stage; CONTAINS…
'contig20801'	'(at1g66140 : 164.0) Encodes a zinc finger protein containing only a single zinc finger.; zinc finger protein 4 (ZFP4); FUNCTIONS IN: sequence-specific DNA binding transcription factor activity, zinc ion binding, nucleic acid binding; INVOLVED IN: regulation of transcription; LOCATED IN: intracellular; EXPRESSED IN: 14 plant structures; EXPRESSED DURING: 8 growth stages; CONTAINS InterPro DOMAIN/…
'contig20891'	'(at1g72050 : 317.0) Encodes a transcriptional factor TFIIIA required for transcription of 5S rRNA gene. 5S rRNA is the smallest constituent of the ribosome. Work on one of the gene models AT1G72050.2 showed that it encodes a protein with nine Cys(2)-His(2)-type zinc fingers, a characteristic feature of TFIIIA proteins. AT1G72050.2 also contains a 23 amino acid spacer between fingers 1 and 2, a 6…
'contig20920'	'(at3g45260 : 180.0) C2H2-like zinc finger protein; FUNCTIONS IN: sequence-specific DNA binding transcription factor activity, zinc ion binding, nucleic acid binding; INVOLVED IN: regulation of transcription; LOCATED IN: intracellular; EXPRESSED IN: 13 plant structures; EXPRESSED DURING: 9 growth stages; CONTAINS InterPro DOMAIN/s: Zinc finger, C2H2-like (InterPro:IPR015880), Zinc finger, C2H2-ty…
'contig21324'	'(at5g52010 : 428.0) C2H2-like zinc finger protein; FUNCTIONS IN: sequence-specific DNA binding transcription factor activity, zinc ion binding, nucleic acid binding; INVOLVED IN: regulation of transcription; LOCATED IN: intracellular, chloroplast; EXPRESSED IN: 21 plant structures; EXPRESSED DURING: 13 growth stages; CONTAINS InterPro DOMAIN/s: Zinc finger, C2H2-like (InterPro:IPR015880), Zinc f…
'contig21529'	'(at2g02070 : 322.0) indeterminate(ID)-domain 5 (IDD5); FUNCTIONS IN: sequence-specific DNA binding transcription factor activity, zinc ion binding, nucleic acid binding; INVOLVED IN: regulation of transcription; LOCATED IN: intracellular, chloroplast; EXPRESSED IN: 22 plant structures; EXPRESSED DURING: 13 growth stages; CONTAINS InterPro DOMAIN/s: Zinc finger, C2H2-like (InterPro:IPR015880), Zi…
'contig22479'	'(at2g41940 : 118.0) Encodes a zinc finger protein containing only a single zinc finger.; zinc finger protein 8 (ZFP8); FUNCTIONS IN: sequence-specific DNA binding transcription factor activity, zinc ion binding, nucleic acid binding; INVOLVED IN: trichome differentiation, regulation of transcription; LOCATED IN: intracellular; EXPRESSED IN: 15 plant structures; EXPRESSED DURING: 13 growth stages…
'contig22692'	'(at3g50700 : 158.0) zinc finger protein, similar to maize Indeterminate1 (ID1); indeterminate(ID)-domain 2 (IDD2); FUNCTIONS IN: sequence-specific DNA binding transcription factor activity, zinc ion binding, nucleic acid binding; INVOLVED IN: regulation of transcription; LOCATED IN: intracellular, chloroplast; EXPRESSED IN: 22 plant structures; EXPRESSED DURING: 13 growth stages; CONTAINS InterP…
'contig23747'	'(at1g80730 : 78.6) Encodes a zinc finger protein and is expressed at high levels in the shoot apex, including the apical meristem, developing leaves and the developing vascular system. expression induced three days post germination. T-DNA insertion mutant has a dominant phenotype in leaf initiation.; zinc-finger protein 1 (ZFP1); FUNCTIONS IN: sequence-specific DNA binding transcription factor a…
'contig23989'	'(at5g66730 : 317.0) C2H2-like zinc finger protein; FUNCTIONS IN: sequence-specific DNA binding transcription factor activity, zinc ion binding, nucleic acid binding; INVOLVED IN: regulation of transcription; LOCATED IN: intracellular; EXPRESSED IN: 22 plant structures; EXPRESSED DURING: 13 growth stages; CONTAINS InterPro DOMAIN/s: Zinc finger, C2H2-like (InterPro:IPR015880), Zinc finger, C2H2-t…
'contig24058'	'(at3g45260 : 251.0) C2H2-like zinc finger protein; FUNCTIONS IN: sequence-specific DNA binding transcription factor activity, zinc ion binding, nucleic acid binding; INVOLVED IN: regulation of transcription; LOCATED IN: intracellular; EXPRESSED IN: 13 plant structures; EXPRESSED DURING: 9 growth stages; CONTAINS InterPro DOMAIN/s: Zinc finger, C2H2-like (InterPro:IPR015880), Zinc finger, C2H2-ty…
'contig24843'	'(at2g28710 : 117.0) C2H2-type zinc finger family protein; FUNCTIONS IN: sequence-specific DNA binding transcription factor activity, zinc ion binding, nucleic acid binding; INVOLVED IN: regulation of transcription; LOCATED IN: intracellular; EXPRESSED IN: 8 plant structures; EXPRESSED DURING: 4 anthesis; CONTAINS InterPro DOMAIN/s: Zinc finger, C2H2-like (InterPro:IPR015880), Zinc finger, C2H2-t…
'contig25168'	'(loc_os01g09850.3 : 309.0) no description available & (at1g03840 : 303.0) MGP is a nuclear-localized putative transcription factor with three zinc finger domains. MGP can interact with three proteins implicated in root patterning: SCR, SHR, and JKD in Y2H assays, and these interactions depend on the first zinc finger in MGP. MGP appears to be a direct transcriptional target of SHR and SCR, based…
'contig25423'	'(at2g23740 : 575.0) nucleic acid binding;sequence-specific DNA binding transcription factors;zinc ion binding; FUNCTIONS IN: sequence-specific DNA binding transcription factor activity, zinc ion binding, nucleic acid binding; INVOLVED IN: chromatin modification; LOCATED IN: intracellular, nucleus; EXPRESSED IN: 22 plant structures; EXPRESSED DURING: 13 growth stages; CONTAINS InterPro DOMAIN/s: …
'contig25675'	'(loc_os01g09850.3 : 296.0) no description available & (at3g45260 : 292.0) C2H2-like zinc finger protein; FUNCTIONS IN: sequence-specific DNA binding transcription factor activity, zinc ion binding, nucleic acid binding; INVOLVED IN: regulation of transcription; LOCATED IN: intracellular; EXPRESSED IN: 13 plant structures; EXPRESSED DURING: 9 growth stages; CONTAINS InterPro DOMAIN/s: Zinc finger…
'contig26379'	'(at2g01940 : 117.0) May be involved in an early event in shoot gravitropism such as gravity perception and/or a signaling process subsequent to amyloplast sedimentation as a putative transcription factor in gravity-perceptive cells.; SHOOT GRAVITROPISM 5 (SGR5); CONTAINS InterPro DOMAIN/s: Zinc finger, C2H2-like (InterPro:IPR015880), Zinc finger, C2H2-type (InterPro:IPR007087); BEST Arabidopsis …
'contig26569'	'(at3g45260 : 258.0) C2H2-like zinc finger protein; FUNCTIONS IN: sequence-specific DNA binding transcription factor activity, zinc ion binding, nucleic acid binding; INVOLVED IN: regulation of transcription; LOCATED IN: intracellular; EXPRESSED IN: 13 plant structures; EXPRESSED DURING: 9 growth stages; CONTAINS InterPro DOMAIN/s: Zinc finger, C2H2-like (InterPro:IPR015880), Zinc finger, C2H2-ty…
'contig26724'	'(at1g03840 : 291.0) MGP is a nuclear-localized putative transcription factor with three zinc finger domains. MGP can interact with three proteins implicated in root patterning: SCR, SHR, and JKD in Y2H assays, and these interactions depend on the first zinc finger in MGP. MGP appears to be a direct transcriptional target of SHR and SCR, based on promoter binding assays, though it is not expresse…
'contig27416'	'(loc_os08g44050.4 : 348.0) no description available & (at2g02070 : 324.0) indeterminate(ID)-domain 5 (IDD5); FUNCTIONS IN: sequence-specific DNA binding transcription factor activity, zinc ion binding, nucleic acid binding; INVOLVED IN: regulation of transcription; LOCATED IN: intracellular, chloroplast; EXPRESSED IN: 22 plant structures; EXPRESSED DURING: 13 growth stages; CONTAINS InterPro DOM…
'contig29544'	'(at3g50700 : 267.0) zinc finger protein, similar to maize Indeterminate1 (ID1); indeterminate(ID)-domain 2 (IDD2); FUNCTIONS IN: sequence-specific DNA binding transcription factor activity, zinc ion binding, nucleic acid binding; INVOLVED IN: regulation of transcription; LOCATED IN: intracellular, chloroplast; EXPRESSED IN: 22 plant structures; EXPRESSED DURING: 13 growth stages; CONTAINS InterP…
'contig31020'	'(loc_os12g39220.1 : 103.0) no description available & (at1g24625 : 82.4) Encodes a zinc finger protein containing only a single zinc finger.; zinc finger protein 7 (ZFP7); FUNCTIONS IN: sequence-specific DNA binding transcription factor activity, zinc ion binding, nucleic acid binding; INVOLVED IN: regulation of transcription; LOCATED IN: intracellular; EXPRESSED IN: 18 plant structures; EXPRESS…
'contig31205'	'(loc_os02g57550.1 : 67.0) no description available & (at5g43540 : 65.5) C2H2 and C2HC zinc fingers superfamily protein; FUNCTIONS IN: sequence-specific DNA binding transcription factor activity, zinc ion binding, nucleic acid binding; INVOLVED IN: regulation of transcription; LOCATED IN: intracellular, chloroplast; CONTAINS InterPro DOMAIN/s: Zinc finger, C2H2-like (InterPro:IPR015880), Zinc fin…
'contig31299'	'(at1g10480 : 70.9) Encodes a zinc finger protein containing only a single zinc finger.; zinc finger protein 5 (ZFP5); FUNCTIONS IN: sequence-specific DNA binding transcription factor activity, zinc ion binding, nucleic acid binding; INVOLVED IN: regulation of transcription; LOCATED IN: intracellular, chloroplast; EXPRESSED IN: inflorescence meristem, hypocotyl, root, flower; EXPRESSED DURING: pe…
'contig31392'	'(at5g54630 : 332.0) zinc finger protein-related; FUNCTIONS IN: sequence-specific DNA binding transcription factor activity; INVOLVED IN: regulation of transcription; LOCATED IN: intracellular; EXPRESSED IN: 21 plant structures; EXPRESSED DURING: 13 growth stages; CONTAINS InterPro DOMAIN/s: Zinc finger, C2H2-like (InterPro:IPR015880), Zinc finger, C2H2-type (InterPro:IPR007087); BEST Arabidopsis…
'contig31415'	'(at3g10470 : 175.0) C2H2-type zinc finger family protein; FUNCTIONS IN: sequence-specific DNA binding transcription factor activity, zinc ion binding, nucleic acid binding; INVOLVED IN: regulation of transcription; LOCATED IN: intracellular; EXPRESSED IN: petal, leaf whorl, male gametophyte, flower, pollen tube; EXPRESSED DURING: L mature pollen stage, M germinated pollen stage, 4 anthesis, peta…
'contig31579'	'(at5g10970 : 122.0) C2H2 and C2HC zinc fingers superfamily protein; FUNCTIONS IN: sequence-specific DNA binding transcription factor activity, zinc ion binding, nucleic acid binding; INVOLVED IN: regulation of transcription; LOCATED IN: intracellular; EXPRESSED IN: hypocotyl, root, leaf; EXPRESSED DURING: LP.04 four leaves visible; CONTAINS InterPro DOMAIN/s: Zinc finger, C2H2-like (InterPro:IPR…
'contig31660'	'(at1g10480 : 92.4) Encodes a zinc finger protein containing only a single zinc finger.; zinc finger protein 5 (ZFP5); FUNCTIONS IN: sequence-specific DNA binding transcription factor activity, zinc ion binding, nucleic acid binding; INVOLVED IN: regulation of transcription; LOCATED IN: intracellular, chloroplast; EXPRESSED IN: inflorescence meristem, hypocotyl, root, flower; EXPRESSED DURING: pe…
'contig31887'	'(at2g23740 : 280.0) nucleic acid binding;sequence-specific DNA binding transcription factors;zinc ion binding; FUNCTIONS IN: sequence-specific DNA binding transcription factor activity, zinc ion binding, nucleic acid binding; INVOLVED IN: chromatin modification; LOCATED IN: intracellular, nucleus; EXPRESSED IN: 22 plant structures; EXPRESSED DURING: 13 growth stages; CONTAINS InterPro DOMAIN/s: …
'contig31950'	'(loc_os01g70870.1 : 96.3) no description available & (at3g50700 : 91.3) zinc finger protein, similar to maize Indeterminate1 (ID1); indeterminate(ID)-domain 2 (IDD2); FUNCTIONS IN: sequence-specific DNA binding transcription factor activity, zinc ion binding, nucleic acid binding; INVOLVED IN: regulation of transcription; LOCATED IN: intracellular, chloroplast; EXPRESSED IN: 22 plant structures;…
'contig31987'	'(at2g28200 : 132.0) C2H2-type zinc finger family protein; FUNCTIONS IN: sequence-specific DNA binding transcription factor activity, zinc ion binding, nucleic acid binding; INVOLVED IN: regulation of transcription; LOCATED IN: intracellular; EXPRESSED IN: 20 plant structures; EXPRESSED DURING: 11 growth stages; CONTAINS InterPro DOMAIN/s: Zinc finger, C2H2-like (InterPro:IPR015880), Zinc finger,…
'contig32227'	'(at3g50700 : 292.0) zinc finger protein, similar to maize Indeterminate1 (ID1); indeterminate(ID)-domain 2 (IDD2); FUNCTIONS IN: sequence-specific DNA binding transcription factor activity, zinc ion binding, nucleic acid binding; INVOLVED IN: regulation of transcription; LOCATED IN: intracellular, chloroplast; EXPRESSED IN: 22 plant structures; EXPRESSED DURING: 13 growth stages; CONTAINS InterP…
'contig32983'	'(at1g72050 : 317.0) Encodes a transcriptional factor TFIIIA required for transcription of 5S rRNA gene. 5S rRNA is the smallest constituent of the ribosome. Work on one of the gene models AT1G72050.2 showed that it encodes a protein with nine Cys(2)-His(2)-type zinc fingers, a characteristic feature of TFIIIA proteins. AT1G72050.2 also contains a 23 amino acid spacer between fingers 1 and 2, a 6…
'contig33429'	'(at4g36260 : 92.8) A member of SHI gene family. Arabidopsis thaliana has ten members that encode proteins with a RING finger-like zinc finger motif. Despite being highly divergent in sequence, many of the SHI-related genes are partially redundant in function and synergistically promote gynoecium, stamen and leaf development in Arabidopsis. Encodes protein with a single zinc finger motif and a me…
'contig33771'	'(loc_os08g44050.4 : 349.0) no description available & (at2g02070 : 326.0) indeterminate(ID)-domain 5 (IDD5); FUNCTIONS IN: sequence-specific DNA binding transcription factor activity, zinc ion binding, nucleic acid binding; INVOLVED IN: regulation of transcription; LOCATED IN: intracellular, chloroplast; EXPRESSED IN: 22 plant structures; EXPRESSED DURING: 13 growth stages; CONTAINS InterPro DOM…
'contig33813'	'(at1g03840 : 291.0) MGP is a nuclear-localized putative transcription factor with three zinc finger domains. MGP can interact with three proteins implicated in root patterning: SCR, SHR, and JKD in Y2H assays, and these interactions depend on the first zinc finger in MGP. MGP appears to be a direct transcriptional target of SHR and SCR, based on promoter binding assays, though it is not expresse…
'contig33993'	'(at2g01940 : 117.0) May be involved in an early event in shoot gravitropism such as gravity perception and/or a signaling process subsequent to amyloplast sedimentation as a putative transcription factor in gravity-perceptive cells.; SHOOT GRAVITROPISM 5 (SGR5); CONTAINS InterPro DOMAIN/s: Zinc finger, C2H2-like (InterPro:IPR015880), Zinc finger, C2H2-type (InterPro:IPR007087); BEST Arabidopsis …
'contig34621'	'(at2g23740 : 404.0) nucleic acid binding;sequence-specific DNA binding transcription factors;zinc ion binding; FUNCTIONS IN: sequence-specific DNA binding transcription factor activity, zinc ion binding, nucleic acid binding; INVOLVED IN: chromatin modification; LOCATED IN: intracellular, nucleus; EXPRESSED IN: 22 plant structures; EXPRESSED DURING: 13 growth stages; CONTAINS InterPro DOMAIN/s: …
'contig35295'	'(at5g03150 : 286.0) JKD is a nuclear-localized putative transcription factor with three zinc finger domains. jkd mutants show a number of root patterning defects including ectopic periclinal divisions in the cortex, increased cell numbers in the cortical and epidermal layers, a disrupted QC marker expression pattern, and disorganized QC and columella cells. jkd mutants also have a reduced number…
'contig35560'	'(at1g66140 : 164.0) Encodes a zinc finger protein containing only a single zinc finger.; zinc finger protein 4 (ZFP4); FUNCTIONS IN: sequence-specific DNA binding transcription factor activity, zinc ion binding, nucleic acid binding; INVOLVED IN: regulation of transcription; LOCATED IN: intracellular; EXPRESSED IN: 14 plant structures; EXPRESSED DURING: 8 growth stages; CONTAINS InterPro DOMAIN/…
'contig35564'	'(at1g68480 : 109.0) Encodes a putative zinc finger transcription factor that is necessary for proper lateral organ shape and is sufficient to induce the proliferation of lateral organ tissue. Together with NUB, it is involved in stamen and carpel development.; JAGGED (JAG); CONTAINS InterPro DOMAIN/s: Zinc finger, C2H2-like (InterPro:IPR015880), Zinc finger, C2H2-type (InterPro:IPR007087); BEST …
'contig51699'	'(at2g01940 : 117.0) May be involved in an early event in shoot gravitropism such as gravity perception and/or a signaling process subsequent to amyloplast sedimentation as a putative transcription factor in gravity-perceptive cells.; SHOOT GRAVITROPISM 5 (SGR5); CONTAINS InterPro DOMAIN/s: Zinc finger, C2H2-like (InterPro:IPR015880), Zinc finger, C2H2-type (InterPro:IPR007087); BEST Arabidopsis …
'contig52498'	'(at4g31420 : 512.0) Zinc finger protein 622; FUNCTIONS IN: sequence-specific DNA binding transcription factor activity; INVOLVED IN: regulation of transcription; LOCATED IN: intracellular; EXPRESSED IN: 25 plant structures; EXPRESSED DURING: 15 growth stages; CONTAINS InterPro DOMAIN/s: Zinc finger, C2H2-like (InterPro:IPR015880), Zinc finger, C2H2-type (InterPro:IPR007087); BEST Arabidopsis tha…
'contig53478'	'(at5g54630 : 380.0) zinc finger protein-related; FUNCTIONS IN: sequence-specific DNA binding transcription factor activity; INVOLVED IN: regulation of transcription; LOCATED IN: intracellular; EXPRESSED IN: 21 plant structures; EXPRESSED DURING: 13 growth stages; CONTAINS InterPro DOMAIN/s: Zinc finger, C2H2-like (InterPro:IPR015880), Zinc finger, C2H2-type (InterPro:IPR007087); BEST Arabidopsis…
'contig54391'	'(at1g72050 : 317.0) Encodes a transcriptional factor TFIIIA required for transcription of 5S rRNA gene. 5S rRNA is the smallest constituent of the ribosome. Work on one of the gene models AT1G72050.2 showed that it encodes a protein with nine Cys(2)-His(2)-type zinc fingers, a characteristic feature of TFIIIA proteins. AT1G72050.2 also contains a 23 amino acid spacer between fingers 1 and 2, a 6…
'contig55230'	'(loc_os01g57650.1 : 156.0) no description available & (at5g54630 : 155.0) zinc finger protein-related; FUNCTIONS IN: sequence-specific DNA binding transcription factor activity; INVOLVED IN: regulation of transcription; LOCATED IN: intracellular; EXPRESSED IN: 21 plant structures; EXPRESSED DURING: 13 growth stages; CONTAINS InterPro DOMAIN/s: Zinc finger, C2H2-like (InterPro:IPR015880), Zinc fi…
'contig55477'	'(at3g50700 : 158.0) zinc finger protein, similar to maize Indeterminate1 (ID1); indeterminate(ID)-domain 2 (IDD2); FUNCTIONS IN: sequence-specific DNA binding transcription factor activity, zinc ion binding, nucleic acid binding; INVOLVED IN: regulation of transcription; LOCATED IN: intracellular, chloroplast; EXPRESSED IN: 22 plant structures; EXPRESSED DURING: 13 growth stages; CONTAINS InterP…
'contig56638'	'(at1g55110 : 138.0) indeterminate(ID)-domain 7 (IDD7); FUNCTIONS IN: sequence-specific DNA binding transcription factor activity, zinc ion binding, nucleic acid binding; INVOLVED IN: regulation of transcription; LOCATED IN: intracellular; EXPRESSED IN: 22 plant structures; EXPRESSED DURING: 13 growth stages; CONTAINS InterPro DOMAIN/s: Zinc finger, C2H2-like (InterPro:IPR015880), Zinc finger, C2…
'contig56640'	'(at3g45260 : 173.0) C2H2-like zinc finger protein; FUNCTIONS IN: sequence-specific DNA binding transcription factor activity, zinc ion binding, nucleic acid binding; INVOLVED IN: regulation of transcription; LOCATED IN: intracellular; EXPRESSED IN: 13 plant structures; EXPRESSED DURING: 9 growth stages; CONTAINS InterPro DOMAIN/s: Zinc finger, C2H2-like (InterPro:IPR015880), Zinc finger, C2H2-ty…
'contig56975'	'(at3g13810 : 330.0) indeterminate(ID)-domain 11 (IDD11); FUNCTIONS IN: sequence-specific DNA binding transcription factor activity, zinc ion binding, nucleic acid binding; INVOLVED IN: regulation of transcription; LOCATED IN: intracellular; EXPRESSED IN: 20 plant structures; EXPRESSED DURING: 9 growth stages; CONTAINS InterPro DOMAIN/s: Zinc finger, C2H2-like (InterPro:IPR015880), Zinc finger, C…
'contig56976'	'(at3g13810 : 327.0) indeterminate(ID)-domain 11 (IDD11); FUNCTIONS IN: sequence-specific DNA binding transcription factor activity, zinc ion binding, nucleic acid binding; INVOLVED IN: regulation of transcription; LOCATED IN: intracellular; EXPRESSED IN: 20 plant structures; EXPRESSED DURING: 9 growth stages; CONTAINS InterPro DOMAIN/s: Zinc finger, C2H2-like (InterPro:IPR015880), Zinc finger, C…
'contig59119'	'(at3g20880 : 165.0) WIP domain protein 4 (WIP4); FUNCTIONS IN: sequence-specific DNA binding transcription factor activity, zinc ion binding, nucleic acid binding; INVOLVED IN: regulation of transcription; LOCATED IN: nucleus; EXPRESSED IN: central root cap of the primary root, quiescent center; EXPRESSED DURING: seedling growth; CONTAINS InterPro DOMAIN/s: Zinc finger, C2H2-like (InterPro:IPR01…
'contig59391'	'(at2g01940 : 117.0) May be involved in an early event in shoot gravitropism such as gravity perception and/or a signaling process subsequent to amyloplast sedimentation as a putative transcription factor in gravity-perceptive cells.; SHOOT GRAVITROPISM 5 (SGR5); CONTAINS InterPro DOMAIN/s: Zinc finger, C2H2-like (InterPro:IPR015880), Zinc finger, C2H2-type (InterPro:IPR007087); BEST Arabidopsis …
'contig64165'	'(at2g23740 : 75.1) nucleic acid binding;sequence-specific DNA binding transcription factors;zinc ion binding; FUNCTIONS IN: sequence-specific DNA binding transcription factor activity, zinc ion binding, nucleic acid binding; INVOLVED IN: chromatin modification; LOCATED IN: intracellular, nucleus; EXPRESSED IN: 22 plant structures; EXPRESSED DURING: 13 growth stages; CONTAINS InterPro DOMAIN/s: Z…
'contig64446'	'(loc_os03g10140.1 : 109.0) no description available & (at5g66730 : 104.0) C2H2-like zinc finger protein; FUNCTIONS IN: sequence-specific DNA binding transcription factor activity, zinc ion binding, nucleic acid binding; INVOLVED IN: regulation of transcription; LOCATED IN: intracellular; EXPRESSED IN: 22 plant structures; EXPRESSED DURING: 13 growth stages; CONTAINS InterPro DOMAIN/s: Zinc finge…
'contig65587'	'(at1g67030 : 94.4) Encodes a zinc finger protein containing only a single zinc finger.; zinc finger protein 6 (ZFP6); FUNCTIONS IN: sequence-specific DNA binding transcription factor activity, zinc ion binding, nucleic acid binding; INVOLVED IN: regulation of transcription; LOCATED IN: cytosolic ribosome; EXPRESSED IN: 7 plant structures; EXPRESSED DURING: 4 anthesis, petal differentiation and e…
'contig65680'	'(loc_os01g09850.3 : 316.0) no description available & (at1g55110 : 310.0) indeterminate(ID)-domain 7 (IDD7); FUNCTIONS IN: sequence-specific DNA binding transcription factor activity, zinc ion binding, nucleic acid binding; INVOLVED IN: regulation of transcription; LOCATED IN: intracellular; EXPRESSED IN: 22 plant structures; EXPRESSED DURING: 13 growth stages; CONTAINS InterPro DOMAIN/s: Zinc f…
'contig65766'	'(at4g31420 : 511.0) Zinc finger protein 622; FUNCTIONS IN: sequence-specific DNA binding transcription factor activity; INVOLVED IN: regulation of transcription; LOCATED IN: intracellular; EXPRESSED IN: 25 plant structures; EXPRESSED DURING: 15 growth stages; CONTAINS InterPro DOMAIN/s: Zinc finger, C2H2-like (InterPro:IPR015880), Zinc finger, C2H2-type (InterPro:IPR007087); BEST Arabidopsis tha…
'contig65886'	'(at1g03840 : 144.0) MGP is a nuclear-localized putative transcription factor with three zinc finger domains. MGP can interact with three proteins implicated in root patterning: SCR, SHR, and JKD in Y2H assays, and these interactions depend on the first zinc finger in MGP. MGP appears to be a direct transcriptional target of SHR and SCR, based on promoter binding assays, though it is not expresse…
'contig65888'	'(at1g03840 : 196.0) MGP is a nuclear-localized putative transcription factor with three zinc finger domains. MGP can interact with three proteins implicated in root patterning: SCR, SHR, and JKD in Y2H assays, and these interactions depend on the first zinc finger in MGP. MGP appears to be a direct transcriptional target of SHR and SCR, based on promoter binding assays, though it is not expresse…
'contig69142'	'(at5g66730 : 67.0) C2H2-like zinc finger protein; FUNCTIONS IN: sequence-specific DNA binding transcription factor activity, zinc ion binding, nucleic acid binding; INVOLVED IN: regulation of transcription; LOCATED IN: intracellular; EXPRESSED IN: 22 plant structures; EXPRESSED DURING: 13 growth stages; CONTAINS InterPro DOMAIN/s: Zinc finger, C2H2-like (InterPro:IPR015880), Zinc finger, C2H2-ty…
'contig70829'	'(at1g67030 : 94.4) Encodes a zinc finger protein containing only a single zinc finger.; zinc finger protein 6 (ZFP6); FUNCTIONS IN: sequence-specific DNA binding transcription factor activity, zinc ion binding, nucleic acid binding; INVOLVED IN: regulation of transcription; LOCATED IN: cytosolic ribosome; EXPRESSED IN: 7 plant structures; EXPRESSED DURING: 4 anthesis, petal differentiation and e…
'contig71072'	'(at1g03840 : 296.0) MGP is a nuclear-localized putative transcription factor with three zinc finger domains. MGP can interact with three proteins implicated in root patterning: SCR, SHR, and JKD in Y2H assays, and these interactions depend on the first zinc finger in MGP. MGP appears to be a direct transcriptional target of SHR and SCR, based on promoter binding assays, though it is not expresse…
'contig113543'	'(loc_os01g09850.3 : 304.0) no description available & (at3g45260 : 298.0) C2H2-like zinc finger protein; FUNCTIONS IN: sequence-specific DNA binding transcription factor activity, zinc ion binding, nucleic acid binding; INVOLVED IN: regulation of transcription; LOCATED IN: intracellular; EXPRESSED IN: 13 plant structures; EXPRESSED DURING: 9 growth stages; CONTAINS InterPro DOMAIN/s: Zinc finger…
'contig115201'	'(at1g55110 : 89.0) indeterminate(ID)-domain 7 (IDD7); FUNCTIONS IN: sequence-specific DNA binding transcription factor activity, zinc ion binding, nucleic acid binding; INVOLVED IN: regulation of transcription; LOCATED IN: intracellular; EXPRESSED IN: 22 plant structures; EXPRESSED DURING: 13 growth stages; CONTAINS InterPro DOMAIN/s: Zinc finger, C2H2-like (InterPro:IPR015880), Zinc finger, C2H…
'contig115234'	'(at4g31420 : 510.0) Zinc finger protein 622; FUNCTIONS IN: sequence-specific DNA binding transcription factor activity; INVOLVED IN: regulation of transcription; LOCATED IN: intracellular; EXPRESSED IN: 25 plant structures; EXPRESSED DURING: 15 growth stages; CONTAINS InterPro DOMAIN/s: Zinc finger, C2H2-like (InterPro:IPR015880), Zinc finger, C2H2-type (InterPro:IPR007087); BEST Arabidopsis tha…
'contig116118'	'(at5g03150 : 244.0) JKD is a nuclear-localized putative transcription factor with three zinc finger domains. jkd mutants show a number of root patterning defects including ectopic periclinal divisions in the cortex, increased cell numbers in the cortical and epidermal layers, a disrupted QC marker expression pattern, and disorganized QC and columella cells. jkd mutants also have a reduced number…
'contig117243'	'(loc_os07g01180.1 : 110.0) no description available & (at2g37740 : 99.0) zinc-finger protein 10 (ZFP10); FUNCTIONS IN: sequence-specific DNA binding transcription factor activity, zinc ion binding, nucleic acid binding; INVOLVED IN: regulation of transcription; LOCATED IN: intracellular; EXPRESSED IN: root; CONTAINS InterPro DOMAIN/s: Zinc finger, C2H2-like (InterPro:IPR015880), Zinc finger, C2H…
'contig117256'	'(at1g66140 : 145.0) Encodes a zinc finger protein containing only a single zinc finger.; zinc finger protein 4 (ZFP4); FUNCTIONS IN: sequence-specific DNA binding transcription factor activity, zinc ion binding, nucleic acid binding; INVOLVED IN: regulation of transcription; LOCATED IN: intracellular; EXPRESSED IN: 14 plant structures; EXPRESSED DURING: 8 growth stages; CONTAINS InterPro DOMAIN/…
'contig117564'	'(at1g66140 : 163.0) Encodes a zinc finger protein containing only a single zinc finger.; zinc finger protein 4 (ZFP4); FUNCTIONS IN: sequence-specific DNA binding transcription factor activity, zinc ion binding, nucleic acid binding; INVOLVED IN: regulation of transcription; LOCATED IN: intracellular; EXPRESSED IN: 14 plant structures; EXPRESSED DURING: 8 growth stages; CONTAINS InterPro DOMAIN/…
'contig117875'	'(at3g13810 : 257.0) indeterminate(ID)-domain 11 (IDD11); FUNCTIONS IN: sequence-specific DNA binding transcription factor activity, zinc ion binding, nucleic acid binding; INVOLVED IN: regulation of transcription; LOCATED IN: intracellular; EXPRESSED IN: 20 plant structures; EXPRESSED DURING: 9 growth stages; CONTAINS InterPro DOMAIN/s: Zinc finger, C2H2-like (InterPro:IPR015880), Zinc finger, C…
'contig118200'	'(at3g13810 : 282.0) indeterminate(ID)-domain 11 (IDD11); FUNCTIONS IN: sequence-specific DNA binding transcription factor activity, zinc ion binding, nucleic acid binding; INVOLVED IN: regulation of transcription; LOCATED IN: intracellular; EXPRESSED IN: 20 plant structures; EXPRESSED DURING: 9 growth stages; CONTAINS InterPro DOMAIN/s: Zinc finger, C2H2-like (InterPro:IPR015880), Zinc finger, C…
'contig118201'	'(at3g45260 : 282.0) C2H2-like zinc finger protein; FUNCTIONS IN: sequence-specific DNA binding transcription factor activity, zinc ion binding, nucleic acid binding; INVOLVED IN: regulation of transcription; LOCATED IN: intracellular; EXPRESSED IN: 13 plant structures; EXPRESSED DURING: 9 growth stages; CONTAINS InterPro DOMAIN/s: Zinc finger, C2H2-like (InterPro:IPR015880), Zinc finger, C2H2-ty…
'contig118202'	'(at1g03840 : 202.0) MGP is a nuclear-localized putative transcription factor with three zinc finger domains. MGP can interact with three proteins implicated in root patterning: SCR, SHR, and JKD in Y2H assays, and these interactions depend on the first zinc finger in MGP. MGP appears to be a direct transcriptional target of SHR and SCR, based on promoter binding assays, though it is not expresse…
'contig119525'	'(at5g66730 : 162.0) C2H2-like zinc finger protein; FUNCTIONS IN: sequence-specific DNA binding transcription factor activity, zinc ion binding, nucleic acid binding; INVOLVED IN: regulation of transcription; LOCATED IN: intracellular; EXPRESSED IN: 22 plant structures; EXPRESSED DURING: 13 growth stages; CONTAINS InterPro DOMAIN/s: Zinc finger, C2H2-like (InterPro:IPR015880), Zinc finger, C2H2-t…
'contig119541'	'(at3g13810 : 178.0) indeterminate(ID)-domain 11 (IDD11); FUNCTIONS IN: sequence-specific DNA binding transcription factor activity, zinc ion binding, nucleic acid binding; INVOLVED IN: regulation of transcription; LOCATED IN: intracellular; EXPRESSED IN: 20 plant structures; EXPRESSED DURING: 9 growth stages; CONTAINS InterPro DOMAIN/s: Zinc finger, C2H2-like (InterPro:IPR015880), Zinc finger, C…
'contig120965'	'(at2g37430 : 130.0) C2H2 and C2HC zinc fingers superfamily protein; FUNCTIONS IN: sequence-specific DNA binding transcription factor activity, zinc ion binding, nucleic acid binding; INVOLVED IN: response to chitin, regulation of transcription; LOCATED IN: intracellular; EXPRESSED IN: cotyledon, root, petiole; CONTAINS InterPro DOMAIN/s: Zinc finger, C2H2-like (InterPro:IPR015880), Zinc finger, …
'contig121075'	'(at2g37430 : 134.0) C2H2 and C2HC zinc fingers superfamily protein; FUNCTIONS IN: sequence-specific DNA binding transcription factor activity, zinc ion binding, nucleic acid binding; INVOLVED IN: response to chitin, regulation of transcription; LOCATED IN: intracellular; EXPRESSED IN: cotyledon, root, petiole; CONTAINS InterPro DOMAIN/s: Zinc finger, C2H2-like (InterPro:IPR015880), Zinc finger, …
'contig121795'	'(at3g45260 : 190.0) C2H2-like zinc finger protein; FUNCTIONS IN: sequence-specific DNA binding transcription factor activity, zinc ion binding, nucleic acid binding; INVOLVED IN: regulation of transcription; LOCATED IN: intracellular; EXPRESSED IN: 13 plant structures; EXPRESSED DURING: 9 growth stages; CONTAINS InterPro DOMAIN/s: Zinc finger, C2H2-like (InterPro:IPR015880), Zinc finger, C2H2-ty…
'contig121796'	'(at3g45260 : 189.0) C2H2-like zinc finger protein; FUNCTIONS IN: sequence-specific DNA binding transcription factor activity, zinc ion binding, nucleic acid binding; INVOLVED IN: regulation of transcription; LOCATED IN: intracellular; EXPRESSED IN: 13 plant structures; EXPRESSED DURING: 9 growth stages; CONTAINS InterPro DOMAIN/s: Zinc finger, C2H2-like (InterPro:IPR015880), Zinc finger, C2H2-ty…
'contig121797'	'(loc_os01g09850.3 : 122.0) no description available & (at5g03150 : 121.0) JKD is a nuclear-localized putative transcription factor with three zinc finger domains. jkd mutants show a number of root patterning defects including ectopic periclinal divisions in the cortex, increased cell numbers in the cortical and epidermal layers, a disrupted QC marker expression pattern, and disorganized QC and c…
'contig122108'	'(loc_os01g09850.3 : 307.0) no description available & (at3g45260 : 294.0) C2H2-like zinc finger protein; FUNCTIONS IN: sequence-specific DNA binding transcription factor activity, zinc ion binding, nucleic acid binding; INVOLVED IN: regulation of transcription; LOCATED IN: intracellular; EXPRESSED IN: 13 plant structures; EXPRESSED DURING: 9 growth stages; CONTAINS InterPro DOMAIN/s: Zinc finger…
'contig122109'	'(loc_os01g09850.3 : 308.0) no description available & (at3g45260 : 294.0) C2H2-like zinc finger protein; FUNCTIONS IN: sequence-specific DNA binding transcription factor activity, zinc ion binding, nucleic acid binding; INVOLVED IN: regulation of transcription; LOCATED IN: intracellular; EXPRESSED IN: 13 plant structures; EXPRESSED DURING: 9 growth stages; CONTAINS InterPro DOMAIN/s: Zinc finger…
'contig122110'	'(loc_os01g09850.3 : 304.0) no description available & (at3g45260 : 299.0) C2H2-like zinc finger protein; FUNCTIONS IN: sequence-specific DNA binding transcription factor activity, zinc ion binding, nucleic acid binding; INVOLVED IN: regulation of transcription; LOCATED IN: intracellular; EXPRESSED IN: 13 plant structures; EXPRESSED DURING: 9 growth stages; CONTAINS InterPro DOMAIN/s: Zinc finger…
'contig123688'	'(at2g37430 : 120.0) C2H2 and C2HC zinc fingers superfamily protein; FUNCTIONS IN: sequence-specific DNA binding transcription factor activity, zinc ion binding, nucleic acid binding; INVOLVED IN: response to chitin, regulation of transcription; LOCATED IN: intracellular; EXPRESSED IN: cotyledon, root, petiole; CONTAINS InterPro DOMAIN/s: Zinc finger, C2H2-like (InterPro:IPR015880), Zinc finger, …
'contig123939'	'(at1g72050 : 405.0) Encodes a transcriptional factor TFIIIA required for transcription of 5S rRNA gene. 5S rRNA is the smallest constituent of the ribosome. Work on one of the gene models AT1G72050.2 showed that it encodes a protein with nine Cys(2)-His(2)-type zinc fingers, a characteristic feature of TFIIIA proteins. AT1G72050.2 also contains a 23 amino acid spacer between fingers 1 and 2, a 6…
'contig124215'	'(loc_os08g44050.4 : 351.0) no description available & (at2g02070 : 323.0) indeterminate(ID)-domain 5 (IDD5); FUNCTIONS IN: sequence-specific DNA binding transcription factor activity, zinc ion binding, nucleic acid binding; INVOLVED IN: regulation of transcription; LOCATED IN: intracellular, chloroplast; EXPRESSED IN: 22 plant structures; EXPRESSED DURING: 13 growth stages; CONTAINS InterPro DOM…
'contig124276'	'(at2g01940 : 93.6) May be involved in an early event in shoot gravitropism such as gravity perception and/or a signaling process subsequent to amyloplast sedimentation as a putative transcription factor in gravity-perceptive cells.; SHOOT GRAVITROPISM 5 (SGR5); CONTAINS InterPro DOMAIN/s: Zinc finger, C2H2-like (InterPro:IPR015880), Zinc finger, C2H2-type (InterPro:IPR007087); BEST Arabidopsis t…
'contig124343'	'(at2g02070 : 290.0) indeterminate(ID)-domain 5 (IDD5); FUNCTIONS IN: sequence-specific DNA binding transcription factor activity, zinc ion binding, nucleic acid binding; INVOLVED IN: regulation of transcription; LOCATED IN: intracellular, chloroplast; EXPRESSED IN: 22 plant structures; EXPRESSED DURING: 13 growth stages; CONTAINS InterPro DOMAIN/s: Zinc finger, C2H2-like (InterPro:IPR015880), Zi…
'contig124501'	'(at1g72050 : 405.0) Encodes a transcriptional factor TFIIIA required for transcription of 5S rRNA gene. 5S rRNA is the smallest constituent of the ribosome. Work on one of the gene models AT1G72050.2 showed that it encodes a protein with nine Cys(2)-His(2)-type zinc fingers, a characteristic feature of TFIIIA proteins. AT1G72050.2 also contains a 23 amino acid spacer between fingers 1 and 2, a 6…
'contig125555'	'(at2g01940 : 117.0) May be involved in an early event in shoot gravitropism such as gravity perception and/or a signaling process subsequent to amyloplast sedimentation as a putative transcription factor in gravity-perceptive cells.; SHOOT GRAVITROPISM 5 (SGR5); CONTAINS InterPro DOMAIN/s: Zinc finger, C2H2-like (InterPro:IPR015880), Zinc finger, C2H2-type (InterPro:IPR007087); BEST Arabidopsis …
'contig89446'	'(loc_os08g44050.4 : 348.0) no description available & (at2g02070 : 324.0) indeterminate(ID)-domain 5 (IDD5); FUNCTIONS IN: sequence-specific DNA binding transcription factor activity, zinc ion binding, nucleic acid binding; INVOLVED IN: regulation of transcription; LOCATED IN: intracellular, chloroplast; EXPRESSED IN: 22 plant structures; EXPRESSED DURING: 13 growth stages; CONTAINS InterPro DOM…
'contig90280'	'(loc_os03g17150.1 : 73.6) no description available & (at2g28710 : 67.4) C2H2-type zinc finger family protein; FUNCTIONS IN: sequence-specific DNA binding transcription factor activity, zinc ion binding, nucleic acid binding; INVOLVED IN: regulation of transcription; LOCATED IN: intracellular; EXPRESSED IN: 8 plant structures; EXPRESSED DURING: 4 anthesis; CONTAINS InterPro DOMAIN/s: Zinc finger,…
'contig90677'	'(at2g23740 : 84.0) nucleic acid binding;sequence-specific DNA binding transcription factors;zinc ion binding; FUNCTIONS IN: sequence-specific DNA binding transcription factor activity, zinc ion binding, nucleic acid binding; INVOLVED IN: chromatin modification; LOCATED IN: intracellular, nucleus; EXPRESSED IN: 22 plant structures; EXPRESSED DURING: 13 growth stages; CONTAINS InterPro DOMAIN/s: Z…
'contig90994'	'(loc_os02g47900.1 : 79.3) no description available & (at2g23740 : 70.5) nucleic acid binding;sequence-specific DNA binding transcription factors;zinc ion binding; FUNCTIONS IN: sequence-specific DNA binding transcription factor activity, zinc ion binding, nucleic acid binding; INVOLVED IN: chromatin modification; LOCATED IN: intracellular, nucleus; EXPRESSED IN: 22 plant structures; EXPRESSED DU…
'contig93329'	'(at2g23740 : 92.8) nucleic acid binding;sequence-specific DNA binding transcription factors;zinc ion binding; FUNCTIONS IN: sequence-specific DNA binding transcription factor activity, zinc ion binding, nucleic acid binding; INVOLVED IN: chromatin modification; LOCATED IN: intracellular, nucleus; EXPRESSED IN: 22 plant structures; EXPRESSED DURING: 13 growth stages; CONTAINS InterPro DOMAIN/s: Z…
'contig93334'	'(at2g23740 : 75.1) nucleic acid binding;sequence-specific DNA binding transcription factors;zinc ion binding; FUNCTIONS IN: sequence-specific DNA binding transcription factor activity, zinc ion binding, nucleic acid binding; INVOLVED IN: chromatin modification; LOCATED IN: intracellular, nucleus; EXPRESSED IN: 22 plant structures; EXPRESSED DURING: 13 growth stages; CONTAINS InterPro DOMAIN/s: Z…
'contig93431'	'(at2g37430 : 75.1) C2H2 and C2HC zinc fingers superfamily protein; FUNCTIONS IN: sequence-specific DNA binding transcription factor activity, zinc ion binding, nucleic acid binding; INVOLVED IN: response to chitin, regulation of transcription; LOCATED IN: intracellular; EXPRESSED IN: cotyledon, root, petiole; CONTAINS InterPro DOMAIN/s: Zinc finger, C2H2-like (InterPro:IPR015880), Zinc finger, C…
'contig93859'	'(at2g02070 : 113.0) indeterminate(ID)-domain 5 (IDD5); FUNCTIONS IN: sequence-specific DNA binding transcription factor activity, zinc ion binding, nucleic acid binding; INVOLVED IN: regulation of transcription; LOCATED IN: intracellular, chloroplast; EXPRESSED IN: 22 plant structures; EXPRESSED DURING: 13 growth stages; CONTAINS InterPro DOMAIN/s: Zinc finger, C2H2-like (InterPro:IPR015880), Zi…
'contig94400'	'(at3g45260 : 296.0) C2H2-like zinc finger protein; FUNCTIONS IN: sequence-specific DNA binding transcription factor activity, zinc ion binding, nucleic acid binding; INVOLVED IN: regulation of transcription; LOCATED IN: intracellular; EXPRESSED IN: 13 plant structures; EXPRESSED DURING: 9 growth stages; CONTAINS InterPro DOMAIN/s: Zinc finger, C2H2-like (InterPro:IPR015880), Zinc finger, C2H2-ty…
'contig96637'	'(at2g23740 : 163.0) nucleic acid binding;sequence-specific DNA binding transcription factors;zinc ion binding; FUNCTIONS IN: sequence-specific DNA binding transcription factor activity, zinc ion binding, nucleic acid binding; INVOLVED IN: chromatin modification; LOCATED IN: intracellular, nucleus; EXPRESSED IN: 22 plant structures; EXPRESSED DURING: 13 growth stages; CONTAINS InterPro DOMAIN/s: …
'contig97112'	'(loc_os07g01180.1 : 110.0) no description available & (at2g37740 : 99.0) zinc-finger protein 10 (ZFP10); FUNCTIONS IN: sequence-specific DNA binding transcription factor activity, zinc ion binding, nucleic acid binding; INVOLVED IN: regulation of transcription; LOCATED IN: intracellular; EXPRESSED IN: root; CONTAINS InterPro DOMAIN/s: Zinc finger, C2H2-like (InterPro:IPR015880), Zinc finger, C2H…
'contig97700'	'(loc_os03g11680.1 : 129.0) no description available & (at2g41940 : 119.0) Encodes a zinc finger protein containing only a single zinc finger.; zinc finger protein 8 (ZFP8); FUNCTIONS IN: sequence-specific DNA binding transcription factor activity, zinc ion binding, nucleic acid binding; INVOLVED IN: trichome differentiation, regulation of transcription; LOCATED IN: intracellular; EXPRESSED IN: 1…
'contig97747'	'(loc_os03g10140.1 : 73.2) no description available & (at1g14580 : 72.4) C2H2-like zinc finger protein; FUNCTIONS IN: sequence-specific DNA binding transcription factor activity, zinc ion binding, nucleic acid binding; LOCATED IN: intracellular; EXPRESSED IN: 7 plant structures; EXPRESSED DURING: LP.04 four leaves visible, LP.10 ten leaves visible, LP.02 two leaves visible, 4 leaf senescence stag…
'contig98661'	'(at3g45260 : 251.0) C2H2-like zinc finger protein; FUNCTIONS IN: sequence-specific DNA binding transcription factor activity, zinc ion binding, nucleic acid binding; INVOLVED IN: regulation of transcription; LOCATED IN: intracellular; EXPRESSED IN: 13 plant structures; EXPRESSED DURING: 9 growth stages; CONTAINS InterPro DOMAIN/s: Zinc finger, C2H2-like (InterPro:IPR015880), Zinc finger, C2H2-ty…
'contig98662'	'(at3g45260 : 253.0) C2H2-like zinc finger protein; FUNCTIONS IN: sequence-specific DNA binding transcription factor activity, zinc ion binding, nucleic acid binding; INVOLVED IN: regulation of transcription; LOCATED IN: intracellular; EXPRESSED IN: 13 plant structures; EXPRESSED DURING: 9 growth stages; CONTAINS InterPro DOMAIN/s: Zinc finger, C2H2-like (InterPro:IPR015880), Zinc finger, C2H2-ty…
'contig98663'	'(loc_os01g09850.3 : 251.0) no description available & (at3g45260 : 250.0) C2H2-like zinc finger protein; FUNCTIONS IN: sequence-specific DNA binding transcription factor activity, zinc ion binding, nucleic acid binding; INVOLVED IN: regulation of transcription; LOCATED IN: intracellular; EXPRESSED IN: 13 plant structures; EXPRESSED DURING: 9 growth stages; CONTAINS InterPro DOMAIN/s: Zinc finger…
'contig98664'	'(at3g45260 : 253.0) C2H2-like zinc finger protein; FUNCTIONS IN: sequence-specific DNA binding transcription factor activity, zinc ion binding, nucleic acid binding; INVOLVED IN: regulation of transcription; LOCATED IN: intracellular; EXPRESSED IN: 13 plant structures; EXPRESSED DURING: 9 growth stages; CONTAINS InterPro DOMAIN/s: Zinc finger, C2H2-like (InterPro:IPR015880), Zinc finger, C2H2-ty…
'contig98762'	'(loc_os03g10140.1 : 213.0) no description available & (at5g66730 : 204.0) C2H2-like zinc finger protein; FUNCTIONS IN: sequence-specific DNA binding transcription factor activity, zinc ion binding, nucleic acid binding; INVOLVED IN: regulation of transcription; LOCATED IN: intracellular; EXPRESSED IN: 22 plant structures; EXPRESSED DURING: 13 growth stages; CONTAINS InterPro DOMAIN/s: Zinc finge…
'contig98966'	'(at1g03840 : 110.0) MGP is a nuclear-localized putative transcription factor with three zinc finger domains. MGP can interact with three proteins implicated in root patterning: SCR, SHR, and JKD in Y2H assays, and these interactions depend on the first zinc finger in MGP. MGP appears to be a direct transcriptional target of SHR and SCR, based on promoter binding assays, though it is not expresse…
'contig100834'	'(at5g44160 : 111.0) nutcracker (NUC); FUNCTIONS IN: sequence-specific DNA binding transcription factor activity, zinc ion binding, nucleic acid binding; INVOLVED IN: regulation of transcription; LOCATED IN: intracellular; EXPRESSED IN: primary root apical meristem, stem vascular system, embryo, root, embryonic root; CONTAINS InterPro DOMAIN/s: Zinc finger, C2H2-like (InterPro:IPR015880), Zinc fi…
'contig101784'	'(at2g23740 : 120.0) nucleic acid binding;sequence-specific DNA binding transcription factors;zinc ion binding; FUNCTIONS IN: sequence-specific DNA binding transcription factor activity, zinc ion binding, nucleic acid binding; INVOLVED IN: chromatin modification; LOCATED IN: intracellular, nucleus; EXPRESSED IN: 22 plant structures; EXPRESSED DURING: 13 growth stages; CONTAINS InterPro DOMAIN/s: …
'contig102908'	'(at5g66730 : 77.0) C2H2-like zinc finger protein; FUNCTIONS IN: sequence-specific DNA binding transcription factor activity, zinc ion binding, nucleic acid binding; INVOLVED IN: regulation of transcription; LOCATED IN: intracellular; EXPRESSED IN: 22 plant structures; EXPRESSED DURING: 13 growth stages; CONTAINS InterPro DOMAIN/s: Zinc finger, C2H2-like (InterPro:IPR015880), Zinc finger, C2H2-ty…
'contig105488'	'(loc_os03g11680.1 : 98.6) no description available & (at2g41940 : 93.2) Encodes a zinc finger protein containing only a single zinc finger.; zinc finger protein 8 (ZFP8); FUNCTIONS IN: sequence-specific DNA binding transcription factor activity, zinc ion binding, nucleic acid binding; INVOLVED IN: trichome differentiation, regulation of transcription; LOCATED IN: intracellular; EXPRESSED IN: 15 …
'contig107003'	'(at4g17810 : 90.1) C2H2 and C2HC zinc fingers superfamily protein; FUNCTIONS IN: sequence-specific DNA binding transcription factor activity, zinc ion binding, nucleic acid binding; INVOLVED IN: regulation of transcription; LOCATED IN: intracellular; EXPRESSED IN: 8 plant structures; EXPRESSED DURING: 7 growth stages; CONTAINS InterPro DOMAIN/s: Zinc finger, C2H2-like (InterPro:IPR015880), Zinc …
'contig107709'	'(at2g02070 : 322.0) indeterminate(ID)-domain 5 (IDD5); FUNCTIONS IN: sequence-specific DNA binding transcription factor activity, zinc ion binding, nucleic acid binding; INVOLVED IN: regulation of transcription; LOCATED IN: intracellular, chloroplast; EXPRESSED IN: 22 plant structures; EXPRESSED DURING: 13 growth stages; CONTAINS InterPro DOMAIN/s: Zinc finger, C2H2-like (InterPro:IPR015880), Zi…
'contig108994'	'(at2g02070 : 324.0) indeterminate(ID)-domain 5 (IDD5); FUNCTIONS IN: sequence-specific DNA binding transcription factor activity, zinc ion binding, nucleic acid binding; INVOLVED IN: regulation of transcription; LOCATED IN: intracellular, chloroplast; EXPRESSED IN: 22 plant structures; EXPRESSED DURING: 13 growth stages; CONTAINS InterPro DOMAIN/s: Zinc finger, C2H2-like (InterPro:IPR015880), Zi…
'contig109197'	'(loc_os01g09850.3 : 257.0) no description available & (at3g45260 : 256.0) C2H2-like zinc finger protein; FUNCTIONS IN: sequence-specific DNA binding transcription factor activity, zinc ion binding, nucleic acid binding; INVOLVED IN: regulation of transcription; LOCATED IN: intracellular; EXPRESSED IN: 13 plant structures; EXPRESSED DURING: 9 growth stages; CONTAINS InterPro DOMAIN/s: Zinc finger…
'contig109198'	'(at3g45260 : 252.0) C2H2-like zinc finger protein; FUNCTIONS IN: sequence-specific DNA binding transcription factor activity, zinc ion binding, nucleic acid binding; INVOLVED IN: regulation of transcription; LOCATED IN: intracellular; EXPRESSED IN: 13 plant structures; EXPRESSED DURING: 9 growth stages; CONTAINS InterPro DOMAIN/s: Zinc finger, C2H2-like (InterPro:IPR015880), Zinc finger, C2H2-ty…
'contig109813'	'(at1g03840 : 296.0) MGP is a nuclear-localized putative transcription factor with three zinc finger domains. MGP can interact with three proteins implicated in root patterning: SCR, SHR, and JKD in Y2H assays, and these interactions depend on the first zinc finger in MGP. MGP appears to be a direct transcriptional target of SHR and SCR, based on promoter binding assays, though it is not expresse…
'contig111290'	'(at2g37430 : 78.2) C2H2 and C2HC zinc fingers superfamily protein; FUNCTIONS IN: sequence-specific DNA binding transcription factor activity, zinc ion binding, nucleic acid binding; INVOLVED IN: response to chitin, regulation of transcription; LOCATED IN: intracellular; EXPRESSED IN: cotyledon, root, petiole; CONTAINS InterPro DOMAIN/s: Zinc finger, C2H2-like (InterPro:IPR015880), Zinc finger, C…
'contig111370'	'(at1g55110 : 310.0) indeterminate(ID)-domain 7 (IDD7); FUNCTIONS IN: sequence-specific DNA binding transcription factor activity, zinc ion binding, nucleic acid binding; INVOLVED IN: regulation of transcription; LOCATED IN: intracellular; EXPRESSED IN: 22 plant structures; EXPRESSED DURING: 13 growth stages; CONTAINS InterPro DOMAIN/s: Zinc finger, C2H2-like (InterPro:IPR015880), Zinc finger, C2…
'contig111378'	'(at1g67030 : 94.0) Encodes a zinc finger protein containing only a single zinc finger.; zinc finger protein 6 (ZFP6); FUNCTIONS IN: sequence-specific DNA binding transcription factor activity, zinc ion binding, nucleic acid binding; INVOLVED IN: regulation of transcription; LOCATED IN: cytosolic ribosome; EXPRESSED IN: 7 plant structures; EXPRESSED DURING: 4 anthesis, petal differentiation and e…
'contig111739'	'(at5g09850 : 141.0) Transcription elongation factor (TFIIS) family protein; FUNCTIONS IN: transcription regulator activity, DNA binding; INVOLVED IN: transcription; LOCATED IN: cytosol; EXPRESSED IN: 24 plant structures; EXPRESSED DURING: 15 growth stages; CONTAINS InterPro DOMAIN/s: Transcription factor IIS, N-terminal (InterPro:IPR017923), Transcription elongation factor, TFIIS/CRSP70, N-termi…
'contig112725'	'(loc_os03g17150.1 : 125.0) no description available & (at2g28710 : 112.0) C2H2-type zinc finger family protein; FUNCTIONS IN: sequence-specific DNA binding transcription factor activity, zinc ion binding, nucleic acid binding; INVOLVED IN: regulation of transcription; LOCATED IN: intracellular; EXPRESSED IN: 8 plant structures; EXPRESSED DURING: 4 anthesis; CONTAINS InterPro DOMAIN/s: Zinc finge…
'contig112893'	'(at5g54630 : 524.0) zinc finger protein-related; FUNCTIONS IN: sequence-specific DNA binding transcription factor activity; INVOLVED IN: regulation of transcription; LOCATED IN: intracellular; EXPRESSED IN: 21 plant structures; EXPRESSED DURING: 13 growth stages; CONTAINS InterPro DOMAIN/s: Zinc finger, C2H2-like (InterPro:IPR015880), Zinc finger, C2H2-type (InterPro:IPR007087); BEST Arabidopsis…
'contig72517'	'(loc_os01g14010.1 : 88.6) no description available & (at1g03840 : 85.9) MGP is a nuclear-localized putative transcription factor with three zinc finger domains. MGP can interact with three proteins implicated in root patterning: SCR, SHR, and JKD in Y2H assays, and these interactions depend on the first zinc finger in MGP. MGP appears to be a direct transcriptional target of SHR and SCR, based o…
'contig75369'	'(at1g66140 : 84.3) Encodes a zinc finger protein containing only a single zinc finger.; zinc finger protein 4 (ZFP4); FUNCTIONS IN: sequence-specific DNA binding transcription factor activity, zinc ion binding, nucleic acid binding; INVOLVED IN: regulation of transcription; LOCATED IN: intracellular; EXPRESSED IN: 14 plant structures; EXPRESSED DURING: 8 growth stages; CONTAINS InterPro DOMAIN/s…
'contig75540'	'(at2g23740 : 186.0) nucleic acid binding;sequence-specific DNA binding transcription factors;zinc ion binding; FUNCTIONS IN: sequence-specific DNA binding transcription factor activity, zinc ion binding, nucleic acid binding; INVOLVED IN: chromatin modification; LOCATED IN: intracellular, nucleus; EXPRESSED IN: 22 plant structures; EXPRESSED DURING: 13 growth stages; CONTAINS InterPro DOMAIN/s: …
'contig75864'	'(at1g03840 : 94.7) MGP is a nuclear-localized putative transcription factor with three zinc finger domains. MGP can interact with three proteins implicated in root patterning: SCR, SHR, and JKD in Y2H assays, and these interactions depend on the first zinc finger in MGP. MGP appears to be a direct transcriptional target of SHR and SCR, based on promoter binding assays, though it is not expressed…
'contig75866'	'(at5g66730 : 161.0) C2H2-like zinc finger protein; FUNCTIONS IN: sequence-specific DNA binding transcription factor activity, zinc ion binding, nucleic acid binding; INVOLVED IN: regulation of transcription; LOCATED IN: intracellular; EXPRESSED IN: 22 plant structures; EXPRESSED DURING: 13 growth stages; CONTAINS InterPro DOMAIN/s: Zinc finger, C2H2-like (InterPro:IPR015880), Zinc finger, C2H2-t…
'contig75867'	'(at2g01940 : 115.0) May be involved in an early event in shoot gravitropism such as gravity perception and/or a signaling process subsequent to amyloplast sedimentation as a putative transcription factor in gravity-perceptive cells.; SHOOT GRAVITROPISM 5 (SGR5); CONTAINS InterPro DOMAIN/s: Zinc finger, C2H2-like (InterPro:IPR015880), Zinc finger, C2H2-type (InterPro:IPR007087); BEST Arabidopsis …
'contig75991'	'(at3g13810 : 323.0) indeterminate(ID)-domain 11 (IDD11); FUNCTIONS IN: sequence-specific DNA binding transcription factor activity, zinc ion binding, nucleic acid binding; INVOLVED IN: regulation of transcription; LOCATED IN: intracellular; EXPRESSED IN: 20 plant structures; EXPRESSED DURING: 9 growth stages; CONTAINS InterPro DOMAIN/s: Zinc finger, C2H2-like (InterPro:IPR015880), Zinc finger, C…
'contig76091'	'(at4g31420 : 511.0) Zinc finger protein 622; FUNCTIONS IN: sequence-specific DNA binding transcription factor activity; INVOLVED IN: regulation of transcription; LOCATED IN: intracellular; EXPRESSED IN: 25 plant structures; EXPRESSED DURING: 15 growth stages; CONTAINS InterPro DOMAIN/s: Zinc finger, C2H2-like (InterPro:IPR015880), Zinc finger, C2H2-type (InterPro:IPR007087); BEST Arabidopsis tha…
'contig76092'	'(loc_os04g59380.1 : 303.0) no description available & (at1g75710 : 301.0) C2H2-like zinc finger protein; FUNCTIONS IN: sequence-specific DNA binding transcription factor activity, zinc ion binding, nucleic acid binding; LOCATED IN: intracellular; EXPRESSED IN: 22 plant structures; EXPRESSED DURING: 13 growth stages; CONTAINS InterPro DOMAIN/s: Zinc finger, C2H2-like (InterPro:IPR015880), Zinc fi…
'contig76146'	'(at3g45260 : 184.0) C2H2-like zinc finger protein; FUNCTIONS IN: sequence-specific DNA binding transcription factor activity, zinc ion binding, nucleic acid binding; INVOLVED IN: regulation of transcription; LOCATED IN: intracellular; EXPRESSED IN: 13 plant structures; EXPRESSED DURING: 9 growth stages; CONTAINS InterPro DOMAIN/s: Zinc finger, C2H2-like (InterPro:IPR015880), Zinc finger, C2H2-ty…
'contig76147'	'(at3g45260 : 185.0) C2H2-like zinc finger protein; FUNCTIONS IN: sequence-specific DNA binding transcription factor activity, zinc ion binding, nucleic acid binding; INVOLVED IN: regulation of transcription; LOCATED IN: intracellular; EXPRESSED IN: 13 plant structures; EXPRESSED DURING: 9 growth stages; CONTAINS InterPro DOMAIN/s: Zinc finger, C2H2-like (InterPro:IPR015880), Zinc finger, C2H2-ty…
'contig77603'	'(at1g67030 : 94.0) Encodes a zinc finger protein containing only a single zinc finger.; zinc finger protein 6 (ZFP6); FUNCTIONS IN: sequence-specific DNA binding transcription factor activity, zinc ion binding, nucleic acid binding; INVOLVED IN: regulation of transcription; LOCATED IN: cytosolic ribosome; EXPRESSED IN: 7 plant structures; EXPRESSED DURING: 4 anthesis, petal differentiation and e…
'contig78029'	'(at2g01940 : 314.0) May be involved in an early event in shoot gravitropism such as gravity perception and/or a signaling process subsequent to amyloplast sedimentation as a putative transcription factor in gravity-perceptive cells.; SHOOT GRAVITROPISM 5 (SGR5); CONTAINS InterPro DOMAIN/s: Zinc finger, C2H2-like (InterPro:IPR015880), Zinc finger, C2H2-type (InterPro:IPR007087); BEST Arabidopsis …
'contig79643'	'(loc_os03g10140.1 : 191.0) no description available & (at5g66730 : 189.0) C2H2-like zinc finger protein; FUNCTIONS IN: sequence-specific DNA binding transcription factor activity, zinc ion binding, nucleic acid binding; INVOLVED IN: regulation of transcription; LOCATED IN: intracellular; EXPRESSED IN: 22 plant structures; EXPRESSED DURING: 13 growth stages; CONTAINS InterPro DOMAIN/s: Zinc finge…
'contig80051'	'(loc_os03g17150.1 : 124.0) no description available & (at2g28710 : 114.0) C2H2-type zinc finger family protein; FUNCTIONS IN: sequence-specific DNA binding transcription factor activity, zinc ion binding, nucleic acid binding; INVOLVED IN: regulation of transcription; LOCATED IN: intracellular; EXPRESSED IN: 8 plant structures; EXPRESSED DURING: 4 anthesis; CONTAINS InterPro DOMAIN/s: Zinc finge…
'contig80489'	'(at2g37430 : 134.0) C2H2 and C2HC zinc fingers superfamily protein; FUNCTIONS IN: sequence-specific DNA binding transcription factor activity, zinc ion binding, nucleic acid binding; INVOLVED IN: response to chitin, regulation of transcription; LOCATED IN: intracellular; EXPRESSED IN: cotyledon, root, petiole; CONTAINS InterPro DOMAIN/s: Zinc finger, C2H2-like (InterPro:IPR015880), Zinc finger, …
'contig81271'	'(at2g02070 : 244.0) indeterminate(ID)-domain 5 (IDD5); FUNCTIONS IN: sequence-specific DNA binding transcription factor activity, zinc ion binding, nucleic acid binding; INVOLVED IN: regulation of transcription; LOCATED IN: intracellular, chloroplast; EXPRESSED IN: 22 plant structures; EXPRESSED DURING: 13 growth stages; CONTAINS InterPro DOMAIN/s: Zinc finger, C2H2-like (InterPro:IPR015880), Zi…
'contig81445'	'(loc_os01g09850.3 : 299.0) no description available & (at3g13810 : 295.0) indeterminate(ID)-domain 11 (IDD11); FUNCTIONS IN: sequence-specific DNA binding transcription factor activity, zinc ion binding, nucleic acid binding; INVOLVED IN: regulation of transcription; LOCATED IN: intracellular; EXPRESSED IN: 20 plant structures; EXPRESSED DURING: 9 growth stages; CONTAINS InterPro DOMAIN/s: Zinc …
'contig81446'	'(at3g13810 : 323.0) indeterminate(ID)-domain 11 (IDD11); FUNCTIONS IN: sequence-specific DNA binding transcription factor activity, zinc ion binding, nucleic acid binding; INVOLVED IN: regulation of transcription; LOCATED IN: intracellular; EXPRESSED IN: 20 plant structures; EXPRESSED DURING: 9 growth stages; CONTAINS InterPro DOMAIN/s: Zinc finger, C2H2-like (InterPro:IPR015880), Zinc finger, C…
'contig81447'	'(loc_os01g09850.3 : 298.0) no description available & (at3g45260 : 294.0) C2H2-like zinc finger protein; FUNCTIONS IN: sequence-specific DNA binding transcription factor activity, zinc ion binding, nucleic acid binding; INVOLVED IN: regulation of transcription; LOCATED IN: intracellular; EXPRESSED IN: 13 plant structures; EXPRESSED DURING: 9 growth stages; CONTAINS InterPro DOMAIN/s: Zinc finger…
'contig81448'	'(at5g66730 : 325.0) C2H2-like zinc finger protein; FUNCTIONS IN: sequence-specific DNA binding transcription factor activity, zinc ion binding, nucleic acid binding; INVOLVED IN: regulation of transcription; LOCATED IN: intracellular; EXPRESSED IN: 22 plant structures; EXPRESSED DURING: 13 growth stages; CONTAINS InterPro DOMAIN/s: Zinc finger, C2H2-like (InterPro:IPR015880), Zinc finger, C2H2-t…
'contig82339'	'(at2g23740 : 265.0) nucleic acid binding;sequence-specific DNA binding transcription factors;zinc ion binding; FUNCTIONS IN: sequence-specific DNA binding transcription factor activity, zinc ion binding, nucleic acid binding; INVOLVED IN: chromatin modification; LOCATED IN: intracellular, nucleus; EXPRESSED IN: 22 plant structures; EXPRESSED DURING: 13 growth stages; CONTAINS InterPro DOMAIN/s: …
'contig83236'	'(at3g45260 : 253.0) C2H2-like zinc finger protein; FUNCTIONS IN: sequence-specific DNA binding transcription factor activity, zinc ion binding, nucleic acid binding; INVOLVED IN: regulation of transcription; LOCATED IN: intracellular; EXPRESSED IN: 13 plant structures; EXPRESSED DURING: 9 growth stages; CONTAINS InterPro DOMAIN/s: Zinc finger, C2H2-like (InterPro:IPR015880), Zinc finger, C2H2-ty…
'contig83238'	'(loc_os01g09850.3 : 300.0) no description available & (at3g13810 : 294.0) indeterminate(ID)-domain 11 (IDD11); FUNCTIONS IN: sequence-specific DNA binding transcription factor activity, zinc ion binding, nucleic acid binding; INVOLVED IN: regulation of transcription; LOCATED IN: intracellular; EXPRESSED IN: 20 plant structures; EXPRESSED DURING: 9 growth stages; CONTAINS InterPro DOMAIN/s: Zinc …
'contig83274'	'(at5g03150 : 328.0) JKD is a nuclear-localized putative transcription factor with three zinc finger domains. jkd mutants show a number of root patterning defects including ectopic periclinal divisions in the cortex, increased cell numbers in the cortical and epidermal layers, a disrupted QC marker expression pattern, and disorganized QC and columella cells. jkd mutants also have a reduced number…
'contig84472'	'(at1g72050 : 406.0) Encodes a transcriptional factor TFIIIA required for transcription of 5S rRNA gene. 5S rRNA is the smallest constituent of the ribosome. Work on one of the gene models AT1G72050.2 showed that it encodes a protein with nine Cys(2)-His(2)-type zinc fingers, a characteristic feature of TFIIIA proteins. AT1G72050.2 also contains a 23 amino acid spacer between fingers 1 and 2, a 6…
'contig84659'	'(at5g54630 : 524.0) zinc finger protein-related; FUNCTIONS IN: sequence-specific DNA binding transcription factor activity; INVOLVED IN: regulation of transcription; LOCATED IN: intracellular; EXPRESSED IN: 21 plant structures; EXPRESSED DURING: 13 growth stages; CONTAINS InterPro DOMAIN/s: Zinc finger, C2H2-like (InterPro:IPR015880), Zinc finger, C2H2-type (InterPro:IPR007087); BEST Arabidopsis…
'contig84792'	'(at2g02070 : 323.0) indeterminate(ID)-domain 5 (IDD5); FUNCTIONS IN: sequence-specific DNA binding transcription factor activity, zinc ion binding, nucleic acid binding; INVOLVED IN: regulation of transcription; LOCATED IN: intracellular, chloroplast; EXPRESSED IN: 22 plant structures; EXPRESSED DURING: 13 growth stages; CONTAINS InterPro DOMAIN/s: Zinc finger, C2H2-like (InterPro:IPR015880), Zi…
'contig85050'	'(loc_os01g09850.3 : 299.0) no description available & (at3g45260 : 293.0) C2H2-like zinc finger protein; FUNCTIONS IN: sequence-specific DNA binding transcription factor activity, zinc ion binding, nucleic acid binding; INVOLVED IN: regulation of transcription; LOCATED IN: intracellular; EXPRESSED IN: 13 plant structures; EXPRESSED DURING: 9 growth stages; CONTAINS InterPro DOMAIN/s: Zinc finger…
'contig85051'	'(loc_os01g09850.3 : 300.0) no description available & (at3g13810 : 294.0) indeterminate(ID)-domain 11 (IDD11); FUNCTIONS IN: sequence-specific DNA binding transcription factor activity, zinc ion binding, nucleic acid binding; INVOLVED IN: regulation of transcription; LOCATED IN: intracellular; EXPRESSED IN: 20 plant structures; EXPRESSED DURING: 9 growth stages; CONTAINS InterPro DOMAIN/s: Zinc …
'contig86628'	'(loc_os04g47860.4 : 231.0) no description available & (at3g45260 : 229.0) C2H2-like zinc finger protein; FUNCTIONS IN: sequence-specific DNA binding transcription factor activity, zinc ion binding, nucleic acid binding; INVOLVED IN: regulation of transcription; LOCATED IN: intracellular; EXPRESSED IN: 13 plant structures; EXPRESSED DURING: 9 growth stages; CONTAINS InterPro DOMAIN/s: Zinc finger…
'contig86858'	'(at2g37430 : 132.0) C2H2 and C2HC zinc fingers superfamily protein; FUNCTIONS IN: sequence-specific DNA binding transcription factor activity, zinc ion binding, nucleic acid binding; INVOLVED IN: response to chitin, regulation of transcription; LOCATED IN: intracellular; EXPRESSED IN: cotyledon, root, petiole; CONTAINS InterPro DOMAIN/s: Zinc finger, C2H2-like (InterPro:IPR015880), Zinc finger, …
'contig87977'	'(at2g23740 : 101.0) nucleic acid binding;sequence-specific DNA binding transcription factors;zinc ion binding; FUNCTIONS IN: sequence-specific DNA binding transcription factor activity, zinc ion binding, nucleic acid binding; INVOLVED IN: chromatin modification; LOCATED IN: intracellular, nucleus; EXPRESSED IN: 22 plant structures; EXPRESSED DURING: 13 growth stages; CONTAINS InterPro DOMAIN/s: …
'contig88628'	'(at2g01940 : 115.0) May be involved in an early event in shoot gravitropism such as gravity perception and/or a signaling process subsequent to amyloplast sedimentation as a putative transcription factor in gravity-perceptive cells.; SHOOT GRAVITROPISM 5 (SGR5); CONTAINS InterPro DOMAIN/s: Zinc finger, C2H2-like (InterPro:IPR015880), Zinc finger, C2H2-type (InterPro:IPR007087); BEST Arabidopsis …
'contig147473'	'(at1g66140 : 164.0) Encodes a zinc finger protein containing only a single zinc finger.; zinc finger protein 4 (ZFP4); FUNCTIONS IN: sequence-specific DNA binding transcription factor activity, zinc ion binding, nucleic acid binding; INVOLVED IN: regulation of transcription; LOCATED IN: intracellular; EXPRESSED IN: 14 plant structures; EXPRESSED DURING: 8 growth stages; CONTAINS InterPro DOMAIN/…
[truncated: 6,359 more rows]

## Sheet: Sheet2
Other Transcription Factors	3294
AP2/ERF	1262
MYB	733
MADS	431
bZIP	428
C2H2	417
WRKY	330
NAC	273
HSP	168
TCP	155
HD-ZIP	94
