# Supplementary material for: Transcriptome Sequencing of Diverse Peanut (Arachis) Wild Species and the Cultivated Species Reveals a Wealth of Untapped Genetic Variability
Source: G3 (Bethesda). 2016 Oct 10;6(12):3825–36. doi: 10.1534/g3.115.026898 (PMC5144954; doi:10.1534/g3.115.026898)
Supplement: Supplemental Material [file supp_g3.115.026898_FileS3.xlsx]

## Sheet: Sheet1
#CHROM	POS	INFO	Common	Allele X	Allele Y
comp48490_c0_seq1	130	Ara_Ksp_IDT_001	ATCATAACCCGATACCTCAACATT	TTCTAGGTGTTGTGGAGCGTTAT	TCTAGGTGTTGTGGAGCGTTAC
comp50685_c1_seq1	1175	Ara_Ksp_IDT_002	CGGCTTCAACACACTAATGG	GCCGCCGTGAGGGAG	GCCGCCGTGAGGGAT
comp56266_c0_seq1	817	Ara_Ksp_IDT_003	GGCTTCTTACATAACTGGACAGACC	GACAGTTAAGCCGCCATCA	ACAGTTAAGCCGCCATCG
comp61392_c2_seq1	85	Ara_Ksp_IDT_004	CTCGGAATCTATTGCTGATTATGTT	CTTCTGACATAACAGGCGTATCA	CTTCTGACATAACAGGCGTATCC
comp62198_c1_seq1	456	Ara_Ksp_IDT_005	ATGGAATCGTGTACAAAGGTCTACT	GCGATGATGCTTTCTTCACA	GCGATGATGCTTTCTTCACC
comp62969_c1_seq1	218	Ara_Ksp_IDT_006	CCTCCTAATCTCAGCTTTGTTGAAG	AAGTCCTTCATAAGCAGTCTCAACT	AGTCCTTCATAAGCAGTCTCAACC
comp63450_c2_seq1	993	Ara_Ksp_IDT_007	TGATGTTGGTAAATACACACTATGTTG	AAAACTAAGCTTTGCTGCTCAAAT	AAAACTAAGCTTTGCTGCTCAAAC
comp63485_c0_seq1	373	Ara_Ksp_IDT_008	ACATAGTGTTGGGGGCTTACAA	AATGCCTCAGGATTTCTTCAAC	AATGCCTCAGGATTTCTTCAAT
comp64068_c2_seq1	275	Ara_Ksp_IDT_009	TTCAGATGATCCCTTGTTTGGT	CAGCAGTGTGATTGAGCCA	TCAGCAGTGTGATTGAGCCT
comp64111_c1_seq1	100	Ara_Ksp_IDT_010	GGCAACAACTGCTGCTTCAA	GAAACTGTTTTGTATAACCATCCG	GGAAACTGTTTTGTATAACCATCCA
comp65032_c0_seq4	358	Ara_Ksp_IDT_011	CGTTCTAAAGTGCCTTTCATCTCAT	TTAGAAGATTTCCCGAGGCA	CTTAGAAGATTTCCCGAGGCT
comp65110_c0_seq1	69	Ara_Ksp_IDT_012	CTTCCATTCCCGGCTTTACA	GAATTAATCCATGCCCGACT	AATTAATCCATGCCCGACC
comp65182_c2_seq1	371	Ara_Ksp_IDT_013	CATTTTTATCCTCTACGAATCTCCA	GAGTCAGAAAGACAGAACAGCAG	GAGTCAGAAAGACAGAACAGCAA
comp65502_c1_seq1	145	Ara_Ksp_IDT_014	ATGTTCTTAAAGTTCCACAGTTTGC	GCACATCTCTACAAACCTGTCTCA	GCACATCTCTACAAACCTGTCTCT
comp65791_c0_seq1	531	Ara_Ksp_IDT_015	GATGGAAAGCCATTGAACTATCAG	CCTTAGGACCCGAAGAAGAAAT	CCTTAGGACCCGAAGAAGAAAC
comp66139_c1_seq1	273	Ara_Ksp_IDT_016	AGAGCATAACGGTGGGAAAGTAG	TTCATGTTCATCATCCGCAG	TCATGTTCATCATCCGCAA
comp66400_c0_seq1	191	Ara_Ksp_IDT_017	TCCAATAACTACTCAGACTGGAGAAA	TCTCCAGGCCCTTCTGCT	CCAGGCCCTTCTGCG
comp66526_c0_seq1	672	Ara_Ksp_IDT_018	CGATTTTCGCAATAGAGAAAGGA	CCAGCTTCGAATCGGTAGA	TCCAGCTTCGAATCGGTAGT
comp66575_c0_seq1	193	Ara_Ksp_IDT_019	ACCATAATCATTTCCATAAGTCCAC	GAATGGAAGTGGGGCCTTA	ATGGAAGTGGGGCCTTG
comp66719_c1_seq1	445	Ara_Ksp_IDT_020	GGTGCTAAAACCTTTTCTCAAGAT	GAGCAACGACCCCAACA	GGAGCAACGACCCCAACT
comp66732_c3_seq1	647	Ara_Ksp_IDT_021	TTCCTCATGTTGAATAACCTCTTTC	GTAATCCAAAACAATGAGCCAG	GTAATCCAAAACAATGAGCCAC
comp66787_c2_seq1	214	Ara_Ksp_IDT_022	AACATTGCTCACATCCCACAT	CACAAAATGTCTCTTCCTGCAT	CACAAAATGTCTCTTCCTGCAC
comp66787_c3_seq1	143	Ara_Ksp_IDT_023	GAATTTTGAAGATTATGTGCTGTGA	TGCCTCATACCTTCTGTCAAGTT	GTGCCTCATACCTTCTGTCAAGTA
comp66939_c0_seq1	162	Ara_Ksp_IDT_024	AATTTCTCAGGTTTTCGATGAATTA	CCACTCACCATGATCAACACTACTAC	CCACTCACCATGATCAACACTACTAA
comp70210_c0_seq1	146	Ara_Ksp_IDT_031	TTTGATTTAATTTCGCTGACG	GCCACTTCTCTCCCAACAGATTA	CCACTTCTCTCCCAACAGATTT
comp68575_c0_seq1	809	Ara_Ksp_IDT_032	CACAAGGAACATCACCTTTTTG	GTGCTGCATCACTATTTGCTC	GGTGCTGCATCACTATTTGCTA
comp72983_c0_seq1	433	Ara_Ksp_IDT_033	CACAAAACCAGCAACAGCAG	CAGAGCACCAACAATAACAAGTCA	AGAGCACCAACAATAACAAGTCG
comp73072_c0_seq1	761	Ara_Ksp_IDT_034	GCCGCACATATTCAAAGTCA	CTCACGTATGTTAATCCTAAAAATGAA	TCACGTATGTTAATCCTAAAAATGAG
comp68537_c0_seq1	558	Ara_Ksp_IDT_035	GGTCTGTGGGCAAAGAAACA	GATAGTAAGTTTTTCTTCATCTTTGCC	CTGATAGTAAGTTTTTCTTCATCTTTGCT
comp68523_c0_seq1	1187	Ara_Ksp_IDT_036	CTCCATGCTCCTGTTCCTTT	ACCGTTGATTTCACATCTCTCA	CCGTTGATTTCACATCTCTCG
comp73142_c2_seq1	1292	Ara_Ksp_IDT_037	CAGTCCCCACAGACATTATGG	AGTTGAGGAAGGAGAAGCCC	CAGTTGAGGAAGGAGAAGCCT
comp72145_c1_seq1	1770	Ara_Ksp_IDT_038	TGATGATGATAGTTGCTTATTTCCA	GGGCTGTCTTTATAAGAAGGAAGTG	GGGCTGTCTTTATAAGAAGGAAGTA
comp75144_c1_seq1	2945	Ara_Ksp_IDT_039	TTGTTTGAGTCACAATGTTGGAG	CTAAAAAGAAATAGAGGGGGGG	GCTAAAAAGAAATAGAGGGGGGA
comp67113_c1_seq1	366	Ara_Ksp_IDT_040	TGCAATTCAGATTCCACATCA	AGAAAGAACCACCATCACCG	AAGAAAGAACCACCATCACCA
comp68978_c0_seq1	323	Ara_Ksp_IDT_041	TTGCTTTGTTATGCACTCAAGC	TTGGCCTTGTGGAAGGG	TGTTGGCCTTGTGGAAGGT
comp72386_c3_seq1	249	Ara_Ksp_IDT_042	TGCAAGTCCTTGGCTTCTAA	CCTGGCATAGTTCGTCCTCA	CTGGCATAGTTCGTCCTCG
comp75006_c0_seq1	893	Ara_Ksp_IDT_043	TGTCACCTAAACTCAATGTACTCG	GCTTCCGGTGAAGGCA	GCTTCCGGTGAAGGCG
comp67110_c0_seq1	865	Ara_Ksp_IDT_044	GATTTCATGGGCTAGGCAAC	CAAGATCCAATAGCCTGCCA	AAGATCCAATAGCCTGCCG
comp71043_c0_seq1	405	Ara_Ksp_IDT_045	CTGTATCACGTTGCGGATTG	TGCCGCAGACGTGGTT	TGCCGCAGACGTGGTC
comp71437_c0_seq1	736	Ara_Ksp_IDT_046	TGGTTTTGGAATCCACCTTC	GCCATTGTGGATGCTGTC	TGCCATTGTGGATGCTGTT
comp65791_c0_seq1	531	Ara_Ksp_IDT_047	TGGATGGAAAGCCATTGAAC	TTAGGACCCGAAGAAGAAACC	CCTTAGGACCCGAAGAAGAAACT
comp68250_c0_seq1	439	Ara_Ksp_IDT_048	TTCCAGAAACCGTCTTTTTCA	AAGACTCGAGAAGCTCTGCACT	GACTCGAGAAGCTCTGCACC
comp75455_c0_seq1	765	Ara_Ksp_IDT_049	GGAGGCAGAATTCATATCTGGT	AGTGTCAAGGTTGCTAGATGAGAAT	AGTGTCAAGGTTGCTAGATGAGAAC
comp65737_c0_seq1	1603	Ara_Ksp_IDT_050	CTGATTGGTGGCATTCTCG	GCAAAAGAGATTCCGGGCT	AAAAGAGATTCCGGGCG
comp69578_c0_seq1	828	Ara_Ksp_IDT_051	GAATATGCACACTTGATTAAATGGA	AGGGTTATCAGGATCAAAAGCA	GGGTTATCAGGATCAAAAGCG
comp69930_c2_seq1	1094	Ara_Ksp_IDT_052	GCTTCAGATTGAACTGGGCTA	CATCATGACGCTTCTCACCA	ATCATGACGCTTCTCACCG
comp72406_c0_seq3	623	Ara_Ksp_IDT_053	AGCCCACAGGATTGCTCTAA	TTGGTTCCCTTGGCGAT	TTGGTTCCCTTGGCGAC
comp73699_c4_seq2	504	Ara_Ksp_IDT_054	GGCCTTGGGAAAGATGATTT	CGCTAAGGACAATGAGGGA	CGCTAAGGACAATGAGGGG
comp74199_c4_seq1	1331	Ara_Ksp_IDT_055	CTAGCTGACTTTGGGTCGATG	AGAAAGCCAACTCCTGTATTTCC	GAAAGCCAACTCCTGTATTTCA
comp66862_c0_seq1	381	Ara_Ksp_IDT_056	GGACCAGTTTGAGCTTCTTCA	CTCAAGAACCGAGTTTCTATCAAAG	CTCAAGAACCGAGTTTCTATCAAAC
comp69041_c0_seq1	1671	Ara_Ksp_IDT_057	TGGATTCCAAAGAGTGGTCA	GAATGCTCTGATTCTTCCACG	GAATGCTCTGATTCTTCCACA
comp75970_c3_seq1	294	Ara_Ksp_IDT_058	TTTCCCAAGCTTCTCTTCTCC	ACACCACCTAGACCCCCAA	ACACCACCTAGACCCCCAG
comp70919_c0_seq1	1051	Ara_Ksp_IDT_059	TGCAAACCAAAATGATCAACA	CATTAGGTACAATCAGGACCGC	AACATTAGGTACAATCAGGACCGT
comp71434_c0_seq2	1180	Ara_Ksp_IDT_060	TAACGGTGTGATCGGATGAG	ACTATGGTAAGAGGCTGGCTACA	ATGGTAAGAGGCTGGCTACG
comp75554_c7_seq3	177	Ara_Ksp_IDT_061	GTGTGATGTTGTGGCCATTG	AGTCACAGTGCTGCTCTTCTCA	GTCACAGTGCTGCTCTTCTCC
comp69422_c0_seq1	881	Ara_Ksp_IDT_062	AGCAACCTTCTCTACGCAACT	GTTCCTGATTTTCGAGGAGAT	AGTTCCTGATTTTCGAGGAGAA
comp71333_c0_seq2	621	Ara_Ksp_IDT_063	ATCGTCGACACCTTTCTGGA	GGAGAAAGCTTCCGACACC	GGGAGAAAGCTTCCGACACT
comp74323_c0_seq1	814	Ara_Ksp_IDT_064	CAGCAGCTCGTTGCCAAG	CCATGAGACTAGCTTCACTCTTCA	CATGAGACTAGCTTCACTCTTCG
comp70226_c0_seq1	825	Ara_Ksp_IDT_065	GGTGTGGAGAGGTGCTCAAT	CCATTGTCTGAGGTGCCA	CCATTGTCTGAGGTGCCG
comp71900_c0_seq1	913	Ara_Ksp_IDT_066	TGAGCTCTGAGATGGCAATG	GCTCGAGTGATCGTGGCA	CTCGAGTGATCGTGGCG
comp73478_c5_seq6	284	Ara_Ksp_IDT_067	TCATGCAATGGAATGGTCTG	GAAGGGGACTTCGGGC	TGAAGGGGACTTCGGGA
comp75504_c3_seq1	2660	Ara_Ksp_IDT_068	GCTCATTTTTCGAAGCAAGC	TGGCTTTACAACCCATAACACC	CTGGCTTTACAACCCATAACACT
comp71394_c0_seq1	1015	Ara_Ksp_IDT_069	CAAGGGAAGGATCACCGTTA	TATGGAGCGTTGGATTGGA	TATGGAGCGTTGGATTGGG
comp73402_c0_seq1	694	Ara_Ksp_IDT_070	AACAACAAAGCAGCATGTGG	AAAACCACCTAGGAAACTACCTGA	AAACCACCTAGGAAACTACCTGC
comp73484_c4_seq1	402	Ara_Ksp_IDT_071	GGCAAAGTAAGGCGAAAATG	CCCTCTCTAAATTGGCCCTT	CCCTCTCTAAATTGGCCCTC
comp75949_c4_seq1	1285	Ara_Ksp_IDT_072	AGGCCCAATAGCCTGGAG	CCTTGTTCTCGTGTTTTCTACTGAC	CCTTGTTCTCGTGTTTTCTACTGAT
