# Supplementary material for: Transcriptome Sequencing of Diverse Peanut (Arachis) Wild Species and the Cultivated Species Reveals a Wealth of Untapped Genetic Variability
Source: G3 (Bethesda). 2016 Oct 10;6(12):3825–36. doi: 10.1534/g3.115.026898 (PMC5144954; doi:10.1534/g3.115.026898)
Supplement: Supplemental Material [file supp_g3.115.026898_FileS4.xlsx]

## Sheet: KASP Validation
Primer	GKP10017	KSSc38901	TamrunOL07	Jupiter	Olin	NMVALC	COC155N	COC155A	COC224	COC367	COC559	UF439	COC157	PI648241
ARA_KASP_001	1/1/	0/0	0/0	0/1	0/1	0/1	0/1	0/0	0/0	0/0	0/0	0/0	0/0	0/0
ARA_KASP_002	1/1/	0/0	0/0	0/0	0/1	0/1	0/0	0/1	0/0	0/0	0/1	0/0	0/0	0/0
ARA_KASP_003	1/1/	0/0	0/0	0/0	0/0	0/0	0/0	0/0	0/0	0/0	0/0	0/0	0/0	0/0
ARA_KASP_004	1/1/	0/0	0/0	0/0	0/0	0/0	0/0	0/0	0/0	0/0	0/0	0/0	0/0	0/0
ARA_KASP_005	0/0	1/1/	0/1	0/1	0/1	0/1	0/1	0/1	0/1	0/1	0/1	0/1	0/1	0/1
ARA_KASP_006	1/1/	0/0	0/1	0/1	0/1	0/1	0/1	0/1	0/1	0/1	0/1	0/1	0/1	0/1
ARA_KASP_007	1/1/	0/0	0/0	0/0	0/0	0/0	0/0	0/0	0/0	0/0	0/0	0/0	0/0	0/0
ARA_KASP_008	-	-	-	-	-	-	-	-	-	-	-	-	-	-
ARA_KASP_009	-	-	0/0	0/0	0/0	0/0	0/0	0/0	0/0	0/0	0/0	0/0	0/0	0/0
ARA_KASP_010	1/1/	0/0	0/1	0/1	0/0	0/0	0/1	0/0	0/0	0/0	0/0	0/1	0/0	0/0
ARA_KASP_011	1/1/	0/0	0/0	0/0	0/0	0/0	0/0	0/0	0/0	0/0	0/0	0/0	0/0	0/0
ARA_KASP_012	0/0	1/1/	0/0	0/0	0/0	0/0	0/0	0/0	0/0	0/0	0/0	0/0	0/0	0/0
ARA_KASP_013	0/0	1/1/	0/1	0/1	0/1	0/1	0/1	0/1	0/1	0/1	0/1	0/1	0/1	0/1
ARA_KASP_014	1/1/	0/0	0/0	0/0	0/0	0/0	0/0	-	0/0	0/0	0/0	0/0	0/0	0/0
ARA_KASP_015	1/1/	0/0	0/1	0/1	0/1	0/1	0/1	0/1	0/1	0/1	0/1	0/1	0/1	0/1
ARA_KASP_016	1/1/	0/0	0/1	0/1	0/1	0/1	0/1	0/1	0/1	0/0	0/1	0/1	0/1	0/1
ARA_KASP_017	1/1/	0/0	0/0	0/0	0/0	0/0	0/0	0/0	0/0	0/0	0/0	0/0	-	-
ARA_KASP_018	0/0	1/1/	0/1	-	0/1	0/1	0/1	0/1	0/1	0/1	0/1	0/1	0/1	0/1
ARA_KASP_019	1/1/	0/0	0/1	0/1	0/1	0/1	0/1	0/1	0/1	0/1	0/1	0/1	0/1	0/1
ARA_KASP_020	0/0	1/1/	0/0	0/0	0/0	0/0	0/0	0/0	0/0	0/0	0/0	0/0	0/0	0/0
ARA_KASP_021	1/1/	0/0	0/0	0/0	0/0	0/0	0/0	0/0	0/0	0/0	0/0	0/0	0/0	0/0
ARA_KASP_022	1/1/	0/0	0/0	0/0	0/0	0/0	0/0	0/0	0/0	0/0	0/0	0/0	0/0	0/0
ARA_KASP_023	1/1/	0/0	0/0	0/0	0/0	0/0	0/0	0/0	0/0	0/0	0/0	0/0	0/0	0/0
ARA_KASP_024	1/1/	0/0	0/0	0/0	0/0	0/0	0/0	0/0	0/0	0/0	0/0	0/0	0/0	0/0
ARA_KASP_031	1/1/	0/0	0/1	0/1	0/1	0/1	0/1	0/1	0/1	0/1	0/1	0/1	0/1	0/1
ARA_KASP_032	-	-	-	-	-	-	-	-	-	-	-	-	-	-
ARA_KASP_033	-	-	-	-	-	-	-	-	-	-	-	-	-	-
ARA_KASP_034	1/1/	0/0	0/0	0/0	0/0	0/0	0/0	0/0	0/0	0/0	0/0	0/0	0/0	0/0
ARA_KASP_035	1/1/	0/0	0/0	0/0	0/0	0/0	0/0	0/0	0/0	0/0	0/0	0/0	0/0	0/0
ARA_KASP_036	1/1/	0/0	0/0	0/0	0/0	0/0	0/0	0/0	0/0	0/0	0/0	0/0	0/0	0/0
ARA_KASP_037	-	-	0/0	0/0	0/0	0/0	0/0	0/0	0/0	0/0	0/0	0/0	0/0	0/0
ARA_KASP_038	0/0	1/1/	0/1	0/1	0/1	0/1	0/1	0/1	0/1	0/1	0/1	0/1	0/1	0/1
ARA_KASP_039	0/0	1/1/	0/0	0/0	0/0	0/0	0/0	0/0	0/0	0/0	0/0	0/0	0/0	0/0
ARA_KASP_040	1/1/	0/0	0/0	0/0	0/0	0/0	0/0	0/0	0/0	0/0	0/0	0/0	0/0	0/0
ARA_KASP_041	1/1/	0/0	0/0	0/0	0/0	0/0	0/0	0/0	0/0	0/0	0/0	0/0	0/0	0/0
ARA_KASP_042	0/0	1/1/	0/1	0/1	0/1	0/1	0/1	0/1	0/1	0/1	0/1	0/1	0/1	0/1
ARA_KASP_043	0/0	1/1/	0/0	0/0	0/0	0/0	0/0	0/0	0/0	0/0	0/0	0/0	0/0	0/0
ARA_KASP_044	1/1/	0/0	0/0	0/0	0/0	0/0	0/0	0/0	0/0	0/0	0/0	0/0	0/0	0/0
ARA_KASP_045	0/0	1/1/	0/0	0/0	0/0	0/0	0/0	0/0	0/0	0/0	0/0	0/0	0/0	0/0
ARA_KASP_046	1/1/	0/0	0/0	0/0	0/0	0/0	0/0	0/0	0/0	0/0	0/0	0/0	0/0	0/0
ARA_KASP_047	1/1/	0/0	0/1	0/1	0/1	0/1	0/1	0/1	0/1	0/1	0/1	0/1	0/1	0/1
ARA_KASP_048	0/0	1/1/	0/1	0/1	0/1	0/1	0/1	0/1	0/1	0/1	0/1	0/1	0/1	0/1
ARA_KASP_049	1/1/	0/0	0/0	0/0	0/0	0/0	0/0	0/0	0/0	0/0	0/0	0/0	0/0	0/0
ARA_KASP_050	0/0	1/1/	0/1	0/1	0/1	0/1	0/1	0/1	0/1	0/1	0/1	0/1	0/1	0/1
ARA_KASP_051	0/0	1/1/	0/1	0/1	0/1	0/1	0/1	0/1	0/1	0/1	0/1	0/1	0/1	0/1
ARA_KASP_052	0/0	1/1/	0/1	0/1	0/1	0/1	0/1	0/1	0/1	0/1	0/1	0/1	0/1	0/1
ARA_KASP_053	1/1/	0/0	0/1	0/1	0/1	0/1	0/1	0/1	0/1	0/1	0/1	0/1	0/1	0/1
ARA_KASP_054	0/0	1/1/	-	-	-	-	-	-	-	-	-	-	-	-
ARA_KASP_055	1/1/	0/0	0/0	0/0	0/0	0/0	0/0	0/0	0/0	0/0	0/0	0/0	0/0	0/0
ARA_KASP_056	0/0	1/1/	0/1	0/1	0/1	0/1	0/1	0/1	0/1	0/1	0/1	0/1	0/1	0/1
ARA_KASP_057	1/1/	0/0	0/0	0/0	0/0	0/0	0/0	0/0	0/0	0/0	0/0	0/0	0/0	0/0
ARA_KASP_058	0/0	1/1/	0/1	0/1	0/1	0/1	0/1	0/1	0/1	0/1	0/1	0/1	0/1	0/1
ARA_KASP_059	0/0	1/1/	0/0	0/0	0/0	0/0	0/0	0/0	0/0	0/0	0/0	0/0	0/0	0/0
ARA_KASP_060	1/1/	0/0	0/0	0/0	0/0	0/0	0/0	0/0	0/0	0/0	0/0	0/0	0/0	0/0
ARA_KASP_061	1/1/	0/0	0/1	0/1	0/1	0/1	0/1	0/1	0/1	0/1	0/1	0/1	0/1	0/1
ARA_KASP_062	0/0	1/1/	0/1	0/1	0/1	0/1	0/1	0/1	0/1	0/1	0/1	0/1	0/1	0/1
ARA_KASP_063	1/1/	0/0	0/0	0/0	0/0	0/0	0/0	0/0	0/0	0/0	0/0	0/0	0/0	0/0
ARA_KASP_064	0/0	1/1/	0/0	0/0	0/0	0/0	0/0	0/0	0/0	0/0	0/0	0/0	-	0/0
ARA_KASP_065	0/0	1/1/	0/0	0/0	0/0	0/0	0/0	0/0	0/0	0/0	0/0	0/0	0/0	0/0
ARA_KASP_066	1/1/	0/0	0/1	0/1	0/1	0/1	0/1	0/1	0/1	0/1	0/1	0/1	0/1	0/1
ARA_KASP_067	1/1/	0/0	0/0	0/0	0/0	0/0	0/0	0/0	0/0	0/0	0/0	0/0	0/0	0/0
ARA_KASP_068	1/1/	0/0	0/1	0/1	0/1	0/1	0/1	0/1	0/1	0/1	0/1	0/1	0/1	0/1
ARA_KASP_069	1/1/	0/0	0/0	0/0	0/0	0/0	0/0	0/0	0/0	0/0	0/0	0/0	0/0	0/0
ARA_KASP_070	1/1/	0/0	0/0	0/0	0/0	0/0	0/0	0/0	0/0	0/0	0/0	0/0	0/0	0/0
ARA_KASP_071	0/0	1/1/	0/0	0/0	0/0	0/0	0/0	0/0	0/0	0/0	0/0	0/0	0/0	0/0
ARA_KASP_072	1/1/	0/0	0/0	0/0	0/0	0/0	0/0	0/0	0/0	0/0	0/0	0/0	0/0	0/0
Note: The sequence ID is based on the contig identification in the OLin transcriptome. A score of 0/0 represents the reference (REF) allele, and a score of 1/1 represents the variant (ALT) allele. A score of - means that neither allele amplified.

## Sheet: Selected SNP Calls
#CHROM	POS	ID	REF	ALT	QUAL	FILTER	INFO	FORMAT	GKP10017	KSSc38901	TamrunOL07	Jupiter	Olin	NMVALC	COC155B	COC224	COC367	COC559	UF439	PI648241
comp48490_c0_seq1	130	comp48490_c0_seq1_130	C	T	2031.93	PASS	Ara_Ksp_IDT_001	GT:AD:DP:GQ:PL	1/1:0,15:15:45:519,45,0	0/0:8,0:8:24:0,24,332	0/0:64,0:64:99:0,193,2560	0/0:46,0:46:99:0,138,1840	0/0:26,0:26:78:0,78,1040	0/0:36,0:36:99:0,108,1463	0/0:25,0:25:75:0,75,1031	0/0:19,0:19:57:0,57,783	0/0:39,0:39:99:0,117,1585	0/0:28,0:28:84:0,84,1169	0/0:20,0:20:57:0,57,759	0/0:24,0:24:72:0,72,976
comp50685_c1_seq1	1175	comp50685_c1_seq1_1175	G	T	6271.73	PASS	Ara_Ksp_IDT_002	GT:AD:DP:GQ:PL	1/1:0,43:43:99:1484,123,0	0/0:59,0:59:99:0,175,2219	0/0:43,0:43:99:0,129,1625	0/0:30,0:30:90:0,90,1155	0/0:39,0:39:99:0,117,1533	0/0:28,0:28:84:0,84,1063	0/0:19,0:19:57:0,57,747	0/0:11,0:11:33:0,33,424	0/0:30,0:30:90:0,90,1134	0/0:118,0:118:99:0,355,4552	0/0:2,0:2:6:0,6,82	0/0:37,0:37:99:0,111,1432
comp56266_c0_seq1	817	comp56266_c0_seq1_817	C	T	3209.48	PASS	Ara_Ksp_IDT_003	GT:AD:DP:GQ:PL	1/1:0,16:16:48:613,48,0	0/0:7,0:7:21:0,21,255	0/0:77,0:77:99:0,232,3080	0/0:10,0:11:30:0,30,396	0/0:23,0:23:69:0,69,935	0/0:79,0:79:99:0,238,3160	0/0:53,0:53:99:0,160,2185	0/0:23,0:23:69:0,69,935	0/0:50,0:50:99:0,150,2037	0/0:32,0:32:96:0,96,1319	0/0:17,0:17:48:0,48,631	0/0:8,0:8:24:0,24,322
comp61392_c2_seq1	85	comp61392_c2_seq1_85	C	A	1835.4	PASS	Ara_Ksp_IDT_004	GT:AD:DP:GQ:PL	1/1:0,8:8:24:315,24,0	0/0:10,0:10:30:0,30,378	0/0:14,0:14:42:0,42,569	0/0:28,0:28:84:0,84,1138	0/0:11,0:11:33:0,33,454	0/0:23,0:23:69:0,69,935	0/0:8,0:8:24:0,24,316	0/0:5,0:5:15:0,15,196	0/0:16,0:16:48:0,48,653	0/0:14,0:14:42:0,42,568	0/0:8,0:8:24:0,24,312	0/0:19,0:19:57:0,57,738
comp62198_c1_seq1	456	comp62198_c1_seq1_456	A	C	1706.96	PASS	Ara_Ksp_IDT_005	GT:AD:DP:GQ:PL	0/0:6,0:6:18:0,18,229	1/1:0,3:3:9:118,9,0	0/1:7,7:14:99:229,0,246	0/1:20,7:27:99:205,0,728	0/1:16,6:22:99:173,0,579	0/1:11,2:13:36:36,0,375	0/1:9,2:11:44:44,0,334	0/0:2,0:2:6:0,6,72	0/1:1,4:5:27:131,0,27	0/1:1,2:3:33:70,0,33	0/1:5,3:8:76:76,0,174	0/1:3,4:7:99:126,0,103
comp62969_c1_seq1	218	comp62969_c1_seq1_218	C	T	6103.21	PASS	Ara_Ksp_IDT_006	GT:AD:DP:GQ:PL	1/1:0,21:21:63:845,63,0	0/0:20,0:20:60:0,60,813	0/1:30,10:39:99:204,0,1087	0/1:32,27:57:99:843,0,1038	0/0:40,2:40:99:0,120,1611	0/1:59,24:80:99:554,0,2121	0/1:2,1:3:32:32,0,75	0/1:1,2:3:33:74,0,33	0/1:6,2:8:39:39,0,224	0/1:5,2:7:55:55,0,186	0/1:6,5:11:99:138,0,215	0/1:1,2:3:30:73,0,30
comp63450_c2_seq1	993	comp63450_c2_seq1_993	T	C	1923.74	PASS	Ara_Ksp_IDT_007	GT:AD:DP:GQ:PL	1/1:0,7:7:21:262,21,0	0/0:15,0:15:45:0,45,603	0/0:24,0:24:72:0,72,976	0/0:36,0:36:99:0,108,1463	0/0:27,0:27:81:0,81,1113	0/0:24,0:24:72:0,72,960	0/0:8,0:8:24:0,24,325	0/0:8,0:8:24:0,24,314	0/0:11,0:11:33:0,33,461	0/0:10,0:10:30:0,30,418	0/0:8,0:8:24:0,24,325	0/0:7,0:7:21:0,21,292
comp63485_c0_seq1	373	comp63485_c0_seq1_373	A	G	3911.41	PASS	Ara_Ksp_IDT_008	GT:AD:DP:GQ:PL	1/1:0,36:36:99:1431,108,0	0/0:3,0:3:9:0,9,116	0/0:23,0:23:69:0,69,948	0/0:24,0:24:72:0,72,976	0/0:21,0:21:63:0,63,854	0/0:12,0:12:36:0,36,489	0/0:16,0:16:48:0,48,650	0/0:6,0:6:18:0,18,240	0/0:5,0:5:15:0,15,208	0/0:9,0:9:27:0,27,360	0/0:8,0:8:24:0,24,334	0/0:15,0:15:45:0,45,619
comp64068_c2_seq1	275	comp64068_c2_seq1_275	A	T	1397.41	PASS	Ara_Ksp_IDT_009	GT:AD:DP:GQ:PL	1/1:0,2:2:6:67,6,0	0/0:2,0:2:6:0,6,76	0/0:17,0:17:51:0,51,685	0/0:13,0:13:39:0,39,514	0/0:5,0:5:15:0,15,206	0/0:14,0:14:42:0,42,514	0/0:1,0:1:3:0,3,42	0/0:2,0:2:6:0,6,76	0/0:1,1:2:3:0,3,41	0/0:6,0:6:15:0,15,193	0/0:5,0:5:15:0,15,175	0/0:2,0:2:6:0,6,84
comp64111_c1_seq1	100	comp64111_c1_seq1_100	A	G	1885.42	PASS	Ara_Ksp_IDT_010	GT:AD:DP:GQ:PL	1/1:0,10:10:30:404,30,0	0/0:11,0:11:33:0,33,415	0/0:11,0:11:33:0,33,416	0/0:17,0:17:48:0,48,617	0/0:8,0:8:24:0,24,326	0/0:7,0:7:21:0,21,267	0/0:16,0:16:48:0,48,668	0/0:7,0:7:21:0,21,276	0/0:10,0:10:30:0,30,395	0/0:3,0:3:9:0,9,107	0/0:13,0:13:39:0,39,523	0/0:5,0:5:15:0,15,210
comp65032_c0_seq4	358	comp65032_c0_seq4_358	T	A	74.17	PASS	Ara_Ksp_IDT_011	GT:AD:DP:GQ:PL	1/1:0,1:1:3:30,3,0	0/0:1,0:2:3:0,3,42	0/0:8,0:8:24:0,24,327	0/0:10,0:10:30:0,30,393	0/0:14,0:14:42:0,42,550	./.:.:.:.:.	./.:.:.:.:.	0/0:1,0:1:3:0,3,36	0/0:3,0:3:9:0,9,124	./.:.:.:.:.	0/0:1,0:1:3:0,3,41	0/0:2,0:2:6:0,6,82
comp65110_c0_seq1	69	comp65110_c0_seq1_69	T	C	7682.21	PASS	Ara_Ksp_IDT_012	GT:AD:DP:GQ:PL	0/0:24,0:24:69:0,69,884	1/1:1,12:13:17:473,17,0	0/1:2,6:8:55:216,0,55	0/1:7,10:17:99:352,0,237	0/1:6,2:8:55:55,0,219	0/1:1,2:3:31:63,0,31	0/1:1,2:3:31:73,0,31	0/1:2,2:4:70:70,0,70	0/1:6,12:18:99:438,0,182	0/1:3,8:11:83:272,0,83	0/1:3,6:9:85:196,0,85	0/1:112,116:228:99:3949,0,3829
comp65182_c2_seq1	371	comp65182_c2_seq1_371	G	A	3194.17	PASS	Ara_Ksp_IDT_013	GT:AD:DP:GQ:PL	0/0:2,0:2:6:0,6,84	1/1:0,5:5:15:206,15,0	0/1:12,6:18:99:188,0,443	0/1:10,6:16:99:200,0,337	0/1:13,6:19:99:191,0,477	0/1:16,11:27:99:350,0,573	0/1:2,3:5:60:103,0,60	1/1:0,2:2:6:79,6,0	0/1:6,2:8:52:52,0,216	0/1:5,4:9:99:135,0,182	0/1:4,1:5:27:27,0,142	0/1:3,2:5:69:69,0,105
comp65502_c1_seq1	145	comp65502_c1_seq1_145	T	A	534.13	PASS	Ara_Ksp_IDT_014	GT:AD:DP:GQ:PL	1/1:0,3:3:9:109,9,0	0/0:6,0:6:18:0,18,217	0/0:32,0:32:96:0,96,1283	0/0:41,0:41:99:0,123,1616	0/0:30,0:30:90:0,90,1201	0/0:20,0:20:60:0,60,798	0/0:23,0:23:66:0,66,892	0/0:15,0:15:45:0,45,614	0/0:23,0:23:69:0,69,950	0/0:12,0:12:36:0,36,473	0/0:21,0:21:63:0,63,837	0/0:12,1:13:6:0,6,464
comp65791_c0_seq1	531	comp65791_c0_seq1_531	C	T	38023.4	PASS	Ara_Ksp_IDT_015	GT:AD:DP:GQ:PL	1/1:1,106:106:99:4225,316,0	0/0:89,0:89:99:0,268,3561	0/1:80,83:159:99:2675,0,2716	0/1:85,77:155:99:2656,0,2605	0/1:92,84:168:99:2820,0,2850	0/1:76,91:159:99:2839,0,2506	0/1:51,57:103:99:1786,0,1705	0/1:41,52:89:99:1558,0,1398	0/1:69,70:139:99:2435,0,2340	0/1:57,78:129:99:2504,0,1908	0/1:47,44:89:99:1465,0,1534	0/1:60,75:129:99:2407,0,2065
comp66139_c1_seq1	273	comp66139_c1_seq1_273	G	A	8829.31	PASS	Ara_Ksp_IDT_016	GT:AD:DP:GQ:PL	1/1:1,23:23:66:781,66,0	0/0:12,0:12:36:0,36,488	0/1:5,9:14:99:298,0,153	0/1:6,8:14:99:288,0,201	0/1:5,7:12:99:240,0,168	0/1:5,9:14:99:295,0,144	0/1:6,5:11:99:156,0,206	0/1:5,2:7:61:61,0,168	0/1:12,7:19:99:218,0,413	0/1:12,11:23:99:353,0,413	0/1:6,4:10:99:138,0,176	0/1:11,6:17:99:175,0,373
comp66400_c0_seq1	191	comp66400_c0_seq1_191	A	C	20245.9	PASS	Ara_Ksp_IDT_017	GT:AD:DP:GQ:PL	1/1:0,188:188:99:7300,560,0	0/0:151,0:151:99:0,454,5884	0/0:147,0:147:99:0,442,5831	0/0:128,0:128:99:0,385,5102	0/0:162,0:162:99:0,488,6407	0/0:127,4:127:99:0,382,5081	0/0:124,1:124:99:0,373,5040	0/0:181,0:181:99:0,533,7023	0/0:127,0:127:99:0,382,5162	0/0:196,0:196:99:0,587,7738	0/0:250,0:250:99:0,746,9858	0/0:127,0:127:99:0,382,5162
comp66526_c0_seq1	672	comp66526_c0_seq1_672	T	A	5230.02	PASS	Ara_Ksp_IDT_018	GT:AD:DP:GQ:PL	0/0:3,2:5:9:0,9,89	1/1:0,2:2:3:40,3,0	0/0:131,0:131:99:0,382,5081	0/0:129,0:129:99:0,382,5081	0/0:131,0:131:99:0,382,5081	0/0:132,0:132:99:0,382,5081	0/0:130,0:130:99:0,382,5162	0/0:131,0:131:99:0,382,5162	0/0:131,0:131:99:0,382,5162	0/0:133,0:133:99:0,382,5162	0/0:249,0:249:99:0,728,9617	0/0:130,0:130:99:0,382,5081
comp66575_c0_seq1	193	comp66575_c0_seq1_193	C	T	12099.5	PASS	Ara_Ksp_IDT_019	GT:AD:DP:GQ:PL	1/1:0,33:33:96:1297,96,0	0/0:5,0:5:15:0,15,178	0/1:20,8:28:99:247,0,719	0/1:7,24:31:99:882,0,192	0/1:23,20:41:99:679,0,677	0/1:9,20:29:99:692,0,271	1/1:0,1:1:3:35,3,0	0/1:3,5:8:99:177,0,99	0/1:1,5:6:23:175,0,23	0/1:4,9:13:99:320,0,125	0/1:4,3:7:95:95,0,142	0/1:9,9:18:99:318,0,296
comp66719_c1_seq1	445	comp66719_c1_seq1_445	A	T	2613.08	PASS	Ara_Ksp_IDT_020	GT:AD:DP:GQ:PL	0/0:12,0:12:36:0,36,491	1/1:0,10:10:30:407,30,0	0/0:12,0:12:36:0,36,488	0/0:13,0:13:39:0,39,517	0/0:14,0:14:42:0,42,569	0/0:9,0:9:27:0,27,365	0/0:26,0:26:78:0,78,1031	0/0:64,0:64:99:0,193,2569	0/0:20,0:20:60:0,60,813	0/0:11,0:11:33:0,33,437	0/0:4,0:4:12:0,12,165	0/0:21,0:21:63:0,63,854
comp66732_c3_seq1	647	comp66732_c3_seq1_647	C	G	1697.26	PASS	Ara_Ksp_IDT_021	GT:AD:DP:GQ:PL	1/1:0,25:25:75:958,75,0	0/0:6,0:6:18:0,18,250	0/0:31,0:31:93:0,93,1230	0/0:52,0:52:99:0,156,2043	0/0:26,0:26:78:0,78,1050	0/0:24,0:24:72:0,72,916	0/0:6,0:6:18:0,18,242	0/0:6,0:6:18:0,18,245	0/0:12,0:12:36:0,36,473	0/0:22,0:22:66:0,66,861	0/0:11,0:11:30:0,30,400	0/0:45,0:45:99:0,135,1824
comp66787_c2_seq1	214	comp66787_c2_seq1_214	C	T	248.39	PASS	Ara_Ksp_IDT_022	GT:AD:DP:GQ:PL	1/1:0,1:1:3:40,3,0	0/0:3,0:3:9:0,9,117	0/0:11,0:11:33:0,33,447	0/0:17,0:17:51:0,51,701	0/0:18,0:18:54:0,54,732	0/0:17,0:17:51:0,51,680	0/0:4,0:4:12:0,12,163	0/0:7,0:7:21:0,21,276	0/0:5,0:5:15:0,15,200	0/0:5,0:5:15:0,15,209	0/0:3,0:3:9:0,9,114	0/0:7,0:7:21:0,21,280
comp66787_c3_seq1	143	comp66787_c3_seq1_143	A	T	147.2	PASS	Ara_Ksp_IDT_023	GT:AD:DP:GQ:PL	1/1:0,2:2:6:59,6,0	0/0:3,0:3:9:0,9,126	0/0:19,0:19:57:0,57,773	0/0:13,0:13:39:0,39,528	0/0:14,0:14:42:0,42,578	0/0:12,0:12:36:0,36,488	0/0:2,0:2:6:0,6,81	0/0:1,0:1:3:0,3,38	0/0:3,0:3:9:0,9,120	0/0:4,0:4:12:0,12,163	0/0:1,0:1:3:0,3,41	0/0:4,0:4:12:0,12,167
comp66939_c0_seq1	162	comp66939_c0_seq1_162	T	G	550.37	PASS	Ara_Ksp_IDT_024	GT:AD:DP:GQ:PL	1/1:0,1:1:3:33,3,0	0/0:4,0:4:12:0,12,142	0/0:1,0:1:3:0,3,35	0/0:7,0:7:21:0,21,282	0/0:7,0:7:21:0,21,286	0/0:33,0:33:99:0,99,1314	0/0:2,0:2:6:0,6,82	0/0:10,0:10:30:0,30,405	0/0:2,0:2:6:0,6,76	0/0:23,0:23:69:0,69,924	0/0:20,0:20:60:0,60,803	0/0:4,0:4:12:0,12,162
comp70210_c0_seq1	146	comp70210_c0_seq1_146	A	T	11571.2	PASS	Ara_Ksp_IDT_031	GT:AD:DP:GQ:PL	1/1:0,47:47:99:1872,141,0	0/0:32,0:32:96:0,96,1277	0/1:55,23:75:99:460,0,1992	0/1:63,28:87:99:573,0,2302	0/1:50,23:70:99:472,0,1807	0/1:49,29:75:99:751,0,1554	0/1:50,11:58:88:88,0,1821	0/1:34,7:39:59:59,0,1183	0/1:74,11:81:1:1,0,2717	0/1:39,21:57:99:549,0,1278	0/1:40,9:47:77:77,0,1446	0/1:59,20:76:99:328,0,2171
comp68575_c0_seq1	809	comp68575_c0_seq1_809	C	A	27324.5	PASS	Ara_Ksp_IDT_032	GT:AD:DP:GQ:PL	0/0:55,0:55:99:0,166,2235	1/1:0,64:64:99:2639,193,0	0/1:70,62:126:99:2134,0,2236	0/1:94,88:182:99:2981,0,3273	0/1:82,69:151:99:2343,0,2909	0/1:86,91:177:99:3150,0,2963	0/1:45,46:91:99:1605,0,1562	0/1:29,29:58:99:977,0,1010	0/1:47,48:93:99:1617,0,1624	0/1:60,51:106:99:1760,0,1911	0/1:42,38:76:99:1304,0,1312	0/1:47,26:70:99:851,0,1566
comp72983_c0_seq1	433	comp72983_c0_seq1_433	T	C	67381.9	PASS	Ara_Ksp_IDT_033	GT:AD:DP:GQ:PL	1/1:0,54:54:99:2142,160,0	0/0:42,0:42:99:0,126,1707	0/1:29,128:150:99:4373,0,445	0/1:40,145:176:99:5093,0,705	0/1:37,145:173:99:5168,0,613	0/1:39,134:165:99:4630,0,756	0/1:38,77:110:99:2609,0,1006	0/1:26,46:69:99:1453,0,821	0/1:42,83:119:99:2614,0,1369	0/1:24,140:156:99:4958,0,190	0/1:29,152:173:99:5292,0,309	0/1:35,80:110:99:2638,0,874
comp73072_c0_seq1	761	comp73072_c0_seq1_761	A	G	843.28	PASS	Ara_Ksp_IDT_034	GT:AD:DP:GQ:PL	1/1:0,13:13:36:480,36,0	0/0:12,0:12:36:0,36,480	0/0:43,0:43:99:0,129,1720	0/0:58,0:58:99:0,175,2320	0/0:43,0:43:99:0,129,1773	0/0:69,0:69:99:0,208,2760	0/0:49,0:49:99:0,147,1960	0/0:10,0:10:30:0,30,399	0/0:33,0:33:99:0,99,1341	0/0:12,0:12:36:0,36,488	0/0:24,0:24:72:0,72,983	0/0:45,0:45:99:0,135,1800
comp68537_c0_seq1	558	comp68537_c0_seq1_558	G	A	47713.2	PASS	Ara_Ksp_IDT_035	GT:AD:DP:GQ:PL	1/1:0,61:61:99:2420,181,0	0/0:41,0:41:99:0,123,1640	0/1:90,80:162:99:2709,0,2796	0/1:111,104:212:99:3463,0,3688	0/1:116,81:197:99:2681,0,4152	0/1:83,86:169:99:2987,0,2788	0/1:68,49:112:99:1658,0,2169	0/1:30,33:63:99:1161,0,1024	0/1:58,78:132:99:2514,0,1963	0/1:76,63:133:99:2097,0,2411	0/1:48,45:91:99:1503,0,1590	0/1:59,80:133:99:2517,0,1988
comp68523_c0_seq1	1187	comp68523_c0_seq1_1187	T	C	4130.21	PASS	Ara_Ksp_IDT_036	GT:AD:DP:GQ:PL	1/1:0,11:11:33:440,33,0	0/0:17,0:17:51:0,51,656	0/1:24,14:37:99:384,0,807	0/1:17,21:37:99:596,0,585	0/1:22,17:38:99:502,0,732	0/1:20,11:30:99:330,0,658	0/1:7,2:9:40:40,0,261	0/1:6,2:8:46:46,0,164	0/1:5,3:8:93:93,0,184	0/1:22,9:30:99:182,0,792	0/1:3,3:6:95:104,0,95	0/1:11,6:17:99:152,0,388
comp73142_c2_seq1	1292	comp73142_c2_seq1_1292	G	A	5768.5	PASS	Ara_Ksp_IDT_037	GT:AD:DP:GQ:PL	1/1:1,30:30:90:1175,90,0	0/0:31,0:31:93:0,93,1260	0/0:74,0:74:99:0,223,2964	0/0:87,0:87:99:0,262,3506	0/0:65,0:65:99:0,196,2643	0/0:74,0:74:99:0,220,2922	0/0:48,0:48:99:0,144,1963	0/0:23,0:23:69:0,69,925	0/0:50,0:50:99:0,150,2031	0/0:56,0:56:99:0,169,2281	0/0:30,0:30:90:0,90,1203	0/0:59,0:59:99:0,178,2369
comp72145_c1_seq1	1770	comp72145_c1_seq1_1770	C	T	6287.18	PASS	Ara_Ksp_IDT_038	GT:AD:DP:GQ:PL	0/0:19,0:19:57:0,57,726	1/1:0,20:20:60:800,60,0	0/1:26,15:39:99:497,0,844	0/1:8,13:21:99:467,0,256	0/1:17,17:34:99:595,0,593	0/1:25,25:50:99:861,0,832	0/1:17,7:23:99:173,0,601	0/1:11,11:22:99:341,0,380	0/1:12,11:22:99:380,0,381	0/1:10,13:22:99:421,0,325	0/1:7,4:11:99:135,0,238	0/1:8,4:12:99:118,0,285
comp75144_c1_seq1	2945	comp75144_c1_seq1_2945	C	T	22003.1	PASS	Ara_Ksp_IDT_039	GT:AD:DP:GQ:PL	0/0:38,0:38:99:0,111,1367	1/1:0,39:39:99:1415,117,0	0/1:37,26:60:99:867,0,1162	0/1:50,42:89:99:1360,0,1540	0/1:44,43:87:99:1413,0,1535	0/1:64,56:115:99:1869,0,1912	0/1:27,22:48:99:672,0,879	0/1:30,26:54:99:777,0,902	0/1:22,24:44:99:708,0,657	0/1:10,16:25:99:483,0,254	0/1:27,30:55:99:859,0,819	0/1:23,37:57:99:1033,0,724
comp67113_c1_seq1	366	comp67113_c1_seq1_366	C	T	1867.06	PASS	Ara_Ksp_IDT_040	GT:AD:DP:GQ:PL	1/1:0,7:7:21:254,21,0	0/0:5,0:5:15:0,15,189	0/0:20,0:20:60:0,60,800	0/0:23,0:23:69:0,69,887	0/0:24,0:24:72:0,72,960	0/0:32,0:32:96:0,96,1258	0/0:12,0:12:36:0,36,495	0/0:12,0:12:36:0,36,478	0/0:12,0:12:36:0,36,488	0/0:19,0:19:57:0,57,755	0/0:8,0:8:24:0,24,308	0/0:15,0:15:45:0,45,618
comp68978_c0_seq1	323	comp68978_c0_seq1_323	T	G	3932.6	PASS	Ara_Ksp_IDT_041	GT:AD:DP:GQ:PL	1/1:0,20:20:60:813,60,0	0/0:17,0:17:51:0,51,642	0/0:46,0:46:99:0,138,1796	0/0:54,1:54:99:0,159,2035	0/0:40,0:40:99:0,120,1616	0/0:25,0:25:75:0,75,954	0/0:7,0:7:21:0,21,260	0/0:4,0:4:12:0,12,160	0/0:16,0:16:48:0,48,604	0/0:27,0:27:81:0,81,1032	0/0:10,0:10:27:0,27,346	0/0:33,0:33:96:0,96,1195
comp72386_c3_seq1	249	comp72386_c3_seq1_249	A	G	2566.12	PASS	Ara_Ksp_IDT_042	GT:AD:DP:GQ:PL	0/0:7,0:7:21:0,21,262	1/1:0,8:8:24:325,24,0	0/1:3,11:14:80:404,0,80	0/1:10,5:15:99:158,0,351	0/1:10,3:13:83:83,0,373	0/1:2,6:8:56:224,0,56	0/1:1,3:4:21:106,0,21	0/1:2,2:4:53:71,0,53	0/1:2,3:5:69:101,0,69	0/1:4,4:8:99:144,0,144	1/1:0,3:3:9:113,9,0	0/1:7,5:12:99:169,0,249
comp75006_c0_seq1	893	comp75006_c0_seq1_893	T	C	4889.31	PASS	Ara_Ksp_IDT_043	GT:AD:DP:GQ:PL	0/0:18,0:18:54:0,54,698	1/1:0,9:9:27:371,27,0	0/0:72,0:72:99:0,217,2887	0/0:132,0:132:99:0,397,5277	0/0:80,0:80:99:0,241,3251	0/0:78,0:78:99:0,235,3110	0/0:21,0:21:63:0,63,863	0/0:18,0:18:54:0,54,723	0/0:29,0:29:87:0,87,1181	0/0:13,0:13:39:0,39,535	0/0:16,0:16:48:0,48,647	0/0:40,0:40:99:0,120,1646
comp67110_c0_seq1	865	comp67110_c0_seq1_865	T	C	3165.85	PASS	Ara_Ksp_IDT_044	GT:AD:DP:GQ:PL	1/1:0,14:14:39:504,39,0	0/0:17,0:17:51:0,51,691	0/0:34,0:34:99:0,102,1391	0/0:51,0:51:99:0,153,2023	0/0:34,0:34:99:0,102,1367	0/0:37,0:37:99:0,111,1450	0/0:41,0:41:99:0,123,1688	0/0:17,0:17:51:0,51,648	0/0:22,0:22:66:0,66,895	0/0:36,0:36:99:0,108,1480	0/0:25,0:25:72:0,72,968	0/0:51,0:51:99:0,154,2065
comp71043_c0_seq1	405	comp71043_c0_seq1_405	A	G	5155.29	PASS	Ara_Ksp_IDT_045	GT:AD:DP:GQ:PL	0/0:32,1:32:93:0,93,1228	1/1:0,21:21:63:840,63,0	0/0:96,0:96:99:0,289,3902	0/0:127,0:127:99:0,382,5081	0/0:89,0:89:99:0,268,3617	0/0:126,0:126:99:0,379,5041	0/0:85,0:85:99:0,256,3401	0/0:65,0:65:99:0,196,2568	0/0:53,0:53:99:0,160,2154	0/0:47,0:47:99:0,141,1910	0/0:54,0:54:99:0,157,2059	0/0:63,0:63:99:0,190,2520
comp71437_c0_seq1	736	comp71437_c0_seq1_736	C	T	8254.07	PASS	Ara_Ksp_IDT_046	GT:AD:DP:GQ:PL	1/1:0,23:23:63:834,63,0	0/0:12,0:12:36:0,36,480	0/1:27,20:45:99:598,0,859	0/1:27,25:50:99:811,0,785	0/1:32,25:55:99:798,0,1026	0/1:27,23:48:99:674,0,852	0/1:12,8:19:99:254,0,389	0/1:6,10:17:99:327,0,194	0/1:13,14:26:99:404,0,440	0/1:13,25:37:99:769,0,367	0/1:10,9:19:99:272,0,313	0/1:20,9:29:99:226,0,716
comp65791_c0_seq1	531	comp65791_c0_seq1_531	C	T	38023.4	PASS	Ara_Ksp_IDT_047	GT:AD:DP:GQ:PL	1/1:1,106:106:99:4225,316,0	0/0:89,0:89:99:0,268,3561	0/1:80,83:159:99:2675,0,2716	0/1:85,77:155:99:2656,0,2605	0/1:92,84:168:99:2820,0,2850	0/1:76,91:159:99:2839,0,2506	0/1:51,57:103:99:1786,0,1705	0/1:41,52:89:99:1558,0,1398	0/1:69,70:139:99:2435,0,2340	0/1:57,78:129:99:2504,0,1908	0/1:47,44:89:99:1465,0,1534	0/1:60,75:129:99:2407,0,2065
comp68250_c0_seq1	439	comp68250_c0_seq1_439	A	G	6644.52	PASS	Ara_Ksp_IDT_048	GT:AD:DP:GQ:PL	0/0:15,0:15:45:0,45,600	1/1:0,10:10:30:412,30,0	0/1:8,9:18:99:317,0,275	0/1:16,24:39:99:825,0,534	0/1:17,10:27:99:323,0,611	0/1:13,12:24:99:406,0,416	0/1:4,4:8:99:142,0,140	0/1:3,4:7:99:146,0,106	0/1:7,4:11:99:133,0,251	0/1:10,6:16:99:200,0,339	0/1:7,4:11:99:125,0,256	0/1:5,15:20:99:554,0,119
comp75455_c0_seq1	765	comp75455_c0_seq1_765	A	G	12224.8	PASS	Ara_Ksp_IDT_049	GT:AD:DP:GQ:PL	1/1:0,40:40:99:1606,120,0	0/0:30,0:30:90:0,90,1237	0/0:70,0:70:99:0,211,2821	0/0:97,0:97:99:0,292,3908	0/0:74,0:73:99:0,220,2909	0/0:103,0:103:99:0,310,4101	0/0:45,0:45:99:0,135,1824	0/0:38,0:38:99:0,114,1521	0/0:34,0:34:99:0,102,1380	0/0:77,0:77:99:0,232,3095	0/0:42,0:42:99:0,126,1665	0/0:61,0:61:99:0,184,2438
comp65737_c0_seq1	1603	comp65737_c0_seq1_1603	A	C	69524.2	PASS	Ara_Ksp_IDT_050	GT:AD:DP:GQ:PL	0/0:249,0:249:99:0,749,9648	1/1:0,127:127:99:4993,382,0	0/1:80,64:138:99:2168,0,2522	0/1:82,64:139:99:2180,0,2580	0/1:72,79:145:99:2482,0,2427	0/1:81,81:162:99:2728,0,2709	0/1:69,79:141:99:2439,0,2338	0/1:72,79:144:99:2461,0,2414	0/1:73,73:146:99:2448,0,2418	0/1:54,74:122:99:2360,0,1811	0/1:113,134:237:99:4097,0,3763	0/1:72,85:150:99:2690,0,2445
comp69578_c0_seq1	828	comp69578_c0_seq1_828	T	C	34587.2	PASS	Ara_Ksp_IDT_051	GT:AD:DP:GQ:PL	0/0:46,0:46:99:0,138,1843	1/1:0,52:52:99:2079,157,0	0/1:73,67:133:99:2298,0,2262	0/1:83,80:161:99:2714,0,2759	0/1:68,58:120:99:1997,0,2154	0/1:58,48:106:99:1567,0,2001	0/1:41,37:79:99:1204,0,1391	0/1:31,34:62:99:1044,0,1058	0/1:44,39:79:99:1348,0,1396	0/1:44,55:95:99:1746,0,1490	0/1:34,36:69:99:1151,0,1173	0/1:46,38:82:99:1273,0,1502
comp69930_c2_seq1	1094	comp69930_c2_seq1_1094	A	G	87295.2	PASS	Ara_Ksp_IDT_052	GT:AD:DP:GQ:PL	0/0:243,2:244:99:0,719,9677	1/1:0,128:128:99:5184,385,0	0/1:87,70:150:99:2358,0,2776	0/1:89,70:153:99:2377,0,2827	0/1:76,81:154:99:2665,0,2595	0/1:99,76:167:99:2571,0,3186	0/1:82,86:164:99:2799,0,2833	0/1:76,95:164:99:3007,0,2616	0/1:77,84:153:99:2593,0,2703	0/1:72,67:133:99:2272,0,2287	0/1:137,113:238:99:3755,0,4337	0/1:75,91:158:99:2895,0,2537
comp72406_c0_seq3	623	comp72406_c0_seq3_623	T	C	6000.8	PASS	Ara_Ksp_IDT_053	GT:AD:DP:GQ:PL	1/1:0,23:23:69:897,69,0	0/0:31,0:31:93:0,93,1260	0/0:83,0:83:99:0,250,3263	0/0:95,0:95:99:0,286,3735	0/0:70,0:70:99:0,211,2800	0/0:84,0:84:99:0,253,3360	0/0:54,0:54:99:0,163,2195	0/0:31,0:31:93:0,93,1240	0/0:49,0:49:99:0,147,1992	0/0:58,0:58:99:0,175,2357	0/0:44,0:44:99:0,129,1722	0/0:54,0:54:99:0,163,2195
comp73699_c4_seq2	504	comp73699_c4_seq2_504	A	G	12518.5	PASS	Ara_Ksp_IDT_054	GT:AD:DP:GQ:PL	0/0:27,0:27:81:0,81,1069	1/1:0,22:22:66:846,66,0	0/1:16,14:29:99:481,0,525	0/1:45,21:63:99:484,0,1612	0/1:26,21:45:99:709,0,826	0/1:34,16:48:99:411,0,1206	0/1:19,9:27:99:233,0,687	0/1:9,2:11:43:43,0,318	0/1:36,22:56:99:706,0,1154	0/1:17,12:29:99:390,0,553	0/1:8,6:14:99:203,0,274	0/1:28,22:48:99:724,0,880
comp74199_c4_seq1	1331	comp74199_c4_seq1_1331	C	A	5415.08	PASS	Ara_Ksp_IDT_055	GT:AD:DP:GQ:PL	1/1:0,63:63:99:2515,187,0	0/0:60,0:60:99:0,181,2400	0/0:112,0:112:99:0,337,4552	0/0:127,0:127:99:0,382,5162	0/0:127,0:127:99:0,382,5162	0/0:127,0:127:99:0,382,5081	0/0:72,0:72:99:0,217,2927	0/0:62,0:62:99:0,187,2520	0/0:101,0:101:99:0,301,3994	0/0:114,0:114:99:0,343,4634	0/0:65,0:65:99:0,193,2572	0/0:117,0:117:99:0,352,4720
comp66862_c0_seq1	381	comp66862_c0_seq1_381	C	G	14374.3	PASS	Ara_Ksp_IDT_056	GT:AD:DP:GQ:PL	0/0:16,0:16:48:0,48,654	1/1:0,70:70:99:2845,211,0	0/1:30,24:52:99:814,0,993	0/1:50,22:71:99:652,0,1758	0/1:29,18:45:99:586,0,978	0/1:32,25:57:99:851,0,1129	0/1:13,13:27:99:442,0,449	0/1:16,18:33:99:588,0,543	0/1:16,17:33:99:605,0,539	0/1:10,16:26:99:577,0,334	0/1:5,11:16:99:410,0,161	0/1:20,6:26:99:169,0,724
comp69041_c0_seq1	1671	comp69041_c0_seq1_1671	G	A	6123.53	PASS	Ara_Ksp_IDT_057	GT:AD:DP:GQ:PL	1/1:0,22:22:66:870,66,0	0/0:10,0:10:30:0,30,407	0/1:9,21:29:99:657,0,220	0/1:16,15:30:99:440,0,495	0/1:24,24:48:99:672,0,816	0/1:16,20:35:99:591,0,496	0/1:7,13:19:99:357,0,233	0/1:1,6:7:14:219,0,14	0/1:9,6:15:99:119,0,315	0/1:10,5:15:99:133,0,367	0/1:5,4:9:99:106,0,176	0/1:7,4:11:99:116,0,257
comp75970_c3_seq1	294	comp75970_c3_seq1_294	A	G	20540.2	PASS	Ara_Ksp_IDT_058	GT:AD:DP:GQ:PL	0/0:32,2:33:58:0,58,1219	1/1:0,16:16:48:640,48,0	0/1:26,22:48:99:716,0,863	0/1:53,54:107:99:1830,0,1765	0/1:37,36:72:99:1224,0,1243	0/1:19,17:35:99:568,0,628	0/1:11,9:19:99:317,0,340	0/1:14,8:21:99:270,0,456	0/1:24,23:47:99:761,0,839	0/1:28,31:57:99:994,0,938	0/1:21,29:48:99:920,0,664	0/1:35,25:57:99:845,0,1113
comp70919_c0_seq1	1051	comp70919_c0_seq1_1051	C	T	4026.6	PASS	Ara_Ksp_IDT_059	GT:AD:DP:GQ:PL	0/0:30,0:30:90:0,90,1217	1/1:0,24:24:72:944,72,0	0/0:48,0:48:99:0,144,1920	0/0:41,0:41:99:0,123,1640	0/0:36,0:36:99:0,108,1463	0/0:40,0:40:99:0,120,1573	0/0:16,0:16:48:0,48,650	0/0:15,0:15:42:0,42,557	0/0:14,0:14:42:0,42,550	0/0:27,0:27:81:0,81,1061	0/0:13,0:13:33:0,33,437	0/0:27,0:27:81:0,81,1080
comp71434_c0_seq2	1180	comp71434_c0_seq2_1180	T	C	13256.2	PASS	Ara_Ksp_IDT_060	GT:AD:DP:GQ:PL	1/1:0,51:51:99:1923,147,0	0/0:53,0:53:99:0,160,2120	0/0:133,0:133:99:0,397,5202	0/0:156,1:156:99:0,466,5948	0/0:124,0:124:99:0,373,4875	0/0:127,0:127:99:0,379,4857	0/0:43,0:43:99:0,129,1703	0/0:25,0:25:75:0,75,988	0/0:79,0:79:99:0,232,3022	0/0:69,0:69:99:0,208,2752	0/0:56,0:56:99:0,165,2072	0/0:70,0:70:99:0,211,2794
comp75554_c7_seq3	177	comp75554_c7_seq3_177	A	C	67691.2	PASS	Ara_Ksp_IDT_061	GT:AD:DP:GQ:PL	1/1:0,98:98:99:3927,295,0	0/0:84,0:84:99:0,253,3414	0/1:67,115:176:99:3838,0,2163	0/1:98,152:238:99:4842,0,3192	0/1:104,96:190:99:3326,0,3186	0/1:69,73:136:99:2317,0,2240	0/1:23,77:98:99:2887,0,533	0/1:34,61:93:99:2085,0,1063	0/1:80,80:160:99:2771,0,2772	0/1:68,70:137:99:2308,0,2343	0/1:90,149:228:99:4797,0,2937	0/1:131,116:237:99:4040,0,4173
comp69422_c0_seq1	881	comp69422_c0_seq1_881	A	T	18916.2	PASS	Ara_Ksp_IDT_062	GT:AD:DP:GQ:PL	0/0:52,0:52:99:0,157,2068	1/1:0,39:39:99:1608,117,0	0/1:46,53:95:99:1650,0,1569	0/1:80,76:153:99:2655,0,2680	0/1:59,54:108:99:1846,0,1867	0/1:69,66:132:99:2205,0,2196	0/1:23,21:42:99:721,0,716	0/1:25,21:44:99:652,0,833	0/1:22,14:35:99:456,0,751	0/1:58,39:94:99:1289,0,1933	0/1:36,42:75:99:1341,0,1231	0/1:48,43:87:99:1500,0,1462
comp71333_c0_seq2	621	comp71333_c0_seq2_621	C	T	10090.3	PASS	Ara_Ksp_IDT_063	GT:AD:DP:GQ:PL	1/1:1,47:47:99:1827,135,0	0/0:97,0:97:99:0,292,3943	0/0:26,0:26:78:0,78,1040	0/0:34,0:34:99:0,102,1382	0/0:51,0:51:99:0,153,2012	0/0:96,0:96:99:0,286,3766	0/0:25,0:25:75:0,75,1016	0/0:20,0:20:60:0,60,813	0/0:29,0:29:87:0,87,1179	0/0:99,0:99:99:0,298,3966	0/0:11,0:11:33:0,33,445	0/0:51,0:51:99:0,154,2057
comp74323_c0_seq1	814	comp74323_c0_seq1_814	T	C	14204.5	PASS	Ara_Ksp_IDT_064	GT:AD:DP:GQ:PL	0/0:28,0:28:84:0,84,1102	1/1:0,37:37:99:1274,111,0	0/1:48,22:67:99:474,0,1675	0/1:42,31:71:99:878,0,1330	0/1:41,26:64:99:710,0,1340	0/1:41,46:83:99:1213,0,1358	0/1:35,15:48:99:350,0,1267	0/1:17,18:34:99:482,0,600	0/1:24,24:48:99:743,0,852	0/1:36,23:57:99:633,0,1209	0/1:20,15:34:99:391,0,662	0/1:25,19:42:99:532,0,809
comp70226_c0_seq1	825	comp70226_c0_seq1_825	T	C	7803.93	PASS	Ara_Ksp_IDT_065	GT:AD:DP:GQ:PL	0/0:45,0:45:99:0,132,1713	1/1:0,71:71:99:2774,214,0	0/0:79,0:79:99:0,238,3135	0/0:113,1:113:99:0,340,4517	0/0:76,0:76:99:0,226,2989	0/0:102,0:102:99:0,307,3996	0/0:55,0:55:99:0,166,2196	0/0:49,0:49:99:0,144,1946	0/0:87,0:87:99:0,262,3556	0/0:84,0:84:99:0,253,3409	0/0:56,0:56:99:0,169,2255	0/0:106,0:106:99:0,319,4264
comp71900_c0_seq1	913	comp71900_c0_seq1_913	A	G	20533.1	PASS	Ara_Ksp_IDT_066	GT:AD:DP:GQ:PL	1/1:0,45:45:99:1752,135,0	0/0:49,0:49:99:0,147,1973	0/1:72,73:145:99:2319,0,2450	0/1:93,78:165:99:2437,0,2939	0/1:93,55:142:99:1626,0,3019	0/1:50,23:70:99:552,0,1795	0/1:17,21:37:99:646,0,576	0/1:13,14:26:99:421,0,441	0/1:19,20:38:99:636,0,575	0/1:28,55:79:99:1688,0,913	0/1:15,20:34:99:657,0,495	0/1:10,15:24:99:462,0,334
comp73478_c5_seq6	284	comp73478_c5_seq6_284	C	A	22448.8	PASS	Ara_Ksp_IDT_067	GT:AD:DP:GQ:PL	1/1:0,135:132:99:5018,385,0	0/0:61,0:61:99:0,184,2460	0/0:108,0:108:99:0,325,4310	0/0:176,0:176:99:0,524,6969	0/0:114,0:114:99:0,343,4642	0/0:150,0:150:99:0,448,5943	0/0:60,0:60:99:0,178,2355	0/0:56,0:56:99:0,169,2270	0/0:116,0:116:99:0,346,4616	0/0:71,0:71:99:0,208,2753	0/0:115,1:115:99:0,343,4573	0/0:178,0:178:99:0,533,7170
comp75504_c3_seq1	2660	comp75504_c3_seq1_2660	C	T	47226.2	PASS	Ara_Ksp_IDT_068	GT:AD:DP:GQ:PL	1/1:0,83:83:99:3258,250,0	0/0:99,0:99:99:0,298,4024	0/1:91,69:152:99:2310,0,2869	0/1:92,76:161:99:2560,0,2907	0/1:86,81:163:99:2800,0,2833	0/1:91,81:164:99:2763,0,2889	0/1:52,40:90:99:1331,0,1691	0/1:82,76:151:99:2629,0,2603	0/1:69,46:110:99:1530,0,2276	0/1:80,48:122:99:1574,0,2586	0/1:33,29:59:99:941,0,1044	0/1:62,47:104:99:1567,0,2001
comp71394_c0_seq1	1015	comp71394_c0_seq1_1015	A	G	7833.6	PASS	Ara_Ksp_IDT_069	GT:AD:DP:GQ:PL	1/1:0,48:48:99:1886,144,0	0/0:14,0:14:42:0,42,560	0/0:49,0:49:99:0,147,1960	0/0:127,0:127:99:0,379,4945	0/0:39,0:39:99:0,117,1485	0/0:22,0:22:66:0,66,856	0/0:26,0:26:78:0,78,1048	0/0:38,0:38:99:0,114,1513	0/0:96,0:96:99:0,289,3879	0/0:43,0:43:99:0,129,1731	0/0:58,0:58:99:0,172,2237	0/0:193,0:193:99:0,581,7775
comp73402_c0_seq1	694	comp73402_c0_seq1_694	A	C	6442450000	PASS	Ara_Ksp_IDT_070	GT:AD:DP:GQ:PL	1/1:1,90:90:99:3568,268,0	0/0:36,0:36:99:0,108,1484	0/0:83,0:83:99:0,250,3320	0/0:75,0:75:99:0,226,3021	0/0:50,0:50:99:0,150,2020	0/0:52,0:52:99:0,157,2058	0/0:23,0:23:69:0,69,953	0/0:11,0:11:33:0,33,457	0/0:31,0:31:93:0,93,1232	0/0:19,0:19:57:0,57,791	0/0:18,0:18:51:0,51,698	0/0:30,0:30:90:0,90,1196
comp73484_c4_seq1	402	comp73484_c4_seq1_402	A	G	17869.5	PASS	Ara_Ksp_IDT_071	GT:AD:DP:GQ:PL	0/0:62,0:62:99:0,187,2535	1/1:0,62:62:99:2324,186,0	0/0:133,0:133:99:0,400,5263	0/0:132,0:132:99:0,394,5034	0/0:174,0:174:99:0,524,6940	0/0:158,0:158:99:0,475,6148	0/0:132,0:132:99:0,397,5308	0/0:81,0:81:99:0,241,3168	0/0:105,0:105:99:0,316,4256	0/0:101,0:101:99:0,304,4052	0/0:74,1:73:99:0,217,2869	0/0:141,0:141:99:0,421,5657
comp75949_c4_seq1	1285	comp75949_c4_seq1_1285	C	T	5756.43	PASS	Ara_Ksp_IDT_072	GT:AD:DP:GQ:PL	1/1:0,18:18:51:688,51,0	0/0:44,0:44:99:0,132,1788	0/0:28,0:28:84:0,84,1130	0/0:39,0:39:99:0,117,1530	0/0:19,0:19:57:0,57,758	0/0:20,0:20:60:0,60,794	0/0:44,0:44:99:0,132,1766	0/0:25,0:25:75:0,75,1015	0/0:40,0:40:99:0,120,1635	0/0:33,0:33:99:0,99,1346	0/0:36,0:36:99:0,108,1437	0/0:40,0:40:99:0,120,1646
Confirmed SNP calls on KASP genotyping platform
Note: The sequence ID is based on the contig identification in the OLin transcriptome. A score of 0/0 represents the reference (REF) allele, and a score of 1/1 represents the variant (ALT) allele. A score of - means that neither allele amplified.
